# Supplementary material for: The anti-tumor activity of tangeretin in esophageal squamous cell carcinoma by inhibiting GLI2-mediated transcription of GPNMB
Source: PLoS One. 2024 Jun 26;19(6):e0291531. doi: 10.1371/journal.pone.0291531 (PMC11207133; doi:10.1371/journal.pone.0291531)
Supplement: S1 Table — (XLSX) [file pone.0291531.s003.xlsx]

## Sheet: S1 Table 
S1 Table. The 587 genes with a significant variation following Tan treatment in TE-1 cells
Symbol	gene type	Gene_id	jiayao	duizhao	log2FoldChange	pvalue	padj	significant	Description	biological_process	cellular_component	molecular_function
TFRC	mRNA	ENSG00000072274	1407.14	418.562	1.74925	0	0	Up	transferrin receptor [Source:HGNC Symbol;Acc:HGNC:11763]	GO:0006879,GO:0031623,GO:0045780,GO:0046718,GO:0016032,GO:0035690,GO:0006898,GO:0045830,GO:0061024,GO:0033572,GO:0006897,GO:0030316,GO:0030890,GO:1990830,GO:0042102	GO:0055037,GO:0005768,GO:1990712,GO:1903561,GO:0010008,GO:0048471,GO:0005905,GO:0005887,GO:0009897,GO:0016021,GO:0070062,GO:0016020,GO:0042470,GO:0072562,GO:0031410,GO:0030665,GO:0005576,GO:0005886,GO:0016323,GO:0009986,GO:0005615	GO:0003723,GO:0001618,GO:0005515,GO:0042803,GO:0003725,GO:0033570,GO:0042802,GO:0004998
CCDC80	mRNA	ENSG00000091986	60.0438	276.286	-2.20207	0	0	Down	coiled-coil domain containing 80 [Source:HGNC Symbol;Acc:HGNC:30649]	GO:0010811,GO:0030198	GO:0005576,GO:0005604,GO:0016021,GO:0005615,GO:0016020,GO:0005614	GO:0001968,GO:0008201,GO:0005539
DUSP4	mRNA	ENSG00000120875	26.5582	2.29103	3.53509	0	0	Up	dual specificity phosphatase 4 [Source:HGNC Symbol;Acc:HGNC:3070]	GO:0035970,GO:0070373,GO:0000188,GO:0006470,GO:0016311,GO:0035335,GO:0001706	GO:0005654,GO:0005634	GO:0008330,GO:0004725,GO:0008138,GO:0004721,GO:0017017,GO:0016791,GO:1990439,GO:0016787
CYP1B1	mRNA	ENSG00000138061	7011.81	1390.62	2.33406	0	0	Up	cytochrome P450 family 1 subfamily B member 1 [Source:HGNC Symbol;Acc:HGNC:2597]	GO:0048514,GO:0006725,GO:0009404,GO:0055114,GO:0061304,GO:0008210,GO:0019369,GO:0045766,GO:0006809,GO:0009636,GO:0043542,GO:0097267,GO:0010575,GO:0008202,GO:0071603,GO:0043065,GO:0046466,GO:0042572,GO:0046427,GO:0030199,GO:0033629,GO:0042574,GO:0061298,GO:0071407,GO:0007155,GO:0001525,GO:0032088,GO:2000377,GO:0007601,GO:0006805,GO:0016125,GO:0070301,GO:0008285,GO:0019373,GO:0008631,GO:0002930,GO:…	GO:0005789,GO:0005783,GO:0016020,GO:0016021,GO:0043231,GO:0005739,GO:0031090	GO:0016491,GO:0020037,GO:0004497,GO:0016705,GO:0070330,GO:0019825,GO:0046872,GO:0005506,GO:0016712
PCSK6	mRNA	ENSG00000140479	123.319	502.215	-2.02591	0	0	Down	proprotein convertase subtilisin/kexin type 6 [Source:HGNC Symbol;Acc:HGNC:8569]	GO:0016486,GO:0030510,GO:0007368,GO:0032940,GO:0070268,GO:0006508,GO:0007354,GO:0032902,GO:0051004,GO:0009100,GO:0032455,GO:0016485	GO:0012505,GO:0005796,GO:0005783,GO:0016020,GO:0005576,GO:0031012,GO:0005886,GO:0009986,GO:0005615	GO:0004175,GO:0048406,GO:0004252,GO:0008201,GO:0008236,GO:0008233,GO:0016787
CXCL14	mRNA	ENSG00000145824	3.12015	216.223	-6.11476	0	0	Down	C-X-C motif chemokine ligand 14 [Source:HGNC Symbol;Acc:HGNC:10640]	GO:0060326,GO:0048839,GO:0007165,GO:0007267,GO:0006955,GO:0006935,GO:0045662,GO:2000503	GO:0005576,GO:0005794,GO:0005615	GO:0005515,GO:0008009,GO:0005125
PTGES	mRNA	ENSG00000148344	400.704	75.518	2.40764	0	0	Up	prostaglandin E synthase [Source:HGNC Symbol;Acc:HGNC:9599]	GO:0051592,GO:0019371,GO:0032496,GO:0001516,GO:0034097,GO:0002526,GO:0002544,GO:0006693,GO:0006629,GO:0006631,GO:0014070,GO:0032526,GO:0006633,GO:0007165,GO:0008285	GO:0048471,GO:0016021,GO:0005789,GO:0016020,GO:0005641,GO:0043231,GO:0005737	GO:0043295,GO:0016853,GO:0050220
KRT15	mRNA	ENSG00000171346	6.91452	47.828	-2.79015	0	0	Down	keratin 15 [Source:HGNC Symbol;Acc:HGNC:6421]	GO:0008544,GO:0031424,GO:0007010,GO:0070268	GO:0005829,GO:0005634,GO:0005882,GO:0070062	GO:0097110,GO:0005515,GO:0005200,GO:0005198
COL5A2	mRNA	ENSG00000204262	132.409	1830.99	-3.78955	0	0	Down	collagen type V alpha 2 chain [Source:HGNC Symbol;Acc:HGNC:2210]	GO:0001503,GO:0030199,GO:0043588,GO:1903225,GO:0030198,GO:0048592,GO:0030574,GO:0001501,GO:0071230	GO:0005576,GO:0005588,GO:0005581,GO:0031012,GO:0005615,GO:0005788	GO:0003674,GO:0046872,GO:0046332,GO:0005201
FGFR2	mRNA	ENSG00000066468	15.769	54.43	-1.78731	4.85449e-304	9.45788e-301	Down	fibroblast growth factor receptor 2 [Source:HGNC Symbol;Acc:HGNC:3689]	GO:0060449,GO:0060442,GO:0035265,GO:0060601,GO:0001701,GO:0008543,GO:0060687,GO:0022612,GO:0036092,GO:0060348,GO:0001837,GO:0002053,GO:0048755,GO:0009880,GO:0001657,GO:0035607,GO:0060664,GO:0035602,GO:0040014,GO:0045667,GO:0060501,GO:0060667,GO:0071300,GO:0048568,GO:0048608,GO:0016331,GO:0050680,GO:0060045,GO:0035603,GO:0008589,GO:0021860,GO:0033688,GO:0055010,GO:0060670,GO:0030916,GO:0030324,GO:…	GO:0005887,GO:0005938,GO:0060076,GO:0005654,GO:0005634,GO:0031012,GO:0005886,GO:0005794,GO:0016021,GO:0016020,GO:0005576,GO:0005737,GO:0031410,GO:0043231,GO:0009986	GO:0017134,GO:0008201,GO:0042803,GO:0004672,GO:0016303,GO:0000166,GO:0004713,GO:0004714,GO:0005515,GO:0016301,GO:0016740,GO:0005524,GO:0046934,GO:0005007
BMP4	mRNA	ENSG00000125378	17.421	119.275	-2.77539	3.12912e-299	5.58834e-296	Down	bone morphogenetic protein 4 [Source:HGNC Symbol;Acc:HGNC:1071]	GO:0048706,GO:0030218,GO:0048392,GO:0060449,GO:0045669,GO:0060442,GO:0072198,GO:0048598,GO:0003014,GO:0050918,GO:0035993,GO:0060438,GO:0061151,GO:0060687,GO:0001658,GO:0051145,GO:0010942,GO:0045893,GO:0021537,GO:0072104,GO:0060348,GO:0021904,GO:0045892,GO:0007224,GO:0048646,GO:0061149,GO:0003279,GO:0045662,GO:0003184,GO:0003139,GO:0003130,GO:0003197,GO:0060502,GO:0072097,GO:0048593,GO:0001657,GO:…	GO:0005788,GO:0005615,GO:0005576	GO:0005160,GO:0008201,GO:0005515,GO:0039706,GO:0070700,GO:0042056,GO:0008083,GO:0005125
ARID5B	mRNA	ENSG00000150347	17.8591	57.2686	-1.68109	1.62938e-273	2.6861e-270	Down	AT-rich interaction domain 5B [Source:HGNC Symbol;Acc:HGNC:17362]	GO:0048008,GO:0051091,GO:0030325,GO:0060612,GO:0008585,GO:0009791,GO:0008584,GO:0045892,GO:0060021,GO:0045444,GO:0048644,GO:0000122,GO:0048705,GO:0006351,GO:0006807,GO:0001822,GO:0016577,GO:0060325,GO:0035264,GO:0048468,GO:1990830,GO:0001889,GO:0010761,GO:0006355,GO:0060613	GO:0005654,GO:0005634	GO:0032452,GO:0003713,GO:0003677,GO:0005515,GO:0000977,GO:0001227
NAV2	mRNA	ENSG00000166833	22.9915	98.5199	-2.09931	1.28932e-272	1.97367e-269	Down	neuron navigator 2 [Source:HGNC Symbol;Acc:HGNC:15997]	GO:0007608,GO:0007605,GO:0021554,GO:0021563,GO:0021564,GO:0007626,GO:0003025,GO:0007399	GO:0005614,GO:0005654,GO:0005634	GO:0005515,GO:0000166,GO:0008201,GO:0004386,GO:0005524,GO:0016787
SYBU	mRNA	ENSG00000147642	42.6625	173.921	-2.02739	1.5831e-269	2.26183e-266	Down	syntabulin [Source:HGNC Symbol;Acc:HGNC:26011]	GO:0061178	GO:0031410,GO:0005794,GO:0031982,GO:0000139,GO:0005737,GO:0043231,GO:0016021,GO:0005874,GO:0016020,GO:0005856,GO:0097433	GO:0019894,GO:0008017,GO:0017075,GO:0005515
FRAS1	mRNA	ENSG00000138759	5.26058	50.8218	-3.27215	6.06033e-261	8.11744e-258	Down	Fraser extracellular matrix complex subunit 1 [Source:HGNC Symbol;Acc:HGNC:19185]	GO:0015031,GO:0030326,GO:0003338,GO:0002009,GO:0060021,GO:0043588,GO:0007154	GO:0031012,GO:0005604,GO:0005886,GO:0016021,GO:0061618,GO:0016020	GO:0046872
ABCC3	mRNA	ENSG00000108846	106.089	25.2762	2.06943	2.73007e-253	3.44165e-250	Up	ATP binding cassette subfamily C member 3 [Source:HGNC Symbol;Acc:HGNC:54]	GO:0015721,GO:0006855,GO:0055085,GO:0006810,GO:0042908,GO:0015722	GO:0005887,GO:0016021,GO:0016020,GO:0005886,GO:0016323	GO:0008514,GO:0042626,GO:0015432,GO:0005524,GO:0016887,GO:0008559,GO:0005215,GO:0043225,GO:0000166
BMP7	mRNA	ENSG00000101144	23.8081	86.5812	-1.8626	5.48372e-250	6.52898e-247	Down	bone morphogenetic protein 7 [Source:HGNC Symbol;Acc:HGNC:1074]	GO:0045669,GO:0070487,GO:0072136,GO:0030902,GO:0048596,GO:0060687,GO:0010942,GO:0045893,GO:0060411,GO:0060037,GO:0001837,GO:0045892,GO:0048646,GO:0007411,GO:0003344,GO:0048593,GO:0009880,GO:0001657,GO:0045597,GO:0032088,GO:0072125,GO:0001823,GO:0050768,GO:0042981,GO:0071456,GO:0048754,GO:0032355,GO:0003272,GO:0072134,GO:0033280,GO:0001654,GO:0045839,GO:0060272,GO:0060445,GO:0043407,GO:0048812,GO:…	GO:0005615,GO:0031012,GO:0005576,GO:0031982	GO:0005160,GO:0008201,GO:0005515,GO:0070700,GO:0008083,GO:0005125
SLC37A2	mRNA	ENSG00000134955	94.3738	18.2561	2.37001	4.20099e-235	4.7385e-232	Up	solute carrier family 37 member 2 [Source:HGNC Symbol;Acc:HGNC:20644]	GO:0015760,GO:0006810,GO:0055085,GO:0008643,GO:0035435	GO:0005783,GO:0016021,GO:0030176,GO:0070062,GO:0005789,GO:0016020	GO:0015297,GO:0061513,GO:0005215
CREG2	mRNA	ENSG00000175874	8.21829	0.794668	3.37041	2.28298e-234	2.44633e-231	Up	cellular repressor of E1A stimulated genes 2 [Source:HGNC Symbol;Acc:HGNC:14272]	--	--	--
ABCG2	mRNA	ENSG00000118777	112.94	18.9967	2.57173	2.46512e-224	2.51571e-221	Up	ATP binding cassette subfamily G member 2 (Junior blood group) [Source:HGNC Symbol;Acc:HGNC:74]	GO:0006879,GO:0046415,GO:0006855,GO:0055085,GO:0033344,GO:0006810,GO:0042493,GO:0015886,GO:0042908	GO:0005634,GO:0016021,GO:0043235,GO:0016020,GO:0031966,GO:0016324,GO:0005739,GO:0005886	GO:0015232,GO:0042626,GO:0005515,GO:0042803,GO:0005524,GO:0016887,GO:0008559,GO:0005215,GO:0000166
RHOV	mRNA	ENSG00000104140	11.0775	1.95414	2.50303	4.40173e-223	4.28789e-220	Up	ras homolog family member V [Source:HGNC Symbol;Acc:HGNC:18313]	GO:0051056,GO:0007264	GO:0005768,GO:0005829,GO:0010008,GO:0005622,GO:0005886,GO:0016020	GO:0005525,GO:0003924,GO:0046872,GO:0005515,GO:0000166
LBH	mRNA	ENSG00000213626	9.98645	30.4648	-1.6091	1.33518e-214	1.2441e-211	Down	limb bud and heart development [Source:HGNC Symbol;Acc:HGNC:29532]	GO:1904677,GO:2000737,GO:1904674,GO:2000103,GO:0010468,GO:0030879,GO:0033147,GO:0006351,GO:0030193,GO:0045893,GO:0006355,GO:0060644,GO:0007275	GO:0005634,GO:0005737	--
SMOC1	mRNA	ENSG00000198732	72.629	8.3542	3.11997	2.62587e-204	2.34479e-201	Up	SPARC related modular calcium binding 1 [Source:HGNC Symbol;Acc:HGNC:20318]	GO:0045667,GO:0007165,GO:0030154,GO:0001654,GO:0060173,GO:0007275	GO:0005576,GO:0005604	GO:0005509,GO:0046872,GO:0005515
TXNIP	mRNA	ENSG00000265972	481.122	1170.14	-1.2822	9.48922e-198	8.13454e-195	Down	thioredoxin interacting protein [Source:HGNC Symbol;Acc:HGNC:16952]	GO:0009749,GO:0051782,GO:0032355,GO:0048008,GO:0006606,GO:0051592,GO:0030216,GO:0009612,GO:0071228,GO:0000122,GO:0032570,GO:0043065,GO:0006979,GO:0006351,GO:0042493,GO:0042542,GO:0042127,GO:0043086,GO:0006355,GO:0007049	GO:0005758,GO:0005829,GO:0005634,GO:0005737	GO:0004857,GO:0005515,GO:0031625
NNMT	mRNA	ENSG00000166741	9.78327	2.17745	2.16768	1.8544e-195	1.52852e-192	Up	nicotinamide N-methyltransferase [Source:HGNC Symbol;Acc:HGNC:7861]	GO:0010243,GO:0034356,GO:0031100,GO:0042493,GO:0032259	GO:0005829,GO:0005737	GO:0016740,GO:0008168,GO:0008112,GO:0030760
ZNRF3	mRNA	ENSG00000183579	10.0608	60.0459	-2.57732	4.96567e-177	3.94145e-174	Down	zinc and ring finger 3 [Source:HGNC Symbol;Acc:HGNC:18126]	GO:0060071,GO:2000051,GO:0060070,GO:0016567,GO:0006511,GO:0016055,GO:0030178,GO:0072089,GO:0090090,GO:0038018	GO:0005887,GO:0016021,GO:0005886,GO:0016020	GO:0061630,GO:0046872,GO:0005515,GO:0016740,GO:0005109,GO:0004842
THSD4	mRNA	ENSG00000187720	28.5673	10.6273	1.42659	8.15903e-174	6.24487e-171	Up	thrombospondin type 1 domain containing 4 [Source:HGNC Symbol;Acc:HGNC:25835]	GO:0006508,GO:0048251	GO:0005576,GO:0031012,GO:0001527,GO:0070062	GO:0008233,GO:0016787
HEG1	mRNA	ENSG00000173706	67.6676	169.85	-1.32772	1.54203e-168	1.13956e-165	Down	heart development protein with EGF like domains 1 [Source:HGNC Symbol;Acc:HGNC:29227]	GO:0003222,GO:0001701,GO:0060039,GO:0090271,GO:0009791,GO:0030324,GO:0007507,GO:0050878,GO:0055017,GO:0007043,GO:0003281,GO:0001570,GO:0001886,GO:0007275,GO:0003017,GO:0001944,GO:0048845,GO:0045216,GO:0035264,GO:0001945,GO:0001885,GO:0003209	GO:0005911,GO:0016021,GO:0016020,GO:0030054,GO:0005576,GO:0005886,GO:0009986,GO:0009897	GO:0005515,GO:0005509
CDV3	mRNA	ENSG00000091527	1916.03	4564.61	-1.25237	9.44038e-158	6.3224e-155	Down	CDV3 homolog [Source:HGNC Symbol;Acc:HGNC:26928]	GO:0008283	GO:0005737	GO:0003674
LIMCH1	mRNA	ENSG00000064042	227.1	92.2091	1.30034	5.25188e-155	3.4107e-152	Up	LIM and calponin homology domains 1 [Source:HGNC Symbol;Acc:HGNC:29191]	GO:0031032	--	GO:0046872,GO:0003779
TMEM52B	mRNA	ENSG00000165685	20.4051	79.7673	-1.96687	2.841e-151	1.79075e-148	Down	transmembrane protein 52B [Source:HGNC Symbol;Acc:HGNC:26438]	GO:0008150	GO:0016021,GO:0070062,GO:0016020	GO:0003674
PMEL	mRNA	ENSG00000185664	4.2271	14.9428	-1.82171	2.03678e-147	1.24715e-144	Down	premelanosome protein [Source:HGNC Symbol;Acc:HGNC:10880]	GO:0032438,GO:0048066,GO:0042438	GO:0005576,GO:0005771,GO:0005794,GO:0005768,GO:0016020,GO:0005887,GO:0016021,GO:0005886,GO:0005789,GO:0005783,GO:0032585,GO:0042470	GO:0005515
ETV5	mRNA	ENSG00000244405	112.871	25.849	2.1265	6.55422e-146	3.90176e-143	Up	ETS variant 5 [Source:HGNC Symbol;Acc:HGNC:3494]	GO:0050807,GO:0045893,GO:0006366,GO:0045666,GO:0048133,GO:0007274,GO:0045944,GO:0007626,GO:0034599,GO:0060252,GO:0060762,GO:0071340,GO:0006355,GO:0030154	GO:0005654,GO:0005634,GO:0005886	GO:0003677,GO:0005515,GO:0000977,GO:0001228,GO:0003700,GO:0043565
CD24	mRNA	ENSG00000272398	1242.12	3321.85	-1.41919	1.4299e-144	8.28221e-142	Down	CD24 molecule [Source:HGNC Symbol;Acc:HGNC:1645]	GO:0007155	--	--
HMCN1	mRNA	ENSG00000143341	4.67238	37.7638	-3.01478	3.23806e-142	1.82618e-139	Down	hemicentin 1 [Source:HGNC Symbol;Acc:HGNC:19194]	GO:0051301,GO:0050896,GO:0007601,GO:0007049	GO:0005576,GO:0031012,GO:0005604,GO:0005737,GO:0005938,GO:0030054,GO:0070062,GO:0032154	GO:0005509,GO:0005201
TM4SF1	mRNA	ENSG00000169908	34.8134	10.9795	1.66482	1.70066e-140	9.34536e-138	Up	transmembrane 4 L six family member 1 [Source:HGNC Symbol;Acc:HGNC:11853]	GO:0008150	GO:0005887,GO:0016021,GO:0016020	GO:0003674
IVNS1ABP	mRNA	ENSG00000116679	12483.2	28307.6	-1.1812	3.24705e-140	1.69726e-137	Down	influenza virus NS1A binding protein [Source:HGNC Symbol;Acc:HGNC:16951]	GO:0009615,GO:0006383,GO:0016032,GO:0008380,GO:2001243	GO:0005829,GO:0005667,GO:0005654,GO:0005634,GO:0005737,GO:0005681,GO:0015629,GO:0005856	--
TP53INP2	mRNA	ENSG00000078804	81.7777	249.083	-1.60685	1.04825e-137	5.34883e-135	Down	tumor protein p53 inducible nuclear protein 2 [Source:HGNC Symbol;Acc:HGNC:16104]	GO:0001649,GO:0006914,GO:1903828,GO:0016236,GO:0006351,GO:0006511,GO:0045893,GO:0006355,GO:0010508,GO:0000045,GO:0001894	GO:0031410,GO:0005829,GO:0005634,GO:0005737,GO:0016605,GO:0005776	GO:0005515,GO:0043130
STON2	mRNA	ENSG00000140022	854.971	2165.31	-1.34062	1.70475e-136	8.49641e-134	Down	stonin 2 [Source:HGNC Symbol;Acc:HGNC:30652]	GO:0048488,GO:0002244,GO:0030100,GO:0061024,GO:0036465,GO:0006897	GO:0005730,GO:0008021,GO:0098793,GO:0005829,GO:0016020,GO:0030136,GO:0005737,GO:0030054,GO:0045202,GO:0043005	GO:0005515
FGD3	mRNA	ENSG00000127084	58.2913	152.591	-1.38831	1.17504e-135	5.72324e-133	Down	FYVE, RhoGEF and PH domain containing 3 [Source:HGNC Symbol;Acc:HGNC:16027]	GO:0051056,GO:0043087,GO:0035023,GO:0043065,GO:0043547,GO:0008360,GO:0007010,GO:0046847,GO:0030036	GO:0001726,GO:0005794,GO:0005829,GO:0030027,GO:0005737,GO:0005856	GO:0046872,GO:0031267,GO:0005085
TNS1	mRNA	ENSG00000079308	5.19291	14.4519	-1.47664	1.80682e-135	8.60489e-133	Down	tensin 1 [Source:HGNC Symbol;Acc:HGNC:11973]	GO:0035556,GO:0007044,GO:0010761	GO:0009986,GO:0005737,GO:0030054,GO:0005622,GO:0030055,GO:0005856,GO:0005925	GO:0005515,GO:0003779,GO:0003723
KRT81	mRNA	ENSG00000205426	229.357	70.8765	1.69422	2.73013e-133	1.27194e-130	Up	keratin 81 [Source:HGNC Symbol;Acc:HGNC:6458]	GO:0031424,GO:0070268	GO:0005829,GO:0045095,GO:0005882,GO:0005615	GO:0005515,GO:0005198
NPAS2	mRNA	ENSG00000170485	19.2021	4.28197	2.16492	4.56658e-132	2.08226e-129	Up	neuronal PAS domain protein 2 [Source:HGNC Symbol;Acc:HGNC:7895]	GO:0006974,GO:0032922,GO:0051775,GO:0045893,GO:0048511,GO:0019216,GO:0007623,GO:0045944,GO:2001020,GO:0006351,GO:0045739,GO:0007417,GO:0060548,GO:0006355	GO:0005654,GO:0005829,GO:0005634,GO:0005667,GO:0005737	GO:0046983,GO:0003677,GO:0005515,GO:0003700,GO:0046872,GO:0051879
TNS3	mRNA	ENSG00000136205	91.1337	211.936	-1.21757	5.63134e-132	2.51428e-129	Down	tensin 3 [Source:HGNC Symbol;Acc:HGNC:21616]	GO:0016477,GO:0035556,GO:0048286,GO:0008284	GO:0005829,GO:0005622,GO:0030054,GO:0005925	GO:0005515
CD55	mRNA	ENSG00000196352	148.042	50.617	1.54832	1.27133e-130	5.5604e-128	Up	CD55 molecule (Cromer blood group) [Source:HGNC Symbol;Acc:HGNC:2665]	GO:2000516,GO:0046718,GO:0016032,GO:0045087,GO:0006888,GO:0006958,GO:0043312,GO:0045730,GO:0030449,GO:0007283,GO:2000563,GO:0031664,GO:0045916,GO:0043434,GO:0002376,GO:0007204,GO:0060137,GO:0035743,GO:0043086	GO:0030133,GO:0101003,GO:0030667,GO:0033116,GO:0005887,GO:0070062,GO:0016020,GO:0000139,GO:0016324,GO:0005576,GO:0045121,GO:0031225,GO:0005886,GO:0009986	GO:0004857,GO:0005515,GO:0001618,GO:0008289
MAFF	mRNA	ENSG00000185022	38.1343	13.5804	1.48956	4.25558e-127	1.82403e-124	Up	MAF bZIP transcription factor F [Source:HGNC Symbol;Acc:HGNC:6780]	GO:0035914,GO:0001701,GO:0006351,GO:0007567,GO:0045604,GO:0006355,GO:0006366,GO:0045944,GO:0007596	GO:0005654,GO:0005634,GO:0005739	GO:0001228,GO:0003700,GO:0003677,GO:0043565
COL5A1	mRNA	ENSG00000130635	755.169	1785.58	-1.24152	1.20576e-126	5.06681e-124	Down	collagen type V alpha 1 chain [Source:HGNC Symbol;Acc:HGNC:2209]	GO:0003007,GO:0001568,GO:0035313,GO:0035989,GO:0016477,GO:0030198,GO:0048592,GO:0051128,GO:0030199,GO:0007155,GO:0032964,GO:0043588,GO:0045112,GO:1903225,GO:0030574,GO:0097435	GO:0005588,GO:0005604,GO:0070062,GO:0005788,GO:0005581,GO:0005576,GO:0031012,GO:0005615	GO:0043394,GO:0008201,GO:0005201,GO:0048407,GO:0005178,GO:0046872
PTPN14	mRNA	ENSG00000152104	30.7762	63.9833	-1.05588	1.01578e-125	4.18638e-123	Down	protein tyrosine phosphatase, non-receptor type 14 [Source:HGNC Symbol;Acc:HGNC:9647]	GO:0046825,GO:0006470,GO:0006351,GO:0016311,GO:0035335,GO:0006355,GO:0008285,GO:0001946	GO:0005654,GO:0005634,GO:0005737,GO:0005856	GO:0030971,GO:0004725,GO:0004721,GO:0003712,GO:0005515,GO:0016791,GO:0016787
ANOS1	mRNA	ENSG00000011201	12.6787	34.5647	-1.44689	9.59907e-125	3.88147e-122	Down	anosmin 1 [Source:HGNC Symbol;Acc:HGNC:6211]	GO:0007155,GO:0010466,GO:0008543,GO:0006928,GO:0007411,GO:0010951,GO:0006935	GO:0005576,GO:0005615,GO:0005886,GO:0016020	GO:0004867,GO:0005515,GO:0008201,GO:0005201,GO:0030414
BCAR1	mRNA	ENSG00000050820	706.046	1877.33	-1.41085	2.09308e-123	8.30682e-121	Down	BCAR1, Cas family scaffolding protein [Source:HGNC Symbol;Acc:HGNC:971]	GO:0007015,GO:0048008,GO:0001558,GO:0016477,GO:0050851,GO:0007173,GO:0060326,GO:0048010,GO:0035729,GO:0048012,GO:0050853,GO:0008286,GO:0030335,GO:0008283,GO:0010595,GO:0007229,GO:0007155,GO:0051301,GO:0050852,GO:0007186,GO:0007165,GO:0042981,GO:0048011	GO:0005925,GO:0005829,GO:0030027,GO:0001726,GO:0030054,GO:0005737,GO:0005886,GO:0015629	GO:0005515,GO:0017124,GO:0019901,GO:0004871
PRR15	mRNA	ENSG00000176532	57.9492	19.9715	1.53685	6.53872e-123	2.54784e-120	Up	proline rich 15 [Source:HGNC Symbol;Acc:HGNC:22310]	GO:0007275	--	--
GJA5	mRNA	ENSG00000265107	5.96697	19.5985	-1.71567	1.23182e-122	4.71413e-120	Down	gap junction protein alpha 5 [Source:HGNC Symbol;Acc:HGNC:4279]	GO:0051259,GO:0001568,GO:0086054,GO:0086021,GO:0003161,GO:0003193,GO:0086067,GO:0098906,GO:0098910,GO:0007507,GO:0061337,GO:0055085,GO:0035922,GO:1900825,GO:0010644,GO:0060373,GO:0097755,GO:0086091,GO:0003105,GO:0086044,GO:0045907,GO:0086064,GO:0060307,GO:0003281,GO:0003151,GO:0010652,GO:0086005,GO:0098904,GO:0086065,GO:1990029,GO:0006813,GO:0003284,GO:0060412,GO:0001501,GO:0048844,GO:0016264,GO:…	GO:0014704,GO:0005922,GO:0042995,GO:0005921,GO:0005887,GO:0016021,GO:0016020,GO:0030054,GO:0005886	GO:0086020,GO:0055077,GO:0086076,GO:0086078,GO:0086079,GO:0005243,GO:0086075,GO:0097718,GO:0086077,GO:0071253
C1R	mRNA	ENSG00000159403	98.9733	251.712	-1.34666	2.21441e-120	8.32579e-118	Down	complement C1r [Source:HGNC Symbol;Acc:HGNC:1246]	GO:0006508,GO:0031638,GO:0006958,GO:0006956,GO:0030449,GO:0002376,GO:0045087,GO:0006955	GO:0005576,GO:0072562,GO:0070062,GO:0005615	GO:0005509,GO:0004252,GO:0005515,GO:0008233,GO:0008236,GO:0016787
AKAP12	mRNA	ENSG00000131016	17.2114	42.48	-1.30341	6.49789e-119	2.40097e-116	Down	A-kinase anchoring protein 12 [Source:HGNC Symbol;Acc:HGNC:370]	GO:0090036,GO:0007186,GO:0010739,GO:0007165,GO:0030819,GO:0006605	GO:0005925,GO:0005829,GO:0005737,GO:0005886,GO:0005938,GO:0016020,GO:0005856	GO:0051018,GO:0008179,GO:0005515
GABARAPL1	mRNA	ENSG00000139112	12.3717	28.1201	-1.18456	4.58709e-118	1.6662e-115	Down	GABA type A receptor associated protein like 1 [Source:HGNC Symbol;Acc:HGNC:4068]	GO:0006914,GO:0016236,GO:0000422,GO:0006995,GO:0000045,GO:0097352	GO:0005794,GO:0030659,GO:0032839,GO:0005829,GO:0005783,GO:0016020,GO:0005776,GO:0031410,GO:0032590,GO:0005622,GO:0005739,GO:0005856,GO:0044297,GO:0005737,GO:0000421,GO:0005874	GO:0030957,GO:0005515,GO:0050811,GO:0031625,GO:0048487
HK2	mRNA	ENSG00000159399	142.08	35.2118	2.01257	5.16122e-118	1.8435e-115	Up	hexokinase 2 [Source:HGNC Symbol;Acc:HGNC:4923]	GO:0008637,GO:0046324,GO:0005975,GO:1904925,GO:0002931,GO:0051156,GO:0006006,GO:0019318,GO:0016310,GO:0007595,GO:0001678,GO:2000378,GO:0046835,GO:0035795,GO:1990830,GO:0061621,GO:0072655,GO:0008152,GO:0006096,GO:0072656	GO:0005623,GO:0005829,GO:0016020,GO:0005739,GO:0005741	GO:0008865,GO:0016740,GO:0003824,GO:0019158,GO:0004340,GO:0005515,GO:0004396,GO:0005524,GO:0016773,GO:0016301,GO:0000166,GO:0005536
PKDCC	mRNA	ENSG00000162878	624.437	267.634	1.22229	1.9191e-117	6.74234e-115	Up	protein kinase domain containing, cytoplasmic [Source:HGNC Symbol;Acc:HGNC:25123]	GO:0048286,GO:0042997,GO:0060021,GO:0048566,GO:0032332,GO:0015031,GO:0006468,GO:0016310,GO:0030282,GO:0006810,GO:0018108,GO:0007275,GO:0001501,GO:0035108,GO:0001503,GO:0035264,GO:0030501,GO:0030154	GO:0005794,GO:0005576	GO:0004713,GO:0004715,GO:0016740,GO:0005524,GO:0004672,GO:0016301,GO:0000166
MMP14	mRNA	ENSG00000157227	29.1856	76.4706	-1.38965	1.54694e-114	5.34717e-112	Down	matrix metallopeptidase 14 [Source:HGNC Symbol;Acc:HGNC:7160]	GO:0051895,GO:0009725,GO:0001958,GO:0030307,GO:0035988,GO:0001935,GO:0016477,GO:0010831,GO:0048754,GO:0060348,GO:0030324,GO:0048870,GO:0008584,GO:0097094,GO:0009612,GO:0048701,GO:0006508,GO:0030335,GO:1990834,GO:0001541,GO:0031638,GO:0035987,GO:0006979,GO:0048771,GO:0043627,GO:1905523,GO:0045579,GO:0014070,GO:0010952,GO:0001525,GO:0001503,GO:0045746,GO:0043615,GO:0001666,GO:0030574,GO:0016485,GO:…	GO:0005615,GO:0005925,GO:0044354,GO:0005829,GO:0005887,GO:0005634,GO:0005796,GO:0016021,GO:0016020,GO:0042470,GO:0031410,GO:0045111,GO:0031012,GO:0005737,GO:0005886	GO:0008237,GO:0004252,GO:0008270,GO:0005515,GO:0005178,GO:0046872,GO:0070006,GO:0016504,GO:0008233,GO:0004222,GO:0016787
FAM107B	mRNA	ENSG00000065809	103.442	42.7469	1.27493	5.12853e-114	1.7446e-111	Up	family with sequence similarity 107 member B [Source:HGNC Symbol;Acc:HGNC:23726]	--	--	--
ATF3	mRNA	ENSG00000162772	814.703	390.608	1.06055	1.05926e-112	3.54701e-110	Up	activating transcription factor 3 [Source:HGNC Symbol;Acc:HGNC:785]	GO:0006366,GO:0006094,GO:0045892,GO:0045944,GO:0008284,GO:0000122,GO:0061394,GO:0010628,GO:0070373,GO:0006351,GO:0030968,GO:1990440,GO:1903984,GO:0034198,GO:0035914,GO:0006357,GO:0006355,GO:0036499	GO:0005730,GO:0005654,GO:0005634,GO:1990622	GO:0003714,GO:0003677,GO:0000976,GO:0005515,GO:0000977,GO:0042803,GO:0003700,GO:0042802,GO:0000978,GO:0046982,GO:0001228
TNNC1	mRNA	ENSG00000114854	31.9482	105.329	-1.72109	3.47683e-111	1.14634e-108	Down	troponin C1, slow skeletal and cardiac type [Source:HGNC Symbol;Acc:HGNC:11943]	GO:0003009,GO:0010038,GO:0043462,GO:0014883,GO:0055010,GO:0002086,GO:0030049,GO:0060048,GO:0032972,GO:0006937	GO:1990584,GO:0005861,GO:0005829,GO:0043292	GO:0005515,GO:0031013,GO:0042803,GO:0048306,GO:0051015,GO:0046872,GO:0031014,GO:0005509
OLR1	mRNA	ENSG00000173391	91.4025	218.752	-1.25899	8.71554e-111	2.83004e-108	Down	oxidized low density lipoprotein receptor 1 [Source:HGNC Symbol;Acc:HGNC:8133]	GO:0006898,GO:0006954,GO:0043312,GO:0008015,GO:0050900,GO:0006508,GO:0002376,GO:0007155	GO:0005654,GO:0005887,GO:0070821,GO:0016021,GO:0070062,GO:0043235,GO:0016020,GO:0035579,GO:0043231,GO:0005576,GO:0045121,GO:0005886	GO:0005515,GO:0005041,GO:0030246
NFE2L3	mRNA	ENSG00000050344	53.9758	21.8419	1.30521	5.96941e-110	1.90941e-107	Up	nuclear factor, erythroid 2 like 3 [Source:HGNC Symbol;Acc:HGNC:7783]	GO:0000122,GO:0006357,GO:0006351,GO:0045893,GO:0006355,GO:0006366	GO:0005634,GO:0005737	GO:0003700,GO:0000978,GO:0003677,GO:0000976,GO:0005515,GO:0003713
CSGALNACT1	mRNA	ENSG00000147408	19.6993	5.14241	1.93763	1.02877e-109	3.24229e-107	Up	chondroitin sulfate N-acetylgalactosaminyltransferase 1 [Source:HGNC Symbol;Acc:HGNC:24290]	GO:0001958,GO:0030166,GO:0050650,GO:0009653,GO:0030198,GO:0015014,GO:0008283,GO:0050651,GO:0030204,GO:0008037,GO:0030210,GO:0019276,GO:0050653,GO:0051216,GO:0030206,GO:0046398,GO:0007399	GO:0005794,GO:0030173,GO:0016021,GO:0032580,GO:0016020,GO:0005622,GO:0000139	GO:0015020,GO:0016740,GO:0047237,GO:0008955,GO:0046872,GO:0047238,GO:0008376
MYPN	mRNA	ENSG00000138347	72.1644	22.1065	1.70682	2.19138e-104	6.80629e-102	Up	myopalladin [Source:HGNC Symbol;Acc:HGNC:23246]	GO:0045214,GO:0030334,GO:0048739,GO:0051493	GO:0031674,GO:0005634,GO:0030017,GO:0005737,GO:0030018	GO:0051371,GO:0017124,GO:0005515,GO:0003779,GO:0008092,GO:0051015
CLDN1	mRNA	ENSG00000163347	1336.68	469.589	1.50919	7.27e-104	2.22576e-101	Up	claudin 1 [Source:HGNC Symbol;Acc:HGNC:2032]	GO:0097421,GO:0061772,GO:0008065,GO:0046718,GO:0016032,GO:0051260,GO:0032496,GO:0042538,GO:0071560,GO:0090557,GO:0009636,GO:0071356,GO:0071346,GO:0007568,GO:0071284,GO:0070830,GO:1903348,GO:0070673,GO:1903545,GO:0045216,GO:0071548,GO:0061436,GO:0045471,GO:0051291,GO:0016338	GO:0005887,GO:0016021,GO:0016020,GO:0005923,GO:0016328,GO:0030054,GO:0016324,GO:0005737,GO:0005886,GO:0016323	GO:0001618,GO:0005515,GO:0005198,GO:0042802
FDPS	mRNA	ENSG00000160752	356.081	157.704	1.17498	1.64394e-102	4.96215e-100	Up	farnesyl diphosphate synthase [Source:HGNC Symbol;Acc:HGNC:3631]	GO:0033384,GO:0016032,GO:0045337,GO:0006695,GO:0045540,GO:0008202,GO:0006694,GO:0006629,GO:0008203,GO:0016126,GO:0008299	GO:0005654,GO:0005829,GO:0016021,GO:0016020,GO:0005739,GO:0005737	GO:0016740,GO:0003723,GO:0046872,GO:0004161,GO:0004337
ZNF503	mRNA	ENSG00000165655	18.3726	48.9216	-1.41292	1.70128e-99	5.06391e-97	Down	zinc finger protein 503 [Source:HGNC Symbol;Acc:HGNC:23589]	GO:0010629,GO:0006351,GO:0008285,GO:0006355,GO:0070315,GO:0061351	GO:0005634	GO:0046872,GO:0003676
FILIP1L	mRNA	ENSG00000168386	5.07806	18.001	-1.82573	6.0638e-99	1.78018e-96	Down	filamin A interacting protein 1 like [Source:HGNC Symbol;Acc:HGNC:24589]	GO:0008150	GO:0005634,GO:0005737,GO:0016020	GO:0003674
WNT7B	mRNA	ENSG00000188064	19.3068	42.3573	-1.1335	2.98506e-97	8.64499e-95	Down	Wnt family member 7B [Source:HGNC Symbol;Acc:HGNC:12787]	GO:0061180,GO:0016332,GO:0045669,GO:0046330,GO:0051384,GO:0001701,GO:0032536,GO:0016055,GO:0072061,GO:0072060,GO:0070307,GO:0072089,GO:0021871,GO:0072207,GO:0030324,GO:0022009,GO:0045165,GO:0048812,GO:0060425,GO:0060070,GO:0042592,GO:0060669,GO:0003338,GO:0007257,GO:0007275,GO:0060560,GO:0060710,GO:0044237,GO:0072236,GO:0050808,GO:0060428,GO:0060535,GO:0048144,GO:0030182,GO:0071300,GO:0072205,GO:…	GO:0030666,GO:0005796,GO:0070062,GO:0005788,GO:0005576,GO:0005886,GO:0005615,GO:0005737	GO:0005109,GO:0005102
BMF	mRNA	ENSG00000104081	26.5752	68.5019	-1.36606	1.08967e-96	3.11371e-94	Down	Bcl2 modifying factor [Source:HGNC Symbol;Acc:HGNC:24132]	GO:2001244,GO:0043276,GO:0010507,GO:0043065,GO:0001844,GO:1900740,GO:0034644,GO:0006915,GO:0090200,GO:0032464	GO:0005829,GO:0005886,GO:0016459,GO:0001669,GO:0005741	GO:0005515
STC1	mRNA	ENSG00000159167	23.3583	9.39152	1.31451	7.26467e-95	2.04854e-92	Up	stanniocalcin 1 [Source:HGNC Symbol;Acc:HGNC:11373]	GO:0006874,GO:0044070,GO:0035988,GO:0033280,GO:0060348,GO:1903403,GO:0010596,GO:0003421,GO:0086004,GO:0071385,GO:0007566,GO:0051926,GO:0071320,GO:0090280,GO:0001886,GO:0014070,GO:0046697,GO:0001503,GO:0071456,GO:0030336	GO:0005634,GO:0016324,GO:0005576,GO:0005737,GO:0005615	GO:0005179
DLK2	mRNA	ENSG00000171462	26.2794	74.7118	-1.5074	7.46832e-95	2.07862e-92	Down	delta like non-canonical Notch ligand 2 [Source:HGNC Symbol;Acc:HGNC:21113]	GO:0045746,GO:0045598	GO:0016021,GO:0070062,GO:0016020	GO:0005509,GO:0042803
DUSP5	mRNA	ENSG00000138166	30.8032	12.6228	1.28704	4.39798e-94	1.20837e-91	Up	dual specificity phosphatase 5 [Source:HGNC Symbol;Acc:HGNC:3071]	GO:0035970,GO:0000188,GO:0000187,GO:0006470,GO:0016311,GO:0035335,GO:0001706,GO:0000165	GO:0005634,GO:0005654	GO:0004725,GO:0008138,GO:0004721,GO:0005515,GO:0017017,GO:0016791,GO:0016787
ZNF703	mRNA	ENSG00000183779	201.496	502.433	-1.31818	1.81957e-90	4.87441e-88	Down	zinc finger protein 703 [Source:HGNC Symbol;Acc:HGNC:25883]	GO:0051726,GO:0034333,GO:0045892,GO:0010718,GO:0060828,GO:0017015,GO:0008284,GO:0030335,GO:0034111,GO:0071392,GO:0006351,GO:0033601,GO:0060644,GO:0006355	GO:0005634,GO:0016363,GO:0005737	GO:0070491,GO:0005515,GO:0046872,GO:0003676
HMGCS1	mRNA	ENSG00000112972	629.189	314.08	1.00236	2.24151e-90	5.93061e-88	Up	3-hydroxy-3-methylglutaryl-CoA synthase 1 [Source:HGNC Symbol;Acc:HGNC:5007]	GO:0009725,GO:0055094,GO:0034698,GO:0006695,GO:0008584,GO:0019216,GO:0033197,GO:0045540,GO:0007420,GO:0008202,GO:0006694,GO:0010243,GO:0010033,GO:0070723,GO:0046690,GO:0006629,GO:0042493,GO:0071372,GO:0014074,GO:0071397,GO:0014070,GO:0008203,GO:0071407,GO:0009645,GO:0016126,GO:0008299,GO:0001889,GO:0008152	GO:0005829,GO:0005737	GO:0016740,GO:0004421,GO:0043177,GO:0003824,GO:0042803,GO:0016853,GO:0008144
FOLR1	mRNA	ENSG00000110195	41.6692	104.32	-1.32395	5.61905e-90	1.46856e-87	Down	folate receptor 1 [Source:HGNC Symbol;Acc:HGNC:3791]	GO:0071231,GO:0003147,GO:0006898,GO:0061626,GO:0048208,GO:0031103,GO:0006888,GO:0015884,GO:0060828,GO:0017015,GO:0046655,GO:0006810,GO:0061713,GO:0003253,GO:0001947,GO:0048678	GO:0005768,GO:0030133,GO:0005903,GO:0030136,GO:0033116,GO:0005887,GO:0005634,GO:0016021,GO:0070062,GO:0005789,GO:0016020,GO:0012507,GO:0031410,GO:0016324,GO:0000139,GO:0005576,GO:0031526,GO:0031362,GO:0046658,GO:0031225,GO:0005886,GO:0016323,GO:0009986	GO:0008517,GO:0005542,GO:0051870,GO:0061714,GO:0008144
SPRY4	mRNA	ENSG00000187678	12.3977	2.81374	2.13951	6.02811e-90	1.55649e-87	Up	sprouty RTK signaling antagonist 4 [Source:HGNC Symbol;Acc:HGNC:15533]	GO:0070373,GO:0009966,GO:0043407,GO:1990830,GO:0007275	GO:0005737,GO:0005886,GO:0042995,GO:0016020,GO:0005925,GO:0032587	GO:0005515
LPAR1	mRNA	ENSG00000198121	7.17265	2.13438	1.74869	1.11004e-88	2.83206e-86	Up	lysophosphatidic acid receptor 1 [Source:HGNC Symbol;Acc:HGNC:3166]	GO:0010977,GO:0000187,GO:0032060,GO:0042552,GO:0071673,GO:0007202,GO:0010942,GO:0021554,GO:0014003,GO:0060326,GO:0035025,GO:0043410,GO:0051482,GO:0060999,GO:0051496,GO:0007420,GO:0043123,GO:0022008,GO:0071453,GO:0043065,GO:0007204,GO:0030818,GO:0022038,GO:0008360,GO:0007186,GO:0007165,GO:0021549,GO:0007193,GO:1904566	GO:0030139,GO:0005768,GO:0043025,GO:0005887,GO:0016021,GO:0016020,GO:0043197,GO:0043198,GO:0005886,GO:0009986,GO:0005737,GO:0043005	GO:0001965,GO:0030165,GO:0005515,GO:0035727,GO:0004871,GO:0004930,GO:0070915,GO:0008289,GO:0005543
PSG5	mRNA	ENSG00000204941	0.0827578	1.40644	-4.08701	5.2257e-88	1.30223e-85	Down	pregnancy specific beta-1-glycoprotein 5 [Source:HGNC Symbol;Acc:HGNC:9522]	GO:0007565	GO:0005576	GO:0005515
MGST1	mRNA	ENSG00000008394	203.051	98.1593	1.04865	1.67747e-87	4.13217e-85	Up	microsomal glutathione S-transferase 1 [Source:HGNC Symbol;Acc:HGNC:7061]	GO:0055114,GO:0032496,GO:0071449,GO:0043312,GO:0070207,GO:0098869,GO:0010243,GO:0042493,GO:0033327,GO:0006805,GO:1901687	GO:0045177,GO:0005634,GO:0016021,GO:0005789,GO:0016020,GO:0005783,GO:0035577,GO:0043231,GO:0005739,GO:0005778,GO:0005741,GO:0005886	GO:0016740,GO:0004364,GO:0005515,GO:0004602,GO:0042803,GO:0043295,GO:0042802
SLCO4A1	mRNA	ENSG00000101187	103.977	37.6235	1.46656	2.09437e-87	5.1005e-85	Up	solute carrier organic anion transporter family member 4A1 [Source:HGNC Symbol;Acc:HGNC:10953]	GO:0006810,GO:0070327,GO:0043252,GO:0006811	GO:0005887,GO:0016021,GO:0005886,GO:0016020	GO:0015347,GO:0015349,GO:0005215
KANK4	mRNA	ENSG00000132854	0.579423	4.62276	-2.99607	3.22871e-87	7.68829e-85	Down	KN motif and ankyrin repeat domains 4 [Source:HGNC Symbol;Acc:HGNC:27263]	--	--	--
KRT17	mRNA	ENSG00000128422	36.189	11.1459	1.69905	7.79819e-86	1.81655e-83	Up	keratin 17 [Source:HGNC Symbol;Acc:HGNC:6427]	GO:0030307,GO:0008544,GO:0045727,GO:0070268,GO:0051798,GO:0031069,GO:0031424,GO:0002009,GO:0007165,GO:0045109	GO:0071944,GO:0005829,GO:0070062,GO:0045111,GO:0005882,GO:0005737	GO:0005200,GO:0032395,GO:0005515,GO:0005198,GO:0042289
SYDE2	mRNA	ENSG00000097096	39.1993	86.6763	-1.14481	6.40673e-85	1.47637e-82	Down	synapse defective Rho GTPase homolog 2 [Source:HGNC Symbol;Acc:HGNC:25841]	GO:0051056,GO:0090630,GO:0007165,GO:0043087	GO:0005829,GO:0005737	GO:0005096
TMEM40	mRNA	ENSG00000088726	422.398	912.938	-1.11191	3.19879e-84	7.2929e-82	Down	transmembrane protein 40 [Source:HGNC Symbol;Acc:HGNC:25620]	--	--	--
FOSL1	mRNA	ENSG00000175592	295.413	106.38	1.47351	6.06922e-84	1.36915e-81	Up	FOS like 1, AP-1 transcription factor subunit [Source:HGNC Symbol;Acc:HGNC:13718]	GO:0051091,GO:0001701,GO:0006366,GO:0009615,GO:2000144,GO:0007296,GO:0006968,GO:0034097,GO:0009612,GO:0006935,GO:0008284,GO:0045944,GO:0007565,GO:0032570,GO:0007612,GO:0031668,GO:0043065,GO:0061614,GO:0045787,GO:0060674,GO:0042493,GO:0042542,GO:0014070,GO:0051591,GO:0006357,GO:0009629,GO:0051412,GO:0008285,GO:0006355	GO:0005654,GO:0042734,GO:0005829,GO:0005634,GO:0043231,GO:0043005	GO:0003677,GO:0005515,GO:0000977,GO:0003700,GO:0000978
ABCA1	mRNA	ENSG00000165029	6.1698	39.9779	-2.69591	7.29457e-84	1.62844e-81	Down	ATP binding cassette subfamily A member 1 [Source:HGNC Symbol;Acc:HGNC:29]	GO:0038027,GO:0042157,GO:0007040,GO:0033700,GO:0071222,GO:0034616,GO:0010875,GO:0006911,GO:0032367,GO:0055085,GO:0019216,GO:0006497,GO:0060155,GO:0033344,GO:0042632,GO:0030819,GO:0055091,GO:0008202,GO:0090107,GO:0006810,GO:0032489,GO:0016197,GO:0042158,GO:0006629,GO:0042493,GO:0071397,GO:0007584,GO:0043691,GO:0002790,GO:0008203,GO:0034380,GO:0045332,GO:0010745,GO:0007186,GO:0010887,GO:0015914,GO:…	GO:0005794,GO:0030139,GO:0048471,GO:0045335,GO:0005887,GO:0009897,GO:0016021,GO:0005789,GO:0016020,GO:0034364,GO:0043231,GO:0045121,GO:0005886,GO:0009986	GO:0015485,GO:0005548,GO:0090554,GO:0034186,GO:0005102,GO:0042626,GO:0005515,GO:0034185,GO:0005524,GO:0031267,GO:0016887,GO:0090556,GO:0005215,GO:0051117,GO:0008509,GO:0000166,GO:0019905,GO:0005543,GO:0034188
BIRC3	mRNA	ENSG00000023445	30.4505	13.0881	1.21822	3.04161e-80	6.6515e-78	Up	baculoviral IAP repeat containing 3 [Source:HGNC Symbol;Acc:HGNC:591]	GO:0043066,GO:0016567,GO:0033209,GO:0035666,GO:0038061,GO:0031398,GO:0060544,GO:0043123,GO:0007283,GO:0060546,GO:0070424,GO:0007249,GO:1990001,GO:0039535,GO:0006915,GO:0045088,GO:2000116,GO:0016579,GO:0050727,GO:0034121,GO:0007166,GO:0051291,GO:0042981,GO:0010803	GO:0005654,GO:0005829,GO:0005634,GO:0045121,GO:0005737	GO:0043027,GO:0016740,GO:0005515,GO:0004842,GO:0046872
XDH	mRNA	ENSG00000158125	4.01421	0.573829	2.80642	2.48587e-79	5.38129e-77	Up	xanthine dehydrogenase [Source:HGNC Symbol;Acc:HGNC:12805]	GO:0006919,GO:0055114,GO:0051898,GO:0030856,GO:0001937,GO:2001213,GO:1900745,GO:1900747,GO:0006195,GO:0045602,GO:0009115,GO:0007595,GO:0001933,GO:2000379,GO:0010629	GO:0005777,GO:0005829,GO:0016529,GO:0005576,GO:0005737,GO:0005615	GO:0016491,GO:0003824,GO:0016903,GO:0042803,GO:0043546,GO:0046872,GO:0051536,GO:0005506,GO:0050660,GO:0016614,GO:0004855,GO:0009055,GO:0051537,GO:0004854
RASSF2	mRNA	ENSG00000101265	6.14901	15.1538	-1.30126	2.89724e-78	6.20908e-76	Down	Ras association domain family member 2 [Source:HGNC Symbol;Acc:HGNC:9883]	GO:0046330,GO:0031954,GO:0048872,GO:1901223,GO:0045860,GO:1901222,GO:0006468,GO:0043065,GO:0045670,GO:0038168,GO:0033137,GO:0001501,GO:0045667,GO:0001503,GO:0050821,GO:0007165,GO:0046849,GO:0042981,GO:0007049	GO:0005794,GO:0005654,GO:0000776,GO:0005829,GO:0005634,GO:0000777,GO:0005737,GO:0000775,GO:0005694	GO:0005515,GO:0004672
SFN	mRNA	ENSG00000175793	125.837	265.604	-1.07772	3.36357e-78	7.13709e-76	Down	stratifin [Source:HGNC Symbol;Acc:HGNC:10773]	GO:0051726,GO:0030307,GO:0010482,GO:1900740,GO:0071901,GO:0006977,GO:0061024,GO:0030216,GO:0000079,GO:0006469,GO:0003334,GO:0043154,GO:0008630,GO:0001836,GO:0031424,GO:0061436,GO:0043588,GO:0007165,GO:0046827,GO:0045606,GO:0010839	GO:0030659,GO:0005829,GO:0005634,GO:0070062,GO:0005739,GO:0005576,GO:0005737,GO:0005615	GO:0051219,GO:0008426,GO:0005515,GO:0019904,GO:0045296,GO:0019901,GO:0042802
PDE4D	mRNA	ENSG00000113448	468.85	176.735	1.40754	4.09872e-78	8.61174e-76	Up	phosphodiesterase 4D [Source:HGNC Symbol;Acc:HGNC:8783]	GO:0032754,GO:0032729,GO:0030814,GO:1901844,GO:0071222,GO:0010880,GO:0030593,GO:0071875,GO:0006939,GO:0086004,GO:0002027,GO:0050900,GO:1901898,GO:0071872,GO:0045822,GO:0007568,GO:0060314,GO:0006198,GO:0061028,GO:0050852,GO:0010469,GO:0035264,GO:0086024,GO:0032743,GO:0007165,GO:0019933,GO:0033137	GO:0005891,GO:0005815,GO:0005829,GO:0016020,GO:0031965,GO:0005813,GO:0005856,GO:0016324,GO:0034704,GO:0005737,GO:0005886	GO:0004115,GO:0044325,GO:0097110,GO:0005515,GO:0031698,GO:0046872,GO:0008081,GO:0004114,GO:0030552,GO:0051117,GO:0019899,GO:0016787,GO:0008144
TOM1L2	mRNA	ENSG00000175662	319.093	662.273	-1.05345	4.50684e-78	9.37729e-76	Down	target of myb1 like 2 membrane trafficking protein [Source:HGNC Symbol;Acc:HGNC:11984]	GO:0015031,GO:0006810,GO:0006886,GO:0007165,GO:0045839	GO:0005622,GO:0070062	GO:0005515,GO:0030276,GO:0019901
TCF7L1	mRNA	ENSG00000152284	33.5074	80.6754	-1.26765	1.28499e-77	2.64794e-75	Down	transcription factor 7 like 1 [Source:HGNC Symbol;Acc:HGNC:11640]	GO:0060070,GO:0006357,GO:0006325,GO:0006351,GO:0016055,GO:1904837,GO:0006355,GO:0030111	GO:0005829,GO:0005654,GO:0005634,GO:0005667	GO:0003700,GO:0003677,GO:0008013,GO:0043565
TNS4	mRNA	ENSG00000131746	32.7515	74.6202	-1.18801	4.01498e-77	8.19477e-75	Down	tensin 4 [Source:HGNC Symbol;Acc:HGNC:24352]	GO:0006915,GO:0008104	GO:0005829,GO:0005737,GO:0030054,GO:0005856,GO:0005925	GO:0005515,GO:0003779
UPK3B	mRNA	ENSG00000243566	115.684	240.805	-1.05768	1.01515e-76	2.05242e-74	Down	uroplakin 3B [Source:HGNC Symbol;Acc:HGNC:21444]	GO:0010629	GO:0005886,GO:0016021,GO:0070062,GO:0016020	--
GPNMB	mRNA	ENSG00000136235	24.6208	52.6706	-1.09712	1.06092e-76	2.12491e-74	Down	glycoprotein nmb [Source:HGNC Symbol;Acc:HGNC:4462]	GO:0050868,GO:0050918,GO:0031954,GO:1901215,GO:0045765,GO:0042130,GO:0001934,GO:0007267,GO:0070374,GO:0034103,GO:0030335,GO:0032720,GO:0030282,GO:0001818,GO:0007155,GO:0001649,GO:0007165,GO:0008285,GO:2000134	GO:0005887,GO:0016021,GO:0016020,GO:0042470,GO:0031410,GO:0005886	GO:0045545,GO:0005515,GO:0048018,GO:0008201,GO:0005178,GO:0042056
KLF6	mRNA	ENSG00000067082	1046.5	502.744	1.05768	1.29275e-76	2.56528e-74	Up	Kruppel like factor 6 [Source:HGNC Symbol;Acc:HGNC:2235]	GO:0045944,GO:0006351,GO:0006366,GO:0006355,GO:0045893,GO:0030183	GO:0005730,GO:0001650,GO:0005829,GO:0005634,GO:0043231	GO:0000978,GO:0003677,GO:0046872,GO:0003676,GO:0005515
CGN	mRNA	ENSG00000143375	25.8	55.9244	-1.11611	2.46153e-76	4.83974e-74	Down	cingulin [Source:HGNC Symbol;Acc:HGNC:17429]	GO:0008150,GO:0007179	GO:0005886,GO:0030054,GO:0016459,GO:0005923	GO:0003774,GO:0005515,GO:0045296,GO:0003779
LFNG	mRNA	ENSG00000106003	120.965	305.234	-1.33532	1.37409e-75	2.6771e-73	Down	LFNG O-fucosylpeptide 3-beta-N-acetylglucosaminyltransferase [Source:HGNC Symbol;Acc:HGNC:6560]	GO:0007386,GO:0008593,GO:0002315,GO:1902367,GO:0032092,GO:0001541,GO:0007389,GO:0007275,GO:0051446,GO:0009887,GO:0014807,GO:0030217,GO:0001756,GO:0045747	GO:0005794,GO:1903561,GO:0030173,GO:0016021,GO:0016020,GO:0000139,GO:0005576	GO:0003674,GO:0016740,GO:0033829,GO:0016757,GO:0046872
RNF144B	mRNA	ENSG00000137393	209.567	527.592	-1.33201	1.3367e-74	2.55776e-72	Down	ring finger protein 144B [Source:HGNC Symbol;Acc:HGNC:21578]	GO:0000209,GO:0032436,GO:0043066,GO:0016567,GO:0006915	GO:0031966,GO:0005829,GO:0000151,GO:0005739,GO:0005737,GO:0016021,GO:0016020	GO:0061630,GO:0031624,GO:0046872,GO:0005515,GO:0016740,GO:0004842
GPR162	mRNA	ENSG00000250510	5.93665	17.495	-1.55922	9.02949e-74	1.71249e-71	Down	G protein-coupled receptor 162 [Source:HGNC Symbol;Acc:HGNC:16693]	GO:0007186,GO:0007165	GO:0005886,GO:0016021,GO:0016020	GO:0004930,GO:0004871
KITLG	mRNA	ENSG00000049130	189.281	480.382	-1.34365	2.24348e-73	4.21754e-71	Down	KIT ligand [Source:HGNC Symbol;Acc:HGNC:6343]	GO:0035162,GO:0001755,GO:0043066,GO:0046854,GO:0045740,GO:1902035,GO:0000165,GO:0046579,GO:0070668,GO:0008584,GO:0043547,GO:0033026,GO:0008284,GO:0002687,GO:0038111,GO:0001541,GO:0008283,GO:0014066,GO:0097192,GO:0050731,GO:0048015,GO:0007155,GO:0035234,GO:0002763,GO:0045636,GO:0007165,GO:0043406	GO:0042995,GO:0030175,GO:0030027,GO:0016021,GO:0016020,GO:0005856,GO:0005576,GO:0005737,GO:0005886,GO:0005615	GO:0005173,GO:0005515,GO:0008083,GO:0005125,GO:0046934
CPE	mRNA	ENSG00000109472	3.23114	6.93365	-1.10157	3.74644e-73	6.98174e-71	Down	carboxypeptidase E [Source:HGNC Symbol;Acc:HGNC:2303]	GO:0016055,GO:0030070,GO:0006508,GO:0007218,GO:0003214,GO:0072657,GO:0006464,GO:0008152	GO:0005794,GO:0030658,GO:0097060,GO:0030141,GO:0043025,GO:0030667,GO:0005634,GO:0070062,GO:0016020,GO:0031410,GO:0005576,GO:0005886,GO:0005615	GO:0004180,GO:0008237,GO:0008270,GO:0042043,GO:0050839,GO:0046872,GO:0004185,GO:0008233,GO:0004181,GO:0016787
SEMA3C	mRNA	ENSG00000075223	42.3857	91.3969	-1.10857	4.0235e-73	7.43342e-71	Down	semaphorin 3C [Source:HGNC Symbol;Acc:HGNC:10725]	GO:0060174,GO:0001974,GO:0001755,GO:0009791,GO:0007507,GO:0007411,GO:0030154,GO:0060666,GO:0003151,GO:0001756,GO:0006955,GO:0042493,GO:0007275,GO:0021915,GO:0003350,GO:0050919,GO:0003215,GO:0007399	GO:0070062,GO:0005576,GO:0005615	GO:0030215,GO:0038191
MYC	mRNA	ENSG00000136997	43.6876	18.6725	1.22631	1.00272e-72	1.8367e-70	Up	MYC proto-oncogene, bHLH transcription factor [Source:HGNC Symbol;Acc:HGNC:7553]	GO:0006974,GO:0006879,GO:0045656,GO:0051782,GO:0090096,GO:0035690,GO:0043066,GO:0001658,GO:0000082,GO:0045893,GO:0006366,GO:0000165,GO:0010332,GO:2000573,GO:0051276,GO:0010468,GO:0002053,GO:0034644,GO:1904837,GO:0032986,GO:0045944,GO:0045727,GO:0006338,GO:0008284,GO:0000122,GO:0007050,GO:0010628,GO:0032873,GO:0044346,GO:0060070,GO:0050679,GO:0032204,GO:0051973,GO:0006351,GO:0070848,GO:0070371,GO:…	GO:0005730,GO:0005635,GO:0005654,GO:0005791,GO:0005829,GO:0005634,GO:0016021,GO:0016020,GO:0044195	GO:0071074,GO:0070491,GO:0008134,GO:0033613,GO:0046983,GO:0003677,GO:0005515,GO:0070888,GO:0003700,GO:0003729,GO:0000978,GO:0000981
ACTL8	mRNA	ENSG00000117148	264.061	122.758	1.10505	3.87315e-72	7.03437e-70	Up	actin like 8 [Source:HGNC Symbol;Acc:HGNC:24018]	GO:0030855	GO:0005856,GO:0005737	GO:0005515
GFRA1	mRNA	ENSG00000151892	1.7253	4.68962	-1.44263	8.40355e-72	1.5008e-69	Down	GDNF family receptor alpha 1 [Source:HGNC Symbol;Acc:HGNC:4243]	GO:0000165,GO:0043547,GO:0007411,GO:0007166,GO:0035860,GO:0007399	GO:0019898,GO:0031225,GO:0005622,GO:0005886,GO:0070062,GO:0016020	GO:0005102,GO:0016167
WNT10A	mRNA	ENSG00000135925	4.72865	15.7336	-1.73435	1.20656e-71	2.137e-69	Down	Wnt family member 10A [Source:HGNC Symbol;Acc:HGNC:13829]	GO:0014033,GO:0010628,GO:0042487,GO:0043586,GO:0042476,GO:0016055,GO:0030182,GO:0043588,GO:0048730,GO:0048733,GO:0045165,GO:0007275,GO:0031069,GO:0001942,GO:0071560	GO:0005576,GO:0005615	GO:0005102,GO:0005109
OLFML3	mRNA	ENSG00000116774	288.794	672.878	-1.2203	1.42305e-70	2.47947e-68	Down	olfactomedin like 3 [Source:HGNC Symbol;Acc:HGNC:24956]	GO:0007275	GO:0005576,GO:1903561	--
TGM2	mRNA	ENSG00000198959	1357.8	677.925	1.00208	2.50136e-70	4.32311e-68	Up	transglutaminase 2 [Source:HGNC Symbol;Acc:HGNC:11778]	GO:0001974,GO:0032471,GO:0051260,GO:0050729,GO:0018149,GO:0060445,GO:0051482,GO:0048661,GO:0007200,GO:0043123,GO:0045785,GO:0043065,GO:0018153,GO:0051561,GO:0060662,GO:0043277	GO:0005925,GO:0005829,GO:0070062,GO:0005783,GO:0005739,GO:0031226,GO:0031012,GO:0005737,GO:0005886	GO:0005525,GO:0016740,GO:0003810,GO:0005515,GO:0019904,GO:0046872,GO:0016746
FAM78A	mRNA	ENSG00000126882	433.459	1021.26	-1.23638	6.71771e-70	1.1426e-67	Down	family with sequence similarity 78 member A [Source:HGNC Symbol;Acc:HGNC:25465]	--	--	--
LIF	mRNA	ENSG00000128342	533.149	213.304	1.32163	8.70719e-70	1.46932e-67	Up	LIF, interleukin 6 family cytokine [Source:HGNC Symbol;Acc:HGNC:6596]	GO:1900182,GO:0048863,GO:0001974,GO:0072108,GO:0048711,GO:0045835,GO:0048666,GO:0048286,GO:0033138,GO:0048861,GO:0030324,GO:0060463,GO:0043410,GO:0033141,GO:0045944,GO:0008284,GO:0060426,GO:0019827,GO:0048644,GO:0046888,GO:1901676,GO:0010628,GO:0060708,GO:0070373,GO:0007566,GO:0007260,GO:0045595,GO:0072307,GO:0006955,GO:0007275,GO:0060707,GO:0060135,GO:0050731,GO:0046697,GO:0042531,GO:1903025,GO:…	GO:0005829,GO:0005576,GO:0005615	GO:0005102,GO:0005515,GO:0005146,GO:0008083,GO:0005125,GO:0001135
GDA	mRNA	ENSG00000119125	364.999	160.896	1.18177	1.15578e-69	1.93512e-67	Up	guanine deaminase [Source:HGNC Symbol;Acc:HGNC:4212]	GO:0006139,GO:0006147,GO:0046098,GO:0006195,GO:0007399	GO:0005829,GO:0005622,GO:0070062	GO:0008892,GO:0046872,GO:0008270,GO:0016810,GO:0016787
SCARA3	mRNA	ENSG00000168077	46.8294	172.718	-1.88293	1.8973e-69	3.12777e-67	Down	scavenger receptor class A member 3 [Source:HGNC Symbol;Acc:HGNC:19000]	GO:0009650,GO:0006979,GO:0006898	GO:0005581,GO:0005794,GO:0016020,GO:0016021,GO:0005789,GO:0005783,GO:0000139	GO:0005515,GO:0005044
COBLL1	mRNA	ENSG00000082438	145.463	331.52	-1.18844	2.50551e-69	4.09889e-67	Down	cordon-bleu WH2 repeat protein like 1 [Source:HGNC Symbol;Acc:HGNC:23571]	GO:0051639,GO:0030041	GO:0070062	GO:0003785,GO:0045296,GO:0003779
BNC1	mRNA	ENSG00000169594	63.3026	135.484	-1.09779	5.24824e-68	8.52084e-66	Down	basonuclin 1 [Source:HGNC Symbol;Acc:HGNC:1081]	GO:0008544,GO:0006351,GO:0006355,GO:0008284,GO:0030154,GO:0007283	GO:0005654,GO:0005634,GO:0005737	GO:0003700,GO:0003677,GO:0046872,GO:0003676
SERPINE1	mRNA	ENSG00000106366	1253.42	624.986	1.00398	1.86682e-66	2.98565e-64	Up	serpin family E member 1 [Source:HGNC Symbol;Acc:HGNC:8583]	GO:0051918,GO:0050829,GO:0061045,GO:0042730,GO:0071222,GO:0050729,GO:0090026,GO:0045766,GO:0035491,GO:2000352,GO:0002576,GO:0045944,GO:0010466,GO:0007623,GO:0030198,GO:0010951,GO:0032757,GO:0014912,GO:0030194,GO:0033629,GO:1902042,GO:0030195,GO:0010469,GO:0001525,GO:0001300,GO:0010757,GO:2000098,GO:0061044,GO:0048260,GO:0030336	GO:0031093,GO:0070062,GO:0005576,GO:0031012,GO:0005886,GO:0005615	GO:0004867,GO:0005102,GO:0005515,GO:0002020,GO:0030414
VAV3	mRNA	ENSG00000134215	36.9401	111.537	-1.59427	1.23426e-65	1.95936e-63	Down	vav guanine nucleotide exchange factor 3 [Source:HGNC Symbol;Acc:HGNC:12659]	GO:0006974,GO:0030168,GO:0051056,GO:0016477,GO:0043087,GO:0030593,GO:0006906,GO:0043547,GO:0038095,GO:0035556,GO:0048010,GO:0038096,GO:0050853,GO:0045785,GO:0043065,GO:0030031,GO:0007229,GO:0007264,GO:0030032,GO:0042493,GO:0030890,GO:0001525,GO:0035023,GO:0009967,GO:0048013,GO:0043552,GO:0008361	GO:0005829,GO:0070062,GO:0005622,GO:0005737,GO:0005886	GO:0005070,GO:0005515,GO:0005154,GO:0005085,GO:0046872,GO:0005096
NR4A3	mRNA	ENSG00000119508	6.48134	1.23796	2.38833	2.46027e-65	3.87691e-63	Up	nuclear receptor subfamily 4 group A member 3 [Source:HGNC Symbol;Acc:HGNC:7982]	GO:0071870,GO:2000253,GO:0038097,GO:0010828,GO:0006367,GO:0043066,GO:0035726,GO:0045893,GO:0050885,GO:0044320,GO:0043303,GO:0043524,GO:0030522,GO:2000108,GO:0042472,GO:0021766,GO:0048661,GO:0048660,GO:0045444,GO:0032765,GO:0007411,GO:0045944,GO:0010613,GO:0001707,GO:1903208,GO:0000122,GO:0009444,GO:0050679,GO:0030534,GO:0043434,GO:0006351,GO:0071376,GO:0031100,GO:0045787,GO:1903204,GO:0007369,GO:…	GO:0005654,GO:0005634,GO:0005667,GO:0042629	GO:0035259,GO:0035035,GO:0003677,GO:0008270,GO:0005515,GO:0042803,GO:0003707,GO:0003700,GO:0046872,GO:0004879,GO:0043565,GO:0019901,GO:0001223,GO:0000978,GO:0001046
GPR1	mRNA	ENSG00000183671	9.10516	39.0649	-2.10112	6.30664e-65	9.86552e-63	Down	G protein-coupled receptor 1 [Source:HGNC Symbol;Acc:HGNC:4463]	GO:0007268,GO:0007186,GO:0007187,GO:0007165,GO:0007218	GO:0005887,GO:0043231,GO:0016021,GO:0005886,GO:0016020,GO:0043005	GO:0042923,GO:0004871,GO:0004930,GO:0005515
GRAMD2B	mRNA	ENSG00000155324	7.59911	3.03899	1.32224	1.31291e-64	2.02425e-62	Up	GRAM domain containing 2B [Source:HGNC Symbol;Acc:HGNC:24911]	--	--	--
PLAUR	mRNA	ENSG00000011422	50.6826	19.2065	1.3999	4.71334e-64	7.11349e-62	Up	plasminogen activator, urokinase receptor [Source:HGNC Symbol;Acc:HGNC:9053]	GO:0043388,GO:0043066,GO:0042730,GO:0043312,GO:0001934,GO:0006935,GO:0030162,GO:0006928,GO:2001243,GO:0016255,GO:2001268,GO:0038195,GO:0045742,GO:0007165,GO:0090200,GO:0007596	GO:0042995,GO:0019898,GO:0005925,GO:0071438,GO:0005887,GO:0016021,GO:0070062,GO:0005789,GO:0016020,GO:0005788,GO:0035579,GO:0030054,GO:0005576,GO:0031225,GO:0005886,GO:0009986	GO:0005102,GO:0005515,GO:0019904,GO:0019899,GO:0030377
PSAPL1	mRNA	ENSG00000178597	3.54641	21.1551	-2.57658	7.82428e-64	1.1726e-61	Down	prosaposin-like 1 (gene/pseudogene) [Source:HGNC Symbol;Acc:HGNC:33131]	GO:0006665,GO:0019216,GO:0043085,GO:0006629,GO:0007193,GO:0060742,GO:0060736	GO:0005576,GO:0005829,GO:0005737,GO:0005764,GO:0005615	GO:0008047,GO:0001664
IFI6	mRNA	ENSG00000126709	65.2943	151.699	-1.21618	6.51684e-63	9.43665e-61	Down	interferon alpha inducible protein 6 [Source:HGNC Symbol;Acc:HGNC:4054]	GO:2001240,GO:0051902,GO:0060337,GO:0001836,GO:0006955,GO:0043154	GO:0005886,GO:0016021,GO:0016020,GO:0005739	GO:0005515
ETV4	mRNA	ENSG00000175832	3.22055	0.583923	2.46346	1.80052e-61	2.55542e-59	Up	ETS variant 4 [Source:HGNC Symbol;Acc:HGNC:3493]	GO:0006351,GO:0006355,GO:0006366,GO:0045944,GO:0030154	GO:0005730,GO:0005654,GO:0005634	GO:0003700,GO:0000978,GO:0000981,GO:0003677,GO:0005515,GO:0043565
KLHDC7A	mRNA	ENSG00000179023	359.559	733.413	-1.0284	9.37285e-60	1.31287e-57	Down	kelch domain containing 7A [Source:HGNC Symbol;Acc:HGNC:26791]	GO:0016567	GO:0031463,GO:0016021,GO:0016020	GO:0004842
ARRDC4	mRNA	ENSG00000140450	81.8859	171.639	-1.06769	1.6818e-59	2.34043e-57	Down	arrestin domain containing 4 [Source:HGNC Symbol;Acc:HGNC:28087]	GO:0051443	GO:0031410,GO:0005768,GO:0005769,GO:0005886,GO:0016020	GO:0005515
SERPINF1	mRNA	ENSG00000132386	11.1923	32.6106	-1.54283	1.50326e-58	2.06515e-56	Down	serpin family F member 1 [Source:HGNC Symbol;Acc:HGNC:8824]	GO:0071333,GO:0007614,GO:0016525,GO:1901215,GO:0010596,GO:0071549,GO:0010951,GO:0046685,GO:0060770,GO:0008283,GO:0071279,GO:0007568,GO:0001822,GO:0007275,GO:0010976,GO:0010447,GO:0050769,GO:0010629,GO:0071300,GO:0050728,GO:0060041,GO:0042698	GO:0030424,GO:0048471,GO:0043025,GO:0005604,GO:0070062,GO:0042470,GO:0043203,GO:0005576,GO:0031012,GO:0005615	GO:0004867,GO:0005515
GLI2	mRNA	ENSG00000074047	9.67956	28.1243	-1.53881	2.14334e-58	2.92573e-56	Down	GLI family zinc finger 2 [Source:HGNC Symbol;Acc:HGNC:4318]	GO:0021965,GO:0007442,GO:0021696,GO:0001701,GO:0030902,GO:0045893,GO:0021904,GO:0021776,GO:0007224,GO:0048646,GO:0021513,GO:0021522,GO:0007411,GO:0060831,GO:0042733,GO:0048589,GO:0021983,GO:0001649,GO:0009953,GO:0021915,GO:0048754,GO:0002076,GO:0048666,GO:0008589,GO:0032331,GO:0045740,GO:0030324,GO:0060322,GO:0007418,GO:0009612,GO:0008284,GO:0006351,GO:0001822,GO:0007275,GO:0030879,GO:0021938,GO:…	GO:0005730,GO:0005654,GO:0031514,GO:0005829,GO:0005634,GO:0097542,GO:0097546,GO:0016020,GO:0005930,GO:0016607,GO:0005737,GO:0042995,GO:0005929	GO:1990841,GO:0046872,GO:0000978,GO:0003682,GO:0003676,GO:0005515,GO:0043565,GO:0008134,GO:0003677,GO:0008270,GO:0003700
AMIGO2	mRNA	ENSG00000139211	12.9704	5.11173	1.34333	2.54069e-58	3.44617e-56	Up	adhesion molecule with Ig like domain 2 [Source:HGNC Symbol;Acc:HGNC:24073]	GO:0007155,GO:0043069,GO:0043066,GO:0007157,GO:0007156,GO:0051965	GO:0005634,GO:0016021,GO:0005886,GO:0016020	GO:0005515
MYO7A	mRNA	ENSG00000137474	27.1404	57.8429	-1.0917	1.12945e-57	1.45814e-55	Down	myosin VIIA [Source:HGNC Symbol;Acc:HGNC:7606]	GO:0051875,GO:0007600,GO:0007040,GO:0030048,GO:0042490,GO:0050957,GO:0060122,GO:0042472,GO:0048839,GO:0007605,GO:0006886,GO:0048563,GO:0006909,GO:0051904,GO:0060088,GO:0050953,GO:0042462,GO:0042491,GO:0001845,GO:0060113,GO:0007601,GO:0030030	GO:0016459,GO:1990435,GO:0005829,GO:0005765,GO:0031477,GO:0042470,GO:0001917,GO:0016324,GO:0005856,GO:0032391,GO:0032420,GO:0005737,GO:0005938,GO:0001750,GO:0045202,GO:0005902	GO:0005516,GO:0030507,GO:0003774,GO:0030898,GO:0005515,GO:0043531,GO:0042803,GO:0047485,GO:0005524,GO:0051015,GO:0019904,GO:0000146,GO:0003779,GO:0000166
PCSK9	mRNA	ENSG00000169174	41.8166	18.4113	1.18349	3.38113e-57	4.33898e-55	Up	proprotein convertase subtilisin/kexin type 9 [Source:HGNC Symbol;Acc:HGNC:20001]	GO:0043523,GO:0001920,GO:0042157,GO:0016540,GO:0007041,GO:0044267,GO:0009267,GO:0010989,GO:1905596,GO:1905601,GO:0032802,GO:0032799,GO:0043525,GO:0034383,GO:0032803,GO:0006641,GO:2000650,GO:0042632,GO:0022008,GO:0006508,GO:0008202,GO:0032869,GO:0032805,GO:1905598,GO:0006629,GO:0006915,GO:0001822,GO:0008203,GO:0043687,GO:0010469,GO:0002092,GO:0001889,GO:0030182,GO:0006644,GO:0016485	GO:0005794,GO:0005768,GO:0005769,GO:0005770,GO:0048471,GO:0036020,GO:0005791,GO:0031232,GO:0005765,GO:0030134,GO:0005783,GO:0005788,GO:0005764,GO:1990667,GO:0005576,GO:1990666,GO:0005737,GO:0005886,GO:0009986,GO:0005615	GO:0003723,GO:0030169,GO:0034190,GO:0030547,GO:0004252,GO:0005515,GO:0034185,GO:0070326,GO:0008236,GO:0043621,GO:0034189,GO:0019871,GO:0008233,GO:0050750,GO:0016787
AVPI1	mRNA	ENSG00000119986	107.135	46.7878	1.19522	8.89762e-57	1.12831e-54	Up	arginine vasopressin induced 1 [Source:HGNC Symbol;Acc:HGNC:30898]	GO:0000187,GO:0007049	--	GO:0005515
SMOC2	mRNA	ENSG00000112562	5.36037	12.0933	-1.17381	1.07236e-56	1.35186e-54	Down	SPARC related modular calcium binding 2 [Source:HGNC Symbol;Acc:HGNC:20323]	GO:0010811,GO:0007165,GO:0030198	GO:0005576,GO:0005604,GO:0016021,GO:0016020,GO:0005614	GO:0005509,GO:0046872,GO:0008201,GO:0005539
SPNS2	mRNA	ENSG00000183018	13.8006	33.3577	-1.27329	1.84438e-56	2.31151e-54	Down	sphingolipid transporter 2 [Source:HGNC Symbol;Acc:HGNC:26992]	GO:0006665,GO:0060348,GO:0002920,GO:0002260,GO:0072676,GO:0006810,GO:0055085,GO:0048073,GO:0048535,GO:0043029,GO:0006869,GO:0001782,GO:0003376,GO:0040011	GO:0031982,GO:0005765,GO:0016021,GO:0016020	GO:0046624
NR1H3	mRNA	ENSG00000025434	11.2183	5.54594	1.01635	2.85484e-56	3.5571e-54	Up	nuclear receptor subfamily 1 group H member 3 [Source:HGNC Symbol;Acc:HGNC:7966]	GO:0032270,GO:0032369,GO:0043031,GO:0006367,GO:0071222,GO:0045893,GO:0055088,GO:0006366,GO:0048550,GO:0010875,GO:0030522,GO:0060336,GO:0010867,GO:0045892,GO:0055092,GO:0070328,GO:0045723,GO:0010870,GO:0044255,GO:0034145,GO:0045944,GO:0042752,GO:0042632,GO:0045861,GO:0000122,GO:0032570,GO:0090341,GO:0090188,GO:0006351,GO:0043401,GO:0010745,GO:0010887,GO:0032376,GO:0050728,GO:0006355,GO:0043277,GO:…	GO:0005654,GO:0005634,GO:0043235,GO:0090575	GO:0015485,GO:0003713,GO:0003677,GO:0008270,GO:0005515,GO:0003707,GO:0032810,GO:0003700,GO:0046872,GO:0004879,GO:0043565,GO:0000978
MPP1	mRNA	ENSG00000130830	2.14111	5.39765	-1.33397	8.69855e-56	1.07756e-53	Down	membrane palmitoylated protein 1 [Source:HGNC Symbol;Acc:HGNC:7219]	GO:0046710,GO:0090022,GO:0007165,GO:0046037	GO:0032420,GO:0005887,GO:0030863,GO:0005622,GO:0042995,GO:0016020	GO:0004385,GO:0005515
PTGS1	mRNA	ENSG00000095303	23.6305	56.0023	-1.24484	1.65406e-55	2.03724e-53	Down	prostaglandin-endoperoxide synthase 1 [Source:HGNC Symbol;Acc:HGNC:9604]	GO:0055114,GO:0019371,GO:0001516,GO:0006954,GO:0098869,GO:0006979,GO:0006693,GO:0006629,GO:0008217,GO:0006631,GO:0042127,GO:0006633,GO:0006805	GO:0005794,GO:0005634,GO:0070062,GO:0005789,GO:0005783,GO:0016020,GO:0043231,GO:0031090,GO:0005737,GO:0001750	GO:0016491,GO:0020037,GO:0004666,GO:0046872,GO:0051213,GO:0004601
SPRY2	mRNA	ENSG00000136158	37.8727	18.141	1.0619	3.53963e-55	4.26168e-53	Up	sprouty RTK signaling antagonist 2 [Source:HGNC Symbol;Acc:HGNC:11270]	GO:0060449,GO:0071902,GO:0010801,GO:0043066,GO:0042059,GO:0046580,GO:0033138,GO:0030324,GO:0040037,GO:0042472,GO:0043407,GO:0007605,GO:0051897,GO:0070374,GO:0045165,GO:0060425,GO:0030335,GO:0010628,GO:0070373,GO:0009966,GO:0045595,GO:0060541,GO:0007275,GO:0051387,GO:0042127,GO:0034260,GO:1990830,GO:0000132,GO:0008285,GO:0031345,GO:0048754,GO:0060437	GO:0042995,GO:0005829,GO:0005634,GO:0016020,GO:0032587,GO:0005856,GO:0005737,GO:0005886,GO:0015630,GO:0005874	GO:0005515,GO:0043539,GO:0019901,GO:0030291
SLC39A10	mRNA	ENSG00000196950	135.682	67.3214	1.01109	4.28718e-55	5.04827e-53	Up	solute carrier family 39 member 10 [Source:HGNC Symbol;Acc:HGNC:20861]	GO:1903615,GO:0050861,GO:0006810,GO:0055085,GO:0002903,GO:0006829,GO:0030001,GO:0030890,GO:0071578,GO:0006882,GO:0006811	GO:0005887,GO:0016021,GO:0005886,GO:0016020	GO:0005385,GO:0046873
TNC	mRNA	ENSG00000041982	6.28177	15.8693	-1.337	5.87328e-55	6.87815e-53	Down	tenascin C [Source:HGNC Symbol;Acc:HGNC:5318]	GO:0014012,GO:0071305,GO:0071799,GO:0044267,GO:0007528,GO:0009611,GO:0030198,GO:0009612,GO:0008284,GO:0060447,GO:0042060,GO:0010628,GO:0071774,GO:0042127,GO:0007155,GO:0043687,GO:0001649,GO:0007162,GO:0060739,GO:0045471,GO:0071300,GO:0031175,GO:0060740,GO:0042475	GO:0005925,GO:0005604,GO:0005788,GO:0016020,GO:0005614,GO:0005576,GO:0031012,GO:0005615	GO:0045545
KSR1	mRNA	ENSG00000141068	148.751	70.9576	1.06787	1.25473e-54	1.46142e-52	Up	kinase suppressor of ras 1 [Source:HGNC Symbol;Acc:HGNC:6465]	GO:0000165,GO:0035556,GO:0043410,GO:0006468,GO:0007265,GO:0019933	GO:0042995,GO:0005829,GO:0005789,GO:0005783,GO:0016020,GO:0032587,GO:0005622,GO:0005737,GO:0005886	GO:0008022,GO:0005515,GO:0005524,GO:0046872,GO:0004672,GO:0004871,GO:0005078
GDF15	mRNA	ENSG00000130513	32.7236	15.5028	1.07781	2.14817e-53	2.4488e-51	Up	growth differentiation factor 15 [Source:HGNC Symbol;Acc:HGNC:30142]	GO:0042981,GO:0030509,GO:0048468,GO:0060395,GO:1901741,GO:0007179,GO:0007165,GO:0007267,GO:0010862,GO:0043408	GO:0005576,GO:0005634,GO:0005737,GO:0070062,GO:0005615	GO:0005515,GO:0008083,GO:0005160,GO:0005125
IRS2	mRNA	ENSG00000185950	77.6057	38.213	1.0221	1.31914e-52	1.47242e-50	Up	insulin receptor substrate 2 [Source:HGNC Symbol;Acc:HGNC:6126]	GO:0009749,GO:0071333,GO:0032024,GO:0046854,GO:0055088,GO:0000165,GO:0036092,GO:0002053,GO:0043547,GO:0032000,GO:0019216,GO:0007411,GO:0046326,GO:0008284,GO:0006006,GO:0008286,GO:0007420,GO:1901653,GO:0038111,GO:0030335,GO:0008283,GO:0032869,GO:0002903,GO:0010748,GO:0045725,GO:0010907,GO:0014066,GO:0033673,GO:0030890,GO:0048015,GO:0030879,GO:0007165	GO:0005829,GO:0005737,GO:0005886	GO:0043548,GO:0005158,GO:0071889,GO:0005515,GO:0019903,GO:0019904,GO:0046934,GO:0019901,GO:0016303,GO:0004871
TPD52L1	mRNA	ENSG00000111907	16.6079	33.7462	-1.02285	1.494e-52	1.65041e-50	Down	tumor protein D52 like 1 [Source:HGNC Symbol;Acc:HGNC:12006]	GO:0046330,GO:0000086,GO:0043406,GO:2001235	GO:0048471,GO:0005737	GO:0042802,GO:0005515,GO:0046982,GO:0042803
IGF2	mRNA	ENSG00000167244	24.6892	54.2682	-1.13623	2.29201e-52	2.51898e-50	Down	insulin like growth factor 2 [Source:HGNC Symbol;Acc:HGNC:5466]	GO:0038028,GO:0046628,GO:0006349,GO:0071902,GO:0044267,GO:0005975,GO:0043410,GO:2000273,GO:0051897,GO:0001934,GO:0043085,GO:2000467,GO:0002576,GO:0006006,GO:0008284,GO:0008286,GO:0045725,GO:0045840,GO:0007275,GO:0001501,GO:0050731,GO:0001503,GO:0042104,GO:0006355,GO:0051781	GO:0031093,GO:0070062,GO:0005576,GO:0005886,GO:0005615	GO:0005158,GO:0005159,GO:0005515,GO:0008083,GO:0043539,GO:0030546,GO:0005179
NDRG1	mRNA	ENSG00000104419	73.3082	35.2534	1.05621	3.88393e-52	4.2252e-50	Up	N-myc downstream regulated 1 [Source:HGNC Symbol;Acc:HGNC:7679]	GO:0010038,GO:0045576,GO:0090232,GO:0030330,GO:0032287,GO:0042127,GO:0008285,GO:0042981,GO:0071456	GO:0048471,GO:0005815,GO:0005829,GO:0005634,GO:0055038,GO:0070062,GO:0016020,GO:0043209,GO:0005813,GO:0005856,GO:0005737,GO:0005886,GO:0015630,GO:0005874	GO:0008017,GO:0005515,GO:0043015,GO:0045296
CD44	mRNA	ENSG00000026508	256.256	127.758	1.00417	7.21847e-52	7.81309e-50	Up	CD44 molecule (Indian blood group) [Source:HGNC Symbol;Acc:HGNC:1681]	GO:0043518,GO:0070487,GO:0044319,GO:0043066,GO:0033138,GO:0043312,GO:2000392,GO:0070374,GO:0030198,GO:0060333,GO:0050900,GO:1902166,GO:0044344,GO:0030214,GO:0051216,GO:0050731,GO:0043154,GO:0007160,GO:0007155,GO:1900625,GO:0033674,GO:0034116,GO:0022617	GO:0005794,GO:0035692,GO:0042995,GO:0005925,GO:0030667,GO:0005829,GO:0005887,GO:0016021,GO:0070062,GO:0016020,GO:0031258,GO:0016324,GO:0005886,GO:0009986	GO:0005515,GO:0004896,GO:0005540,GO:0005518
CCDC85B	mRNA	ENSG00000175602	288.861	134.062	1.10748	1.18684e-51	1.27176e-49	Up	coiled-coil domain containing 85B [Source:HGNC Symbol;Acc:HGNC:24926]	GO:0045892,GO:0006351,GO:0030308,GO:0030154,GO:0006355,GO:0040008,GO:0045599	GO:0005815,GO:0005813,GO:0005634,GO:0005737,GO:0005856	GO:0005515
SAMD11	mRNA	ENSG00000187634	6.04323	29.0283	-2.26407	1.89488e-51	2.02035e-49	Down	sterile alpha motif domain containing 11 [Source:HGNC Symbol;Acc:HGNC:28706]	--	--	--
MOCOS	mRNA	ENSG00000075643	44.0632	16.6547	1.40364	2.19388e-51	2.32757e-49	Up	molybdenum cofactor sulfurase [Source:HGNC Symbol;Acc:HGNC:18234]	GO:0032324,GO:0006777,GO:0043545	GO:0005829,GO:0005575	GO:0030151,GO:0030170,GO:0005515,GO:0016740,GO:0008265,GO:0102867,GO:0003824
APCDD1	mRNA	ENSG00000154856	2.5834	11.9021	-2.20388	2.29729e-51	2.42528e-49	Down	APC down-regulated 1 [Source:HGNC Symbol;Acc:HGNC:15718]	GO:0043615,GO:0016055,GO:0030178,GO:0001942	GO:0005887,GO:0005886,GO:0016021,GO:0016020	GO:0017147
NR4A2	mRNA	ENSG00000153234	4.29938	1.33309	1.68935	3.2403e-50	3.27561e-48	Up	nuclear receptor subfamily 4 group A member 2 [Source:HGNC Symbol;Acc:HGNC:7981]	GO:0001764,GO:0021986,GO:0021952,GO:0006367,GO:0045893,GO:0006366,GO:0042053,GO:0043524,GO:0030522,GO:0043576,GO:0009791,GO:0010468,GO:0042417,GO:0043085,GO:0045444,GO:0045944,GO:0034599,GO:0000122,GO:0031668,GO:0060070,GO:0071542,GO:0006351,GO:0071376,GO:0021953,GO:0042551,GO:0008344,GO:0010467,GO:0043401,GO:0001975,GO:0042416,GO:0051866,GO:1904948,GO:0001666,GO:0030182,GO:0007165,GO:0006355,GO:…	GO:0005654,GO:0005634,GO:0016607,GO:0005737	GO:0035259,GO:0008013,GO:0046965,GO:0003677,GO:0008270,GO:0005515,GO:0000977,GO:0042803,GO:0003707,GO:0003700,GO:0046872,GO:0004879,GO:0043565,GO:0000979,GO:0046982,GO:0001228
BAMBI	mRNA	ENSG00000095739	30.3777	63.6332	-1.06677	4.15449e-50	4.16051e-48	Down	BMP and activin membrane bound inhibitor [Source:HGNC Symbol;Acc:HGNC:30251]	GO:0016477,GO:0008360,GO:0010718,GO:0032092,GO:0090263,GO:0045893,GO:0008284,GO:0030512,GO:0007179	GO:0005737,GO:0016021,GO:0005886,GO:0016020	GO:0005109,GO:0005114
MFAP2	mRNA	ENSG00000117122	21.115	47.6004	-1.1727	9.46078e-50	9.38676e-48	Down	microfibril associated protein 2 [Source:HGNC Symbol;Acc:HGNC:7033]	GO:0048048,GO:0030198,GO:0048050	GO:0005576,GO:0001527	--
CLIC3	mRNA	ENSG00000169583	8.49833	19.5562	-1.20237	1.31188e-49	1.28967e-47	Down	chloride intracellular channel 3 [Source:HGNC Symbol;Acc:HGNC:2064]	GO:1902476,GO:0006810,GO:0034765,GO:0007165,GO:0006821,GO:0006811	GO:0034707,GO:0016604,GO:0070062,GO:0005634,GO:0005737,GO:0016021,GO:0016020	GO:0005254,GO:0005515,GO:0005244
SRGN	mRNA	ENSG00000122862	44.3698	18.7058	1.24609	3.65011e-49	3.52367e-47	Up	serglycin [Source:HGNC Symbol;Acc:HGNC:9361]	GO:0033368,GO:0033382,GO:0033364,GO:0002576,GO:0033373,GO:0033371,GO:0006915,GO:0031214,GO:0008626,GO:0030502,GO:0016485	GO:0005794,GO:0042588,GO:0031093,GO:0000139,GO:0005576,GO:0042629,GO:0005615	GO:0005515,GO:0005518
CPNE7	mRNA	ENSG00000178773	6.92717	2.43276	1.50967	7.58991e-49	7.26158e-47	Up	copine 7 [Source:HGNC Symbol;Acc:HGNC:2320]	GO:0006810,GO:0046474,GO:0006629,GO:0071277	GO:0005634,GO:0005737,GO:0005886,GO:0070062,GO:0016020	GO:0005515,GO:0005215
NRCAM	mRNA	ENSG00000091129	22.785	56.5831	-1.31229	1.34282e-48	1.26219e-46	Down	neuronal cell adhesion molecule [Source:HGNC Symbol;Acc:HGNC:7994]	GO:0010975,GO:0001764,GO:0045162,GO:0045666,GO:0007411,GO:0030516,GO:0034113,GO:0007416,GO:0007409,GO:0019227,GO:0007417,GO:0007413,GO:0007155,GO:0001525,GO:0031290,GO:0008104	GO:0030424,GO:0042995,GO:0005887,GO:0016021,GO:0016020,GO:0005576,GO:0043194,GO:0005886,GO:0009897,GO:0045202,GO:0043005	GO:0086080,GO:0005515,GO:0030506
CRABP2	mRNA	ENSG00000143320	15.7331	50.8588	-1.69269	1.39074e-48	1.30152e-46	Down	cellular retinoic acid binding protein 2 [Source:HGNC Symbol;Acc:HGNC:2339]	GO:0008544,GO:0048672,GO:0042573,GO:0035115,GO:0006810,GO:0048385,GO:0002138,GO:0007165,GO:0006355	GO:0005654,GO:0005829,GO:0005634,GO:0070062,GO:0005783,GO:0005737	GO:0019841,GO:0001972,GO:0005515,GO:0005501,GO:0016918,GO:0005215,GO:0008289
SLIT3	mRNA	ENSG00000184347	2.53687	5.87864	-1.21243	5.58088e-48	5.06796e-46	Down	slit guidance ligand 3 [Source:HGNC Symbol;Acc:HGNC:11087]	GO:0050919,GO:0035385,GO:0051414,GO:0061364,GO:0009887,GO:0010629,GO:0032870,GO:0070100,GO:0030308,GO:0030154,GO:0007411,GO:0008285,GO:0007275,GO:0048846,GO:0007399	GO:0005576,GO:0005615,GO:0005739	GO:0005509,GO:0048495
NATD1	mRNA	ENSG00000274180	16.3643	33.7541	-1.04451	4.00652e-47	3.56281e-45	Down	N-acetyltransferase domain containing 1 [Source:HGNC Symbol;Acc:HGNC:30770]	--	--	--
IL17RE	mRNA	ENSG00000163701	30.1118	62.7846	-1.06008	4.34638e-47	3.84906e-45	Down	interleukin 17 receptor E [Source:HGNC Symbol;Acc:HGNC:18439]	GO:0006954,GO:0019221,GO:0097398	GO:0005576,GO:0005887,GO:0005737,GO:0005886,GO:0016021,GO:0016020	GO:0005515,GO:0030368
STON1	mRNA	ENSG00000243244	4.06024	8.80329	-1.11648	6.29499e-47	5.55177e-45	Down	stonin 1 [Source:HGNC Symbol;Acc:HGNC:17003]	GO:0006897,GO:0030100	GO:0016020,GO:0005737	--
CTRB2	mRNA	ENSG00000168928	4.37075	17.3427	-1.98837	9.89406e-47	8.65468e-45	Down	chymotrypsinogen B2 [Source:HGNC Symbol;Acc:HGNC:2522]	GO:0006508,GO:0007586,GO:0009235,GO:0022617	GO:0005576,GO:0005615	GO:0004252,GO:0008233,GO:0008236,GO:0016787
HBEGF	mRNA	ENSG00000113070	9.65072	3.08183	1.64685	1.16941e-46	1.01464e-44	Up	heparin binding EGF like growth factor [Source:HGNC Symbol;Acc:HGNC:3059]	GO:0008016,GO:0030307,GO:0035313,GO:0046854,GO:0000165,GO:0016477,GO:0007517,GO:0007173,GO:0060326,GO:0043547,GO:0048661,GO:0051897,GO:0008284,GO:0090303,GO:2000145,GO:0038111,GO:0030335,GO:0038128,GO:0014066,GO:0051545,GO:0018108,GO:0050731,GO:0048015,GO:0007165,GO:0051549,GO:1901185	GO:0030666,GO:0030669,GO:0005887,GO:0016021,GO:0016020,GO:0005576,GO:0005886,GO:0009986,GO:0005615	GO:0004713,GO:0005154,GO:0008201,GO:0008083,GO:0046934
WNT5A	mRNA	ENSG00000114251	39.8687	90.573	-1.18382	9.28e-46	7.76874e-44	Down	Wnt family member 5A [Source:HGNC Symbol;Acc:HGNC:12784]	GO:0048706,GO:0007442,GO:0046330,GO:0000187,GO:1904861,GO:0043507,GO:1904938,GO:0048806,GO:0060029,GO:0060157,GO:0001819,GO:0045893,GO:0050729,GO:0061347,GO:0001837,GO:0001736,GO:0002053,GO:0045860,GO:0045892,GO:0060021,GO:0007411,GO:0003344,GO:0060809,GO:1904934,GO:0010595,GO:0071346,GO:0001667,GO:0071542,GO:0060599,GO:0032148,GO:0061053,GO:0036342,GO:0042733,GO:0045778,GO:1904948,GO:0003408,GO:…	GO:0070062,GO:0005788,GO:0030665,GO:0005615,GO:0030669,GO:0005796,GO:0005886,GO:0030666,GO:0005576,GO:0009986	GO:0005102,GO:0005515,GO:0019904,GO:0005115,GO:1902379,GO:0005109,GO:0048018,GO:0005125,GO:0003700
SLC7A11	mRNA	ENSG00000151012	143.571	47.9363	1.58257	1.18659e-45	9.89487e-44	Up	solute carrier family 7 member 11 [Source:HGNC Symbol;Acc:HGNC:11059]	GO:0035094,GO:0003333,GO:0070306,GO:0009636,GO:0007420,GO:0050900,GO:0006979,GO:0006810,GO:0070527,GO:0006865	GO:0005791,GO:0005887,GO:0016021,GO:0016020,GO:0043231,GO:0005856,GO:0005886,GO:0009986	GO:0005515,GO:0015327,GO:0015171
LIPH	mRNA	ENSG00000163898	12.2719	5.02411	1.28842	1.34322e-45	1.11576e-43	Up	lipase H [Source:HGNC Symbol;Acc:HGNC:18483]	GO:0006654,GO:0006629,GO:0016042	GO:0005576,GO:0005886,GO:0005615,GO:0016020	GO:0004620,GO:0052689,GO:0008201,GO:0016787
MSMO1	mRNA	ENSG00000052802	105.915	47.3316	1.16203	3.33156e-45	2.7461e-43	Up	methylsterol monooxygenase 1 [Source:HGNC Symbol;Acc:HGNC:10545]	GO:0006695,GO:0008202,GO:0006694,GO:0016126,GO:0055114,GO:0006631,GO:0006629,GO:0008610	GO:0005783,GO:0016021,GO:0005886,GO:0005789,GO:0016020	GO:0000254,GO:0016491,GO:0005506
ATP6V1B1	mRNA	ENSG00000116039	28.5177	64.2099	-1.17094	5.70537e-45	4.68474e-43	Down	ATPase H+ transporting V1 subunit B1 [Source:HGNC Symbol;Acc:HGNC:853]	GO:0006811,GO:0046034,GO:0042472,GO:0007605,GO:0033572,GO:0008286,GO:0090383,GO:0006810,GO:0007588,GO:0034220,GO:0045851,GO:0055074,GO:0001503,GO:0006885,GO:0016241	GO:0033180,GO:0012505,GO:0005829,GO:0070062,GO:0016020,GO:0098850,GO:0016471,GO:0016328,GO:0016324,GO:0008021,GO:0005737,GO:0016323,GO:0005902	GO:0005524,GO:0015078,GO:0016787
TNFSF10	mRNA	ENSG00000121858	13.8695	69.1864	-2.31857	1.33189e-44	1.08531e-42	Down	TNF superfamily member 10 [Source:HGNC Symbol;Acc:HGNC:11925]	GO:0032868,GO:0006919,GO:2001238,GO:0008584,GO:0007267,GO:0043123,GO:0043065,GO:1902041,GO:0097296,GO:0006915,GO:0006955,GO:1902042,GO:0043280,GO:0007165,GO:0007166,GO:0090200	GO:0005887,GO:0016021,GO:0070062,GO:0016020,GO:0005576,GO:0005615	GO:0032813,GO:0005102,GO:0005515,GO:0008270,GO:0005125,GO:0046872,GO:0005164,GO:0042802
DPP4	mRNA	ENSG00000197635	86.7978	211.004	-1.28154	1.57115e-44	1.27543e-42	Down	dipeptidyl peptidase 4 [Source:HGNC Symbol;Acc:HGNC:3009]	GO:0046718,GO:0033632,GO:0042110,GO:0001662,GO:0008284,GO:0043542,GO:0036343,GO:0006508,GO:0031295,GO:0007155,GO:0001666,GO:0050796,GO:0010716,GO:0035641	GO:0030139,GO:0042995,GO:0005925,GO:0071438,GO:0046581,GO:0030027,GO:0005765,GO:0016021,GO:0070062,GO:0016020,GO:0031258,GO:0030054,GO:0016324,GO:0005576,GO:0045121,GO:0005886,GO:0009986	GO:0005102,GO:0008239,GO:0001618,GO:0004252,GO:0005515,GO:0042803,GO:0008236,GO:0002020,GO:0042802,GO:0008233,GO:0004177,GO:0016787
CYP1A2	mRNA	ENSG00000140505	1.23858	4.55813	-1.87975	2.87717e-44	2.30939e-42	Down	cytochrome P450 family 1 subfamily A member 2 [Source:HGNC Symbol;Acc:HGNC:2596]	GO:0032355,GO:0042737,GO:0006725,GO:0009404,GO:0055114,GO:0050665,GO:0032259,GO:0032496,GO:0071276,GO:0071615,GO:0009791,GO:0030324,GO:0010468,GO:0035902,GO:0006778,GO:0070989,GO:0097267,GO:0017144,GO:0008202,GO:0071280,GO:0010033,GO:0006629,GO:0009403,GO:0042493,GO:0014070,GO:0046483,GO:0042738,GO:0045333,GO:0006706,GO:0032787,GO:0006805,GO:0009820,GO:0016098,GO:0018894,GO:0019373	GO:0005789,GO:0005783,GO:0016020,GO:0043231,GO:0031090	GO:0034875,GO:0016491,GO:0020037,GO:0004497,GO:0016705,GO:0070330,GO:0019825,GO:0046872,GO:0005506,GO:0032451,GO:0019899,GO:0009055,GO:0016712
ARHGAP22	mRNA	ENSG00000128805	2.33442	5.32007	-1.18838	7.44955e-44	5.93499e-42	Down	Rho GTPase activating protein 22 [Source:HGNC Symbol;Acc:HGNC:30320]	GO:0001525,GO:0051056,GO:0043547,GO:0006351,GO:0007165,GO:0006355,GO:0007275,GO:0030154	GO:0005829,GO:0005634,GO:0005737,GO:0005925	GO:0005515,GO:0005096
FRY	mRNA	ENSG00000073910	55.9651	132.58	-1.24426	8.11073e-44	6.43782e-42	Down	FRY microtubule binding protein [Source:HGNC Symbol;Acc:HGNC:20367]	GO:0031175,GO:0043086,GO:0090527,GO:1904428,GO:0000902	GO:0000922,GO:0005815,GO:0030427,GO:0005737,GO:0005938,GO:0005856	GO:0004857
PADI4	mRNA	ENSG00000159339	14.8333	2.47527	2.58318	1.04314e-43	8.24931e-42	Up	peptidyl arginine deiminase 4 [Source:HGNC Symbol;Acc:HGNC:18368]	GO:0045087,GO:0016569,GO:0019546,GO:0006338,GO:0019827,GO:0036413,GO:0036414,GO:0006325,GO:0006334,GO:0006351,GO:0002376,GO:0018101,GO:0006464,GO:0006355	GO:0005654,GO:0005829,GO:0005634,GO:0005737	GO:0005515,GO:0004668,GO:0042803,GO:0034618,GO:0046872,GO:0016990,GO:0005509,GO:0016787
RPH3AL	mRNA	ENSG00000181031	109.489	38.8389	1.49521	1.68468e-43	1.32737e-41	Up	rabphilin 3A like (without C2 domains) [Source:HGNC Symbol;Acc:HGNC:10296]	GO:0017157,GO:0050714,GO:0006887,GO:0045744,GO:0017158,GO:0006886,GO:0042493,GO:0042593	GO:0030658,GO:0030141,GO:0030667,GO:0016020,GO:0031410,GO:0005622,GO:0005737,GO:0005886	GO:0005544,GO:0005515,GO:0008092,GO:0046872,GO:0030274,GO:0005509
AREG	mRNA	ENSG00000109321	94.4553	39.0307	1.27502	3.01926e-43	2.34441e-41	Up	amphiregulin [Source:HGNC Symbol;Acc:HGNC:651]	GO:0032355,GO:0051384,GO:0045740,GO:0048208,GO:0042327,GO:0060744,GO:0006888,GO:0007173,GO:0045668,GO:0007267,GO:0008284,GO:0008283,GO:0043434,GO:0060749,GO:0042542,GO:0014070,GO:0050731,GO:0060598,GO:0014009,GO:0007186,GO:0051591,GO:0060750,GO:0031175	GO:0033116,GO:0005634,GO:0016021,GO:0005789,GO:0016020,GO:0012507,GO:0005622,GO:0000139,GO:0005737,GO:0009986,GO:0005615	GO:0005515,GO:0005154,GO:0008083,GO:0005125
CTRB1	mRNA	ENSG00000168925	19.508	87.5079	-2.16535	4.40081e-43	3.39258e-41	Down	chymotrypsinogen B1 [Source:HGNC Symbol;Acc:HGNC:2521]	GO:0006508,GO:0007586,GO:0009235,GO:0022617	GO:0005576,GO:0005615	GO:0004252,GO:0008233,GO:0008236,GO:0016787
PHLDA1	mRNA	ENSG00000139289	55.3488	25.3264	1.12791	9.9285e-42	7.36255e-40	Up	pleckstrin homology like domain family A member 1 [Source:HGNC Symbol;Acc:HGNC:8933]	GO:0000086,GO:0006915,GO:0045210	GO:0005730,GO:0031410,GO:0005829,GO:0005634,GO:0005737	GO:0005515
ADAM8	mRNA	ENSG00000151651	476.708	223.39	1.09354	1.02866e-41	7.60183e-40	Up	ADAM metallopeptidase domain 8 [Source:HGNC Symbol;Acc:HGNC:215]	GO:0045780,GO:0050714,GO:0022407,GO:0002523,GO:2000415,GO:0050729,GO:0043524,GO:0035419,GO:0006954,GO:0043312,GO:0051897,GO:0006508,GO:0045785,GO:0010954,GO:2000309,GO:0002693,GO:0048247,GO:0000902,GO:0051092,GO:0002675,GO:0001525,GO:0070245,GO:2000406,GO:0051044,GO:2000418,GO:0033089,GO:2000391,GO:0071456,GO:0022617	GO:0071133,GO:0101003,GO:0032127,GO:0070821,GO:0005887,GO:0002102,GO:0016021,GO:0070820,GO:0016020,GO:0042581,GO:0035579,GO:0071065,GO:0032010,GO:0005737,GO:0005886,GO:0009986	GO:0008237,GO:0004252,GO:0005515,GO:0008270,GO:0050839,GO:0046872,GO:0043621,GO:0005509,GO:0008233,GO:0004222,GO:0016787
FAM83A	mRNA	ENSG00000147689	189.405	398.425	-1.07284	2.91356e-41	2.10237e-39	Down	family with sequence similarity 83 member A [Source:HGNC Symbol;Acc:HGNC:28210]	GO:0007173,GO:0008283	GO:0005737	GO:0005515,GO:0019901,GO:0036312
SPARC	mRNA	ENSG00000113140	2.81189	6.05441	-1.10644	1.29078e-39	8.92345e-38	Down	secreted protein acidic and cysteine rich [Source:HGNC Symbol;Acc:HGNC:11219]	GO:0022604,GO:0051384,GO:0016525,GO:0006898,GO:0051592,GO:0032496,GO:0060348,GO:0030324,GO:0007507,GO:0048839,GO:0001937,GO:0034097,GO:0002576,GO:0030198,GO:0043473,GO:0071363,GO:0042060,GO:0010595,GO:0043434,GO:0046686,GO:0033591,GO:0042127,GO:0001503,GO:0051591,GO:0009629,GO:0045471,GO:0007165,GO:0010288	GO:0031092,GO:0005604,GO:0005634,GO:0031093,GO:0071682,GO:0031091,GO:0005622,GO:0005576,GO:0031982,GO:0016363,GO:0005737,GO:0009986,GO:0005615	GO:0005515,GO:0046872,GO:0005518,GO:0050840,GO:0005509
ITGA4	mRNA	ENSG00000115232	2.0786	6.82733	-1.71571	2.87631e-39	1.98206e-37	Down	integrin subunit alpha 4 [Source:HGNC Symbol;Acc:HGNC:6140]	GO:0050901,GO:0090074,GO:0007159,GO:0034446,GO:0050904,GO:0030183,GO:0003366,GO:0030198,GO:1903039,GO:0002687,GO:0050776,GO:0050900,GO:0071345,GO:0034113,GO:0035987,GO:0007229,GO:0098657,GO:1903238,GO:0043113,GO:1990771,GO:0007160,GO:0007155,GO:2000406	GO:0005925,GO:0008305,GO:0016021,GO:0070062,GO:0016020,GO:0034669,GO:0005886,GO:0009986	GO:0005515,GO:0050839,GO:0046872,GO:0001968,GO:0019960,GO:0003823,GO:1990405,GO:0015026
ACSS1	mRNA	ENSG00000154930	24.5122	73.8634	-1.59136	3.33765e-39	2.2926e-37	Down	acyl-CoA synthetase short chain family member 1 [Source:HGNC Symbol;Acc:HGNC:16091]	GO:0019542,GO:0019413,GO:0006085,GO:0019427,GO:0008152,GO:0006069	GO:0005759,GO:0005739	GO:0003824,GO:0016874,GO:0005515,GO:0000166,GO:0003987,GO:0005524,GO:0016208
ANO2	mRNA	ENSG00000047617	1.69183	4.04533	-1.25768	1.713e-38	1.16175e-36	Down	anoctamin 2 [Source:HGNC Symbol;Acc:HGNC:1183]	GO:1902476,GO:0006810,GO:0034220,GO:0006821,GO:0006811	GO:0034707,GO:0097730,GO:0005654,GO:0016021,GO:0005886,GO:0016020	GO:0046983,GO:0046982,GO:0005254,GO:0005229,GO:0042803
TMPRSS6	mRNA	ENSG00000187045	15.4877	35.3141	-1.18912	3.91221e-38	2.59575e-36	Down	transmembrane protease, serine 6 [Source:HGNC Symbol;Acc:HGNC:16517]	GO:0055072,GO:0006879,GO:0042730,GO:0045892,GO:0035556,GO:0030198,GO:0045944,GO:0006508,GO:0000122,GO:0097264,GO:0033619,GO:0001525,GO:0030574,GO:0030514,GO:0022617	GO:0005615,GO:0016021,GO:0016020,GO:0005622,GO:0005886	GO:0004252,GO:0005515,GO:0008236,GO:0008233,GO:0004222,GO:0016787
DDIT4	mRNA	ENSG00000168209	9.71261	4.50629	1.10792	1.30547e-37	8.52973e-36	Up	DNA damage inducible transcript 4 [Source:HGNC Symbol;Acc:HGNC:24944]	GO:0001764,GO:0009968,GO:0010801,GO:1901216,GO:0051607,GO:0071549,GO:0045820,GO:0007420,GO:0032007,GO:0008283,GO:0072593,GO:1902532,GO:0006915,GO:0001666,GO:0030182,GO:0042771,GO:0033137,GO:0048011	GO:0005829,GO:0005622,GO:0005739,GO:0005737	GO:0071889
ANGPTL2	mRNA	ENSG00000136859	2.85894	8.08437	-1.49965	1.55495e-37	1.00374e-35	Down	angiopoietin like 2 [Source:HGNC Symbol;Acc:HGNC:490]	GO:0007275	GO:0005576,GO:0070062,GO:0005615	GO:0005102
PRSS27	mRNA	ENSG00000172382	0.972711	3.46522	-1.83286	3.98037e-37	2.54636e-35	Down	protease, serine 27 [Source:HGNC Symbol;Acc:HGNC:15475]	GO:0006508	GO:0005576,GO:0019897,GO:0046658,GO:0005886	GO:0004252,GO:0008233,GO:0008236,GO:0016787
CASZ1	mRNA	ENSG00000130940	3.57883	7.23032	-1.01457	6.80341e-37	4.3394e-35	Down	castor zinc finger 1 [Source:HGNC Symbol;Acc:HGNC:26002]	GO:0045664,GO:0006351,GO:0006355,GO:0045893,GO:0007275	GO:0005829,GO:0005654,GO:0005634,GO:0043231	GO:0003677,GO:0046872,GO:0003676
TAS1R3	mRNA	ENSG00000169962	15.0852	31.7303	-1.07273	6.85224e-37	4.35758e-35	Down	taste 1 receptor member 3 [Source:HGNC Symbol;Acc:HGNC:15661]	GO:0050909,GO:0050916,GO:0050917,GO:0050896,GO:0007186,GO:0001582,GO:0007165	GO:1903767,GO:0005886,GO:0016021,GO:0016020	GO:0004930,GO:0046982,GO:0004871,GO:0008527,GO:0033041
PSG9	mRNA	ENSG00000183668	3.12333	19.7798	-2.66287	7.66803e-37	4.86194e-35	Down	pregnancy specific beta-1-glycoprotein 9 [Source:HGNC Symbol;Acc:HGNC:9526]	GO:0007565	GO:0005576	--
ADARB2	mRNA	ENSG00000185736	20.2835	5.75161	1.81827	9.90953e-37	6.26464e-35	Up	adenosine deaminase, RNA specific B2 (inactive) [Source:HGNC Symbol;Acc:HGNC:227]	GO:0006397,GO:0006396	GO:0005634	GO:0003727,GO:0046872,GO:0004000,GO:0003725,GO:0003723,GO:0016787
DBP	mRNA	ENSG00000105516	5.16788	12.1642	-1.235	1.90131e-36	1.1845e-34	Down	D-box binding PAR bZIP transcription factor [Source:HGNC Symbol;Acc:HGNC:2697]	GO:0048511,GO:0006357,GO:0006351,GO:0001889,GO:0006355,GO:0006366,GO:0045944,GO:0007623,GO:0007275	GO:0005634	GO:0003700,GO:0003677,GO:0000977
GAL	mRNA	ENSG00000069482	66.6724	31.8964	1.0637	2.78721e-36	1.71646e-34	Up	galanin and GMAP prepropeptide [Source:HGNC Symbol;Acc:HGNC:4114]	GO:0031943,GO:0032868,GO:1902608,GO:0010737,GO:0006954,GO:0051464,GO:0045944,GO:0007631,GO:0043065,GO:0007218,GO:0042493,GO:0051795,GO:1902891,GO:0030073,GO:0019933,GO:0008285,GO:0043627,GO:0050672,GO:0007399,GO:0035902	GO:0005794,GO:0030141,GO:0043025,GO:0005576,GO:0005737,GO:0005615	GO:0031765,GO:0004966,GO:0005515,GO:0031766,GO:0005184,GO:0005179,GO:0031764
PTPRR	mRNA	ENSG00000153233	39.5622	3.30404	3.58182	5.82546e-36	3.5367e-34	Up	protein tyrosine phosphatase, receptor type R [Source:HGNC Symbol;Acc:HGNC:9680]	GO:0001701,GO:0016311,GO:0070373,GO:0038128,GO:0006470,GO:0035335,GO:0010633	GO:0048471,GO:0005829,GO:0016021,GO:0016020,GO:0030054,GO:0005737,GO:0005886,GO:0005615	GO:0016791,GO:0004725,GO:0005515,GO:0019901,GO:0005001,GO:0004721,GO:0016787
KCNB1	mRNA	ENSG00000158445	14.1779	30.7041	-1.11479	6.55578e-36	3.96884e-34	Down	potassium voltage-gated channel subfamily B member 1 [Source:HGNC Symbol;Acc:HGNC:6231]	GO:0071333,GO:0051260,GO:0006887,GO:0001508,GO:2000671,GO:0006811,GO:0055085,GO:0034765,GO:0006904,GO:0045956,GO:0090314,GO:1900454,GO:0007215,GO:0071805,GO:0033605,GO:0006810,GO:0006813,GO:0046676,GO:0010701,GO:0042593,GO:0050796,GO:0031669,GO:0098900	GO:0045211,GO:0030424,GO:0042995,GO:0032809,GO:0042383,GO:0016021,GO:0016020,GO:0008076,GO:0016328,GO:0005622,GO:0030054,GO:0043204,GO:0030425,GO:0005886,GO:0045202,GO:0043005	GO:0005267,GO:0005244,GO:0044325,GO:0005216,GO:0005515,GO:0005251,GO:0005249,GO:0046982
CLIC5	mRNA	ENSG00000112782	0.172214	1.6504	-3.26053	1.17406e-35	7.02829e-34	Down	chloride intracellular channel 5 [Source:HGNC Symbol;Acc:HGNC:13517]	GO:0006811,GO:1902476,GO:0007605,GO:0034765,GO:0006821,GO:0007565,GO:0006810,GO:0060088	GO:0005794,GO:0005815,GO:0016021,GO:0070062,GO:0016020,GO:0005856,GO:0034707,GO:0005737,GO:0005938,GO:0015629	GO:0005254,GO:0005244,GO:0005515
GFOD1	mRNA	ENSG00000145990	48.3329	24.1636	1.00017	5.65658e-35	3.33039e-33	Up	glucose-fructose oxidoreductase domain containing 1 [Source:HGNC Symbol;Acc:HGNC:21096]	GO:0055114,GO:0008152	GO:0005576	GO:0005515,GO:0016491
PECAM1	mRNA	ENSG00000261371	3.80427	0.680145	2.48371	1.05049e-34	6.13434e-33	Up	platelet and endothelial cell adhesion molecule 1 [Source:HGNC Symbol;Acc:HGNC:8823]	GO:0007266,GO:0042060,GO:0030334,GO:0001525,GO:0042531,GO:0090673,GO:0001886,GO:0043542	GO:0030485,GO:0045121,GO:0071944,GO:0016021,GO:0005886,GO:0009897,GO:0016020	--
GPRC5D	mRNA	ENSG00000111291	34.0915	10.6375	1.68026	1.15652e-34	6.73513e-33	Up	G protein-coupled receptor class C group 5 member D [Source:HGNC Symbol;Acc:HGNC:13310]	GO:0007186,GO:0007165	GO:0005886,GO:0016021,GO:0016020	GO:0004930,GO:0004871
EDAR	mRNA	ENSG00000135960	1.21795	3.96493	-1.70284	1.26832e-34	7.36621e-33	Down	ectodysplasin A receptor [Source:HGNC Symbol;Acc:HGNC:2895]	GO:0010628,GO:0046330,GO:0042475,GO:0060662,GO:0008544,GO:0006915,GO:0033209,GO:0007275,GO:0043473,GO:0030154,GO:0043123,GO:0001942	GO:0045177,GO:0016021,GO:0005886,GO:0016020	GO:0004888,GO:0005515
AOC1	mRNA	ENSG00000002726	7.28695	67.4223	-3.20984	3.50574e-34	2.02511e-32	Down	amine oxidase, copper containing 1 [Source:HGNC Symbol;Acc:HGNC:80]	GO:0055114,GO:0009308,GO:0043312,GO:0071280,GO:0097185,GO:0071504,GO:0035874,GO:0042493,GO:0071420,GO:0046677,GO:0006805	GO:0005777,GO:0035580,GO:0070062,GO:0005923,GO:0005576,GO:0005886,GO:0005615	GO:0008131,GO:0016491,GO:0005507,GO:0052599,GO:0008270,GO:0008201,GO:0042803,GO:0046872,GO:0052600,GO:0005509,GO:0052597,GO:0052598,GO:0048038,GO:0008144
COMTD1	mRNA	ENSG00000165644	5.71294	11.6182	-1.02408	1.02697e-33	5.86907e-32	Down	catechol-O-methyltransferase domain containing 1 [Source:HGNC Symbol;Acc:HGNC:26309]	GO:0032259	GO:0016021,GO:0016020,GO:0005739	GO:0005515,GO:0016740,GO:0008171,GO:0008168
LGR6	mRNA	ENSG00000133067	1.50734	12.678	-3.07225	2.30669e-33	1.29072e-31	Down	leucine rich repeat containing G protein-coupled receptor 6 [Source:HGNC Symbol;Acc:HGNC:19719]	GO:0030335,GO:0030177,GO:0007186,GO:0090263,GO:0016055,GO:0007165,GO:1990523,GO:0042246	GO:0032588,GO:0031982,GO:0005887,GO:0005886,GO:0016021,GO:0016020	GO:0004888,GO:0005515,GO:0004871
BCAT1	mRNA	ENSG00000060982	35.8494	110.371	-1.62235	2.47935e-33	1.38372e-31	Down	branched chain amino acid transaminase 1 [Source:HGNC Symbol;Acc:HGNC:976]	GO:0009081,GO:0008283,GO:0009098,GO:0008652,GO:0000082,GO:0009082,GO:0009099,GO:0008152,GO:0009083	GO:0005829,GO:0005739,GO:0005737	GO:0052654,GO:0008483,GO:0042802,GO:0004084,GO:0052655,GO:0052656,GO:0016740,GO:0003824
PSCA	mRNA	ENSG00000167653	217.4	91.1132	1.25462	3.40752e-33	1.88699e-31	Up	prostate stem cell antigen [Source:HGNC Symbol;Acc:HGNC:9500]	GO:0070373,GO:0099601,GO:0006501	GO:0005576,GO:0031225,GO:0005886,GO:0070062,GO:0016020	GO:0033130
GRHL3	mRNA	ENSG00000158055	8.4928	20.7845	-1.29119	6.7187e-33	3.65453e-31	Down	grainyhead like transcription factor 3 [Source:HGNC Symbol;Acc:HGNC:25839]	GO:0008544,GO:0045893,GO:0006366,GO:0001736,GO:0043547,GO:0045944,GO:0032956,GO:0090103,GO:0042060,GO:0010628,GO:0001843,GO:0007389,GO:0006351,GO:0007417,GO:0007398,GO:0061029,GO:0061436,GO:0006355,GO:0090179	GO:0005654,GO:0005634	GO:0003677,GO:0005515,GO:0043565,GO:0031490,GO:0000981,GO:0001228
CCBE1	mRNA	ENSG00000183287	81.7328	175.707	-1.10419	6.73927e-33	3.65644e-31	Down	collagen and calcium binding EGF domains 1 [Source:HGNC Symbol;Acc:HGNC:29426]	GO:0007585,GO:0002040,GO:0001946,GO:0030324,GO:0003016,GO:0045766,GO:1901492,GO:0010575,GO:0010954,GO:0010595,GO:0007275,GO:0048845,GO:0001525,GO:0001945,GO:1900748	GO:0005581,GO:0005576,GO:0005615	GO:0005515,GO:0002020,GO:0005518,GO:0005509
EREG	mRNA	ENSG00000124882	15.9752	5.81907	1.45697	2.63749e-32	1.39565e-30	Up	epiregulin [Source:HGNC Symbol;Acc:HGNC:3443]	GO:0050680,GO:0042700,GO:0046854,GO:0001819,GO:0045740,GO:0000165,GO:0019221,GO:0030728,GO:0007143,GO:0042327,GO:0043616,GO:0007173,GO:0051151,GO:0009653,GO:0043547,GO:0001556,GO:0045892,GO:0045089,GO:0030216,GO:0045860,GO:0001550,GO:0048661,GO:0007267,GO:0008284,GO:2000145,GO:0038111,GO:0048160,GO:0042060,GO:0038128,GO:0043434,GO:0014066,GO:0045741,GO:0018108,GO:0045840,GO:0007275,GO:0048015,GO:…	GO:0005887,GO:0016021,GO:0016020,GO:0005622,GO:0005576,GO:0005886,GO:0005615	GO:0004713,GO:0005515,GO:0005154,GO:0008083,GO:0046934
SLC16A14	mRNA	ENSG00000163053	79.783	36.8855	1.11303	9.57496e-32	4.9446e-30	Up	solute carrier family 16 member 14 [Source:HGNC Symbol;Acc:HGNC:26417]	GO:0006810,GO:0055085,GO:0015718	GO:0005887,GO:0016021,GO:0005886,GO:0016020	GO:0015293,GO:0008028
TCHHL1	mRNA	ENSG00000182898	0.182419	0.813452	-2.1568	1.47203e-31	7.54714e-30	Down	trichohyalin like 1 [Source:HGNC Symbol;Acc:HGNC:31796]	--	--	--
CD22	mRNA	ENSG00000012124	25.6926	55.2663	-1.10505	1.73007e-31	8.78606e-30	Down	CD22 molecule [Source:HGNC Symbol;Acc:HGNC:1643]	GO:0007155	GO:0005886,GO:0016021,GO:0070062,GO:0016020	GO:0030246,GO:0005515
BTBD19	mRNA	ENSG00000222009	21.2952	6.99351	1.60644	4.05879e-31	2.04188e-29	Up	BTB domain containing 19 [Source:HGNC Symbol;Acc:HGNC:27145]	--	--	--
WNT4	mRNA	ENSG00000162552	18.8865	41.2008	-1.12532	6.43556e-31	3.21493e-29	Down	Wnt family member 4 [Source:HGNC Symbol;Acc:HGNC:12783]	GO:0061180,GO:0072164,GO:0045669,GO:0061205,GO:0060129,GO:2000019,GO:0001658,GO:0051145,GO:0045893,GO:0032349,GO:0009267,GO:0001837,GO:0045892,GO:0045596,GO:0051496,GO:0072006,GO:2000066,GO:0033077,GO:2000225,GO:0001823,GO:0001889,GO:0007276,GO:0030237,GO:0033080,GO:0048754,GO:0030336,GO:0061045,GO:0001838,GO:0060231,GO:0072174,GO:0035567,GO:0072273,GO:0045165,GO:0048599,GO:0060070,GO:0001656,GO:…	GO:0070062,GO:0005788,GO:0005615,GO:0005796,GO:0005886,GO:0030666,GO:0005576,GO:0005737,GO:0009986	GO:0003714,GO:0005102,GO:0005109,GO:0048018
MYOZ1	mRNA	ENSG00000177791	3.96354	11.8218	-1.57659	4.66509e-30	2.24165e-28	Down	myozenin 1 [Source:HGNC Symbol;Acc:HGNC:13752]	GO:0030239	GO:0031143,GO:0005634,GO:0015629,GO:0042995,GO:0030018	GO:0005515,GO:0051373,GO:0003779,GO:0031433
ANK1	mRNA	ENSG00000029534	1.18535	3.24917	-1.45476	6.69903e-30	3.21179e-28	Down	ankyrin 1 [Source:HGNC Symbol;Acc:HGNC:492]	GO:0006887,GO:0006888,GO:0045199,GO:0007010,GO:0010638,GO:0007165	GO:0031430,GO:0045211,GO:0030673,GO:0005829,GO:0005634,GO:0042383,GO:0016020,GO:0030018,GO:0005856,GO:0016529,GO:0031672,GO:0014731,GO:0005737,GO:0005886,GO:0016323,GO:0043005	GO:0008093,GO:0005200,GO:0030507,GO:0005515,GO:0005198,GO:0051117,GO:0019899
WNK4	mRNA	ENSG00000126562	11.696	4.88449	1.25974	7.63872e-30	3.65414e-28	Up	WNK lysine deficient protein kinase 4 [Source:HGNC Symbol;Acc:HGNC:14544]	GO:0006811,GO:0035556,GO:0072156,GO:0050801,GO:0006821,GO:0006468,GO:0016310,GO:0070294,GO:0090188,GO:0010766,GO:0050794,GO:0065009,GO:0008104	GO:0005829,GO:0016020,GO:0005923,GO:0030054,GO:0005737	GO:0016740,GO:0005515,GO:0019869,GO:0005524,GO:0004672,GO:0004674,GO:0016301,GO:0000166
NOTUM	mRNA	ENSG00000185269	11.9788	49.2984	-2.04106	3.06472e-29	1.41247e-27	Down	NOTUM, palmitoleoyl-protein carboxylesterase [Source:HGNC Symbol;Acc:HGNC:27106]	GO:0043687,GO:1990697,GO:0016055,GO:0044267,GO:0030178,GO:0090090	GO:0005576,GO:0005788	GO:0004629,GO:0052689,GO:1990699,GO:0016787
KRT4	mRNA	ENSG00000170477	0.102772	1.62448	-3.98246	7.84721e-29	3.57816e-27	Down	keratin 4 [Source:HGNC Symbol;Acc:HGNC:6441]	GO:0050680,GO:0030855,GO:0031424,GO:0007010,GO:0070268	GO:0005829,GO:0005634,GO:0045095,GO:0005882,GO:0009986,GO:0045111	GO:0005515,GO:0005198
MYLK3	mRNA	ENSG00000140795	18.4497	86.5326	-2.22965	9.04809e-29	4.11697e-27	Down	myosin light chain kinase 3 [Source:HGNC Symbol;Acc:HGNC:29826]	GO:0002528,GO:0055003,GO:0018105,GO:0048769,GO:0018107,GO:0035556,GO:0045214,GO:0006468,GO:0016310,GO:0060298,GO:0071347	GO:0005829,GO:0005622,GO:0005737,GO:0015629	GO:0016740,GO:0004683,GO:0005524,GO:0004672,GO:0004674,GO:0004687,GO:0016301,GO:0000166
RASD1	mRNA	ENSG00000108551	3.7919	1.19467	1.66631	9.44436e-29	4.28818e-27	Up	ras related dexamethasone induced 1 [Source:HGNC Symbol;Acc:HGNC:15828]	GO:0007263,GO:0007186,GO:0045892,GO:0007165	GO:0005634,GO:0048471,GO:0005737,GO:0005886,GO:0016020,GO:0016529	GO:0005525,GO:0003924,GO:0005515,GO:0000166
GRAMD1B	mRNA	ENSG00000023171	3.94632	1.51881	1.37757	1.24982e-28	5.65083e-27	Up	GRAM domain containing 1B [Source:HGNC Symbol;Acc:HGNC:29214]	--	--	--
TRIL	mRNA	ENSG00000255690	3.727	7.91904	-1.08731	2.18782e-28	9.85024e-27	Down	TLR4 interactor with leucine rich repeats [Source:HGNC Symbol;Acc:HGNC:22200]	GO:0006954,GO:0002718,GO:0045087,GO:0002376,GO:0034142	GO:0046696,GO:0016021,GO:0016020	GO:0001530
KRT13	mRNA	ENSG00000171401	0.411972	1.65274	-2.00424	4.10796e-28	1.8303e-26	Down	keratin 13 [Source:HGNC Symbol;Acc:HGNC:6415]	GO:0031424,GO:0009314,GO:0071300,GO:0007010,GO:0043587,GO:0070268	GO:0005829,GO:0045111,GO:0005634,GO:0045095,GO:0005882,GO:0070062	GO:0005515,GO:0005198
B3GNT3	mRNA	ENSG00000179913	53.8702	26.6037	1.01786	4.39523e-28	1.95424e-26	Up	UDP-GlcNAc:betaGal beta-1,3-N-acetylglucosaminyltransferase 3 [Source:HGNC Symbol;Acc:HGNC:13528]	GO:0006486,GO:0030311,GO:0018146,GO:0016266	GO:0005794,GO:0005887,GO:0016021,GO:0016020,GO:0000139	GO:0016757,GO:0008378,GO:0016740,GO:0008499,GO:0008532,GO:0047223
COL3A1	mRNA	ENSG00000168542	0.312468	2.24506	-2.84497	5.06274e-28	2.22792e-26	Down	collagen type III alpha 1 chain [Source:HGNC Symbol;Acc:HGNC:2201]	GO:0030168,GO:0001568,GO:0009314,GO:0018149,GO:0007507,GO:0035025,GO:0034097,GO:0030198,GO:0009612,GO:0048565,GO:0050776,GO:0042060,GO:0007229,GO:0007568,GO:0030199,GO:0060414,GO:0001501,GO:0021987,GO:2001223,GO:0007160,GO:0050777,GO:0043588,GO:0030574,GO:0097435,GO:0007179,GO:0071230	GO:0005788,GO:0005581,GO:0005576,GO:0005586,GO:0031012,GO:0005615	GO:0046332,GO:0005515,GO:0005201,GO:0048407,GO:0005178,GO:0046872,GO:0002020
ENTPD8	mRNA	ENSG00000188833	1.2397	3.43899	-1.472	5.90951e-28	2.58991e-26	Down	ectonucleoside triphosphate diphosphohydrolase 8 [Source:HGNC Symbol;Acc:HGNC:24860]	GO:0034656,GO:0009124,GO:0009133	GO:0016021,GO:0005886,GO:0016020	GO:0046872,GO:0102490,GO:0000166,GO:0017110,GO:0017111,GO:0005524,GO:0016787
TMPRSS2	mRNA	ENSG00000184012	1.50102	3.57919	-1.25369	6.34416e-28	2.76345e-26	Down	transmembrane protease, serine 2 [Source:HGNC Symbol;Acc:HGNC:11876]	GO:0006508,GO:0046598,GO:0016540,GO:0006898	GO:0005576,GO:0005887,GO:0005886,GO:0016021,GO:0070062,GO:0016020	GO:0008236,GO:0004252,GO:0005515,GO:0008233,GO:0016787,GO:0005044
PIK3IP1	mRNA	ENSG00000100100	20.3881	43.1963	-1.08318	6.8408e-28	2.97088e-26	Down	phosphoinositide-3-kinase interacting protein 1 [Source:HGNC Symbol;Acc:HGNC:24942]	GO:0014067,GO:0043553	GO:0005886,GO:0016021,GO:0070062,GO:0016020	GO:0005515,GO:0036313
CDH5	mRNA	ENSG00000179776	6.3151	2.26535	1.47907	1.83886e-27	7.88173e-26	Up	cadherin 5 [Source:HGNC Symbol;Acc:HGNC:1764]	GO:2000114,GO:0001955,GO:0034332,GO:1903142,GO:0007043,GO:0007155,GO:0007156,GO:0008285,GO:0007179	GO:0005911,GO:0071944,GO:0009897,GO:0016021,GO:0016020,GO:0005923,GO:0030054,GO:0005886,GO:0009986,GO:0005912	GO:0008013,GO:0044325,GO:0005102,GO:0005515,GO:0019903,GO:0046872,GO:0005509
DGKG	mRNA	ENSG00000058866	2.41915	0.876723	1.46431	1.86263e-27	7.96767e-26	Up	diacylglycerol kinase gamma [Source:HGNC Symbol;Acc:HGNC:2853]	GO:0030168,GO:0048666,GO:0007205,GO:0035556,GO:0016310,GO:0046486,GO:0007165,GO:0046834,GO:0008152	GO:0016020,GO:0005622,GO:0005737,GO:0005886	GO:0003951,GO:0004143,GO:0016740,GO:0005524,GO:0046872,GO:0005509,GO:0016301,GO:0000166
AHRR	mRNA	ENSG00000063438	85.0671	40.8659	1.0577	2.80058e-27	1.1885e-25	Up	aryl-hydrocarbon receptor repressor [Source:HGNC Symbol;Acc:HGNC:346]	GO:0000122,GO:0006351,GO:0006805,GO:0006355,GO:0009410	GO:0005829,GO:0005654,GO:0005634,GO:0005737	GO:0046983,GO:0003677,GO:0001191
RRS1	mRNA	ENSG00000179041	33.947	13.6021	1.31945	3.5207e-27	1.48821e-25	Up	ribosome biogenesis regulator homolog [Source:HGNC Symbol;Acc:HGNC:17083]	GO:0042273,GO:0002244,GO:0007080,GO:0000055,GO:0000447,GO:0000027,GO:1901796,GO:0042254,GO:1902570	GO:0005730,GO:0030687,GO:0000794,GO:0001650,GO:0005634,GO:0005783	GO:0005515,GO:0008097,GO:0003723
DIO2	mRNA	ENSG00000211448	8.50097	3.81521	1.15587	4.32643e-27	1.8216e-25	Up	iodothyronine deiodinase 2 [Source:HGNC Symbol;Acc:HGNC:2884]	GO:0042403,GO:0042404,GO:0055114,GO:0001514,GO:0006590,GO:0045454,GO:0042446	GO:0005623,GO:0005886,GO:0016021,GO:0016020	GO:0031625,GO:0004800,GO:0008430,GO:0016491
SCUBE3	mRNA	ENSG00000146197	8.34241	21.509	-1.3664	5.54873e-27	2.3271e-25	Down	signal peptide, CUB domain and EGF like domain containing 3 [Source:HGNC Symbol;Acc:HGNC:13655]	GO:0045880,GO:0051260,GO:0007165,GO:0051291,GO:0030154,GO:0022617	GO:0005576,GO:0009986,GO:0005886,GO:0005615	GO:0005509,GO:0005515
CSDC2	mRNA	ENSG00000172346	4.99843	14.6277	-1.54916	7.15658e-27	2.9839e-25	Down	cold shock domain containing C2 [Source:HGNC Symbol;Acc:HGNC:30359]	GO:0006397,GO:0043488,GO:0006355	GO:0005634,GO:0005737	GO:0003677,GO:0003676,GO:0005515,GO:0003730,GO:0008134,GO:0003723
AXIN2	mRNA	ENSG00000168646	8.95473	47.9786	-2.42167	7.34185e-27	3.05521e-25	Down	axin 2 [Source:HGNC Symbol;Acc:HGNC:904]	GO:0003413,GO:0042476,GO:0090263,GO:0016055,GO:0010942,GO:0032423,GO:0090090,GO:0045668,GO:0043547,GO:0010718,GO:0061181,GO:0001934,GO:1904837,GO:0034613,GO:0003139,GO:0001957,GO:0008283,GO:0043570,GO:0030282,GO:0030111,GO:0007275,GO:0070602,GO:0016579,GO:0048255,GO:0008285,GO:0001756	GO:0005829,GO:0005634,GO:0030877,GO:0005813,GO:0005737,GO:0005886	GO:0008013,GO:0070411,GO:0005515,GO:0031625,GO:0019899,GO:0005096
IL6	mRNA	ENSG00000136244	5.5342	1.88537	1.55353	1.21786e-26	5.0192e-25	Up	interleukin 6 [Source:HGNC Symbol;Acc:HGNC:6018]	GO:0045669,GO:0051384,GO:2000660,GO:0032966,GO:0010574,GO:0045893,GO:0031018,GO:0019221,GO:0031294,GO:1901215,GO:0006953,GO:0071549,GO:0034097,GO:0046888,GO:0045188,GO:0009617,GO:0042832,GO:0060664,GO:0043200,GO:0042127,GO:0043687,GO:0042531,GO:0045837,GO:0002384,GO:0042102,GO:0070102,GO:0042981,GO:0050871,GO:0030168,GO:0031667,GO:0071222,GO:0046716,GO:0045740,GO:0045779,GO:0045599,GO:0010996,GO:…	GO:0005788,GO:0005615,GO:0005896,GO:0005576,GO:0005737,GO:0009897	GO:0005138,GO:0005102,GO:0005515,GO:0008083,GO:0005125
OXTR	mRNA	ENSG00000180914	54.7697	118.494	-1.11336	1.36761e-26	5.6148e-25	Down	oxytocin receptor [Source:HGNC Symbol;Acc:HGNC:8529]	GO:0042711,GO:0032355,GO:0042755,GO:0060455,GO:0042220,GO:0044849,GO:0021537,GO:0001992,GO:0032230,GO:0045777,GO:0070474,GO:0007507,GO:0030431,GO:0048545,GO:0032870,GO:0034097,GO:0048565,GO:1901652,GO:0006936,GO:0045907,GO:0007565,GO:0032570,GO:0007595,GO:0034059,GO:0043434,GO:0044058,GO:0007613,GO:0070371,GO:0042493,GO:0014070,GO:0007204,GO:0060406,GO:0060137,GO:0001975,GO:0001967,GO:0010701,GO:…	GO:0005887,GO:0016021,GO:0016020,GO:0005622,GO:0016324,GO:0005886,GO:0005902	GO:0005000,GO:0004990,GO:0004930,GO:0017046,GO:0042277,GO:0004871
TMEM98	mRNA	ENSG00000006042	2.42352	4.88782	-1.01209	6.84246e-26	2.75123e-24	Down	transmembrane protein 98 [Source:HGNC Symbol;Acc:HGNC:24529]	--	--	--
PLIN2	mRNA	ENSG00000147872	5.73206	2.7305	1.06989	8.73205e-26	3.49135e-24	Up	perilipin 2 [Source:HGNC Symbol;Acc:HGNC:248]	GO:0042493,GO:0019216,GO:0015909,GO:0014070,GO:0019915	GO:0005576,GO:0005811,GO:0005829,GO:0016020,GO:0005634,GO:0005737,GO:0005886,GO:0005783	--
PDE4B	mRNA	ENSG00000184588	7.26073	2.83698	1.35576	1.74608e-25	6.89137e-24	Up	phosphodiesterase 4B [Source:HGNC Symbol;Acc:HGNC:8781]	GO:0032729,GO:0035690,GO:0071222,GO:0030593,GO:0001780,GO:0086004,GO:0050900,GO:1901898,GO:1901841,GO:0071872,GO:0006198,GO:0050852,GO:0032743,GO:0007165	GO:0005891,GO:0071944,GO:0005829,GO:0016020,GO:0030018,GO:0043197,GO:0000930,GO:0005813,GO:0014069,GO:0008021,GO:0060076	GO:0004115,GO:0044325,GO:0043015,GO:0046872,GO:0008081,GO:0004114,GO:0030552,GO:0016787
SOST	mRNA	ENSG00000167941	0.573534	8.21395	-3.84012	2.58316e-25	1.01578e-23	Down	sclerostin [Source:HGNC Symbol;Acc:HGNC:13771]	GO:2000054,GO:0001503,GO:0030279,GO:0071374,GO:0031333,GO:0016055,GO:0045893,GO:0009612,GO:0090090,GO:0030514	GO:0005576,GO:0005615,GO:0005794,GO:0031012	GO:0005515,GO:0008201,GO:0008134
CHRD	mRNA	ENSG00000090539	0.801155	2.05564	-1.35943	2.95131e-25	1.1563e-23	Down	chordin [Source:HGNC Symbol;Acc:HGNC:1949]	GO:0001702,GO:0002053,GO:0045668,GO:0033504,GO:0001707,GO:0045785,GO:0007389,GO:0007275,GO:0001501,GO:0007417,GO:0001649,GO:0021919,GO:0009953,GO:0030900,GO:0030514,GO:0030336	GO:0005576,GO:0005615	GO:0045545,GO:0005515,GO:0008201,GO:0019955
KCNT1	mRNA	ENSG00000107147	41.8543	96.7938	-1.20954	3.82855e-25	1.49453e-23	Down	potassium sodium-activated channel subfamily T member 1 [Source:HGNC Symbol;Acc:HGNC:18865]	GO:0071805,GO:0006810,GO:0006813,GO:0006811	GO:0008076,GO:0016021,GO:0005886,GO:0016020	GO:0005267,GO:0005249,GO:0015269
PHEX	mRNA	ENSG00000102174	1.22755	5.87355	-2.25846	6.61354e-25	2.55839e-23	Down	phosphate regulating endopeptidase homolog X-linked [Source:HGNC Symbol;Acc:HGNC:8918]	GO:1990418,GO:0071305,GO:0033280,GO:0060348,GO:0030324,GO:0007267,GO:0006508,GO:0019637,GO:0030282,GO:0060416,GO:0031214,GO:1904383,GO:0001501,GO:0071374,GO:0006464	GO:0005794,GO:0048471,GO:0005887,GO:0016021,GO:0016020,GO:0005783,GO:0005886	GO:0008237,GO:0008270,GO:0046872,GO:0008233,GO:0004177,GO:0004222,GO:0016787
DHRS9	mRNA	ENSG00000073737	7.50722	1.23455	2.60429	6.94181e-25	2.68054e-23	Up	dehydrogenase/reductase 9 [Source:HGNC Symbol;Acc:HGNC:16888]	GO:0042904,GO:0002138,GO:0030855,GO:0055114,GO:0042572,GO:0042448,GO:0008209	GO:0031090,GO:0016020,GO:0043231,GO:0030176,GO:0005789,GO:0005783	GO:0047035,GO:0004745,GO:0004022,GO:0016854,GO:0016491
KRT86	mRNA	ENSG00000170442	10.3379	4.26168	1.27845	4.30654e-24	1.6051e-22	Up	keratin 86 [Source:HGNC Symbol;Acc:HGNC:6463]	GO:0031424,GO:0070268	GO:0005829,GO:0045095,GO:0005882,GO:0070062,GO:0005615	GO:0005515,GO:0005198
CA11	mRNA	ENSG00000063180	3.83716	11.1547	-1.53954	5.03776e-24	1.87438e-22	Down	carbonic anhydrase 11 [Source:HGNC Symbol;Acc:HGNC:1370]	--	--	--
PDK4	mRNA	ENSG00000004799	28.5733	10.2814	1.47463	1.89404e-23	6.89154e-22	Up	pyruvate dehydrogenase kinase 4 [Source:HGNC Symbol;Acc:HGNC:8812]	GO:0010510,GO:0042304,GO:0009267,GO:0005975,GO:0042594,GO:0010906,GO:0006006,GO:0010565,GO:0071398,GO:0008286,GO:2000811,GO:0045124,GO:0006468,GO:0016310,GO:0072593,GO:0006885,GO:0046320,GO:0042593	GO:0005759,GO:0005739,GO:0005743	GO:0016740,GO:0004740,GO:0005524,GO:0004672,GO:0016301,GO:0000166
AQP3	mRNA	ENSG00000165272	1.01566	2.16129	-1.08947	2.16327e-23	7.84452e-22	Down	aquaporin 3 (Gill blood group) [Source:HGNC Symbol;Acc:HGNC:636]	GO:0042476,GO:0033280,GO:0051592,GO:0070295,GO:0015793,GO:0015840,GO:0006833,GO:0006810,GO:0007588,GO:0045616,GO:0002684,GO:0003091,GO:0090650,GO:0032526,GO:0071456	GO:0005911,GO:0005634,GO:0016021,GO:0016020,GO:0005737,GO:0005886,GO:0016323	GO:0015254,GO:0005215,GO:0015250
ADAM12	mRNA	ENSG00000148848	5.43735	1.24734	2.12404	3.32049e-23	1.19801e-21	Up	ADAM metallopeptidase domain 12 [Source:HGNC Symbol;Acc:HGNC:190]	GO:0006508,GO:0007155,GO:0007520,GO:0030198	GO:0005576,GO:0005615,GO:0005654,GO:0016021,GO:0005886,GO:0016020	GO:0008237,GO:0017124,GO:0046872,GO:0008233,GO:0004222,GO:0016787
KLF9	mRNA	ENSG00000119138	10.1908	23.8422	-1.22625	5.06693e-23	1.80381e-21	Down	Kruppel like factor 9 [Source:HGNC Symbol;Acc:HGNC:1123]	GO:0071387,GO:0048511,GO:0006357,GO:0006351,GO:0006355,GO:0007623,GO:0097067,GO:0010839	GO:0005829,GO:0005654,GO:0005634,GO:0005886	GO:0003700,GO:0003677,GO:0046872,GO:0003676
TNFRSF10A	mRNA	ENSG00000104689	2.12458	0.891265	1.25325	6.68317e-23	2.35959e-21	Up	TNF receptor superfamily member 10a [Source:HGNC Symbol;Acc:HGNC:11904]	GO:0006919,GO:0033209,GO:0032496,GO:0006954,GO:0071260,GO:0008625,GO:0097191,GO:0050900,GO:0036462,GO:1902041,GO:0097296,GO:0006915,GO:0006955,GO:1902042,GO:0007275,GO:0042127,GO:0043154,GO:0007250,GO:0007165,GO:0007166,GO:0042981	GO:0005887,GO:0016021,GO:0016020,GO:0005622,GO:0005886,GO:0009986	GO:0008134,GO:0005035,GO:0005515,GO:0002020,GO:0005031,GO:0045569
ADAMTSL2	mRNA	ENSG00000197859	0.753973	1.9858	-1.39714	7.23628e-23	2.55067e-21	Down	ADAMTS like 2 [Source:HGNC Symbol;Acc:HGNC:14631]	GO:0006508,GO:0060481,GO:0030198,GO:0030512	GO:0005576	GO:0008270,GO:0005515,GO:0008233,GO:0050436,GO:0004222
LRP2	mRNA	ENSG00000081479	0.676514	3.633	-2.42497	1.28497e-22	4.49238e-21	Down	LDL receptor related protein 2 [Source:HGNC Symbol;Acc:HGNC:6694]	GO:0006898,GO:0006766,GO:0007507,GO:0061024,GO:0006897,GO:0003281,GO:0008283,GO:0060976,GO:0006629,GO:0035904,GO:0042359,GO:0042953,GO:0030900,GO:0001523	GO:0030139,GO:0005794,GO:0005768,GO:0045177,GO:0005903,GO:0005905,GO:0005765,GO:0016021,GO:0070062,GO:0043235,GO:0016020,GO:0005783,GO:0005764,GO:0030665,GO:0016324,GO:0031526,GO:0005886	GO:0051087,GO:0005515,GO:0042954,GO:0017124,GO:0046872,GO:0005041,GO:0005509
VTN	mRNA	ENSG00000109072	33.866	6.0726	2.47945	1.40547e-22	4.90565e-21	Up	vitronectin [Source:HGNC Symbol;Acc:HGNC:12724]	GO:0097421,GO:0006898,GO:0061302,GO:0048709,GO:0032092,GO:0030449,GO:0030198,GO:0051258,GO:0010951,GO:0090303,GO:0035987,GO:0033627,GO:0006955,GO:0030195,GO:0050731,GO:0007160,GO:0007155,GO:0010811,GO:0014911,GO:0048260,GO:0030949	GO:0005604,GO:0005796,GO:0070062,GO:0005783,GO:0072562,GO:0043231,GO:0005576,GO:0048237,GO:0031012,GO:0005737,GO:0071062,GO:0005615	GO:0030247,GO:0005515,GO:0008201,GO:0005178,GO:0005518,GO:0050840,GO:0042802,GO:0005044
DUSP6	mRNA	ENSG00000139318	3.41108	1.55198	1.13612	2.80835e-22	9.61434e-21	Up	dual specificity phosphatase 6 [Source:HGNC Symbol;Acc:HGNC:3072]	GO:0000187,GO:0010942,GO:0000165,GO:0042663,GO:0016311,GO:0040036,GO:0070373,GO:0000188,GO:0043065,GO:0006470,GO:0001933,GO:0010033,GO:0070848,GO:0035335,GO:0042493,GO:0060420,GO:0014070,GO:0009953,GO:0051409,GO:0030154	GO:0005654,GO:0005829,GO:0005737	GO:0016791,GO:0008138,GO:0004725,GO:0017017,GO:0004721,GO:0016787
GALNT5	mRNA	ENSG00000136542	3.28886	6.74612	-1.03647	3.35752e-22	1.14033e-20	Down	polypeptide N-acetylgalactosaminyltransferase 5 [Source:HGNC Symbol;Acc:HGNC:4127]	GO:0006486,GO:0006024,GO:0016266	GO:0005794,GO:0005575,GO:0016021,GO:0016020,GO:0000139	GO:0016757,GO:0030246,GO:0046872,GO:0016740,GO:0004653
SULT2B1	mRNA	ENSG00000088002	15.8441	38.3924	-1.27687	3.92303e-22	1.32401e-20	Down	sulfotransferase family 2B member 1 [Source:HGNC Symbol;Acc:HGNC:11459]	GO:0008202,GO:0000103,GO:0050427,GO:0006629	GO:0005829,GO:0005634,GO:0005737,GO:0043231,GO:0070062,GO:0005783	GO:0015485,GO:0004027,GO:0050294,GO:0008146,GO:0003676,GO:0005515,GO:0016740,GO:1990239
NKAIN4	mRNA	ENSG00000101198	0.554374	2.30235	-2.05417	5.90438e-22	1.98334e-20	Down	sodium/potassium transporting ATPase interacting 4 [Source:HGNC Symbol;Acc:HGNC:16191]	GO:0002028	GO:0005886,GO:0016020,GO:0016021	--
GABRP	mRNA	ENSG00000094755	0.337199	2.98356	-3.14537	1.09431e-21	3.61357e-20	Down	gamma-aminobutyric acid type A receptor pi subunit [Source:HGNC Symbol;Acc:HGNC:4089]	GO:1902476,GO:0006810,GO:0034220,GO:0007165,GO:0006821,GO:0006811	GO:0034707,GO:1902711,GO:0045211,GO:0016021,GO:0005886,GO:0030054,GO:0016020,GO:0045202	GO:0005216,GO:0005254,GO:0004890,GO:0005230
KRT5	mRNA	ENSG00000186081	2.10251	6.16108	-1.55107	1.27413e-21	4.19446e-20	Down	keratin 5 [Source:HGNC Symbol;Acc:HGNC:6442]	GO:0031581,GO:0008544,GO:0031424,GO:0007010,GO:0070268	GO:0005829,GO:0005634,GO:0045095,GO:0005882,GO:0005737,GO:0005886,GO:0070062,GO:0016020,GO:0005739	GO:0097110,GO:0005515,GO:0005200,GO:0005198
BMP2	mRNA	ENSG00000125845	1.66625	4.4327	-1.41159	2.04346e-21	6.64542e-20	Down	bone morphogenetic protein 2 [Source:HGNC Symbol;Acc:HGNC:1069]	GO:0045669,GO:0060129,GO:0000187,GO:0055114,GO:0001701,GO:0001658,GO:0045893,GO:0021537,GO:0001837,GO:0045892,GO:0003130,GO:0042487,GO:0035054,GO:0045597,GO:0045778,GO:2000065,GO:0001649,GO:1902895,GO:0048839,GO:0032348,GO:0043410,GO:0045165,GO:0060395,GO:2000726,GO:0030177,GO:0061036,GO:0007219,GO:0007275,GO:0055008,GO:0060128,GO:0009887,GO:0048762,GO:0030509,GO:0060804,GO:0042482,GO:0001666,GO:…	GO:0005615,GO:0005576,GO:0070724,GO:0043231,GO:0009986	GO:0005160,GO:0046982,GO:0005102,GO:0005515,GO:0039706,GO:0046332,GO:0019211,GO:0070700,GO:0004745,GO:0008083,GO:0005125
ZBED2	mRNA	ENSG00000177494	1.28818	3.38676	-1.39457	2.37905e-21	7.71339e-20	Down	zinc finger BED-type containing 2 [Source:HGNC Symbol;Acc:HGNC:20710]	--	--	--
ETV1	mRNA	ENSG00000006468	1.47958	0.403289	1.8753	6.92994e-21	2.18405e-19	Up	ETS variant 1 [Source:HGNC Symbol;Acc:HGNC:3490]	GO:0007517,GO:0007638,GO:0006351,GO:0007411,GO:0045893,GO:0006355,GO:0006366,GO:0045944,GO:0048935	GO:0005634	GO:0003700,GO:0000978,GO:0003677,GO:0005515,GO:0043565
SERPINA1	mRNA	ENSG00000197249	0.913217	2.53365	-1.47219	7.32111e-21	2.30395e-19	Down	serpin family A member 1 [Source:HGNC Symbol;Acc:HGNC:8941]	GO:0007599,GO:0044267,GO:0048208,GO:0006888,GO:0043312,GO:0006953,GO:0002576,GO:0010466,GO:0010951,GO:0007596,GO:0043687	GO:0005794,GO:0033116,GO:0031093,GO:0070062,GO:0005783,GO:0005788,GO:0030134,GO:0043231,GO:1904813,GO:0000139,GO:0005576,GO:0005615	GO:0004867,GO:0005515,GO:0002020,GO:0030414,GO:0042802
ARTN	mRNA	ENSG00000117407	39.077	16.8998	1.20931	8.77346e-21	2.74889e-19	Up	artemin [Source:HGNC Symbol;Acc:HGNC:727]	GO:0007405,GO:0097021,GO:0007422,GO:0043547,GO:0050930,GO:0007165,GO:0007411,GO:0000165,GO:0061146	GO:0005576,GO:0005622,GO:0005615	GO:0005102,GO:0008083
KCNK15	mRNA	ENSG00000124249	2.8171	1.00529	1.48659	1.03083e-20	3.18783e-19	Up	potassium two pore domain channel subfamily K member 15 [Source:HGNC Symbol;Acc:HGNC:13814]	GO:0061337,GO:0071805,GO:0006810,GO:0034765,GO:0030322,GO:0006813,GO:0006811	GO:0005887,GO:0016021,GO:0005886,GO:0016020	GO:0005267,GO:0022841
MILR1	mRNA	ENSG00000271605	2.12982	0.323515	2.71883	1.309e-20	4.02485e-19	Up	mast cell immunoglobulin like receptor 1 [Source:HGNC Symbol;Acc:HGNC:27570]	GO:0043303,GO:0033004	GO:0042629,GO:0005887,GO:0005886,GO:0016021,GO:0016020	--
SRPX2	mRNA	ENSG00000102359	9.00778	3.65827	1.30001	9.09357e-20	2.69549e-18	Up	sushi repeat containing protein, X-linked 2 [Source:HGNC Symbol;Acc:HGNC:30668]	GO:0007155,GO:0001525,GO:0048870,GO:0090050,GO:0042325,GO:0071625,GO:0051965	GO:0005576,GO:0005737,GO:0030054,GO:0009986,GO:0005615,GO:0097060,GO:0045202,GO:0060076	GO:0005102,GO:0042802,GO:0036458,GO:0005515
KRTAP3-1	mRNA	ENSG00000212901	0.38816	3.78162	-3.28428	1.17848e-19	3.47878e-18	Down	keratin associated protein 3-1 [Source:HGNC Symbol;Acc:HGNC:16778]	GO:0031424	GO:0005829,GO:0045095,GO:0005882	GO:0005515,GO:0005198
SMOX	mRNA	ENSG00000088826	34.2322	15.6361	1.13048	1.65292e-19	4.82612e-18	Up	spermine oxidase [Source:HGNC Symbol;Acc:HGNC:15862]	GO:0055114,GO:0006598,GO:0006596,GO:0046208	GO:0005829,GO:0031965,GO:0005654,GO:0005634,GO:0005737,GO:0043231	GO:0052895,GO:0016491,GO:0046592,GO:0052894,GO:0052901
SULT1A2	mRNA	ENSG00000197165	1.10794	2.43427	-1.13561	1.81707e-19	5.29097e-18	Down	sulfotransferase family 1A member 2 [Source:HGNC Symbol;Acc:HGNC:11454]	GO:0008202,GO:0006584,GO:0009309,GO:0050427,GO:0006805,GO:0006629,GO:0006068,GO:0051923,GO:0018958	GO:0005829,GO:0005737	GO:0004062,GO:0047894,GO:0008146,GO:0005515,GO:0016740
GEM	mRNA	ENSG00000164949	25.9299	11.0932	1.22494	2.01442e-19	5.8508e-18	Up	GTP binding protein overexpressed in skeletal muscle [Source:HGNC Symbol;Acc:HGNC:4234]	GO:1901842,GO:0051276,GO:0000278,GO:0006955,GO:0051310,GO:0007165,GO:0007166	GO:0051233,GO:0005634,GO:0016020,GO:0072686,GO:0009898,GO:0030496,GO:0005886	GO:0005516,GO:0005525,GO:0019003,GO:0000287,GO:0005515,GO:0003924,GO:0000166
ATP8A2	mRNA	ENSG00000132932	1.07885	2.36825	-1.13433	2.1705e-19	6.28593e-18	Down	ATPase phospholipid transporting 8A2 [Source:HGNC Symbol;Acc:HGNC:13533]	GO:0060052,GO:0042755,GO:0003011,GO:0048666,GO:0010996,GO:0050884,GO:0042472,GO:0040018,GO:0006810,GO:0007568,GO:0006869,GO:0010842,GO:0007409,GO:0045332,GO:0010976,GO:0031175,GO:0061092,GO:0043588,GO:0015914,GO:0008285,GO:0050908	GO:0005794,GO:0005768,GO:0005654,GO:0042995,GO:0016021,GO:0016020,GO:0005886,GO:0001750	GO:0000287,GO:0005524,GO:0046872,GO:0000166,GO:0016787
ADM2	mRNA	ENSG00000128165	15.2515	7.60323	1.00427	2.76259e-19	7.95767e-18	Up	adrenomedullin 2 [Source:HGNC Symbol;Acc:HGNC:28898]	GO:0007189,GO:0010628,GO:0001525,GO:0006468,GO:0045766,GO:0007586,GO:0045776,GO:0007631	GO:0005576	GO:0005179
CREB5	mRNA	ENSG00000146592	43.986	13.9559	1.65617	6.88845e-19	1.92473e-17	Up	cAMP responsive element binding protein 5 [Source:HGNC Symbol;Acc:HGNC:16844]	GO:0006351,GO:0045893,GO:0006355,GO:0006366	GO:0005634,GO:0070062	GO:0003700,GO:0003677,GO:0046872,GO:0003676,GO:0005515
BARX2	mRNA	ENSG00000043039	1.01725	3.18975	-1.64877	7.97429e-19	2.21369e-17	Down	BARX homeobox 2 [Source:HGNC Symbol;Acc:HGNC:956]	GO:0000122,GO:0001502,GO:0014902,GO:0006351,GO:0006366,GO:0006355,GO:0045944	GO:0005829,GO:0005667,GO:0005654,GO:0005634	GO:0003700,GO:0003682,GO:0003677,GO:0043565,GO:0000977,GO:0001228
PCED1B	mRNA	ENSG00000179715	2.63798	1.20381	1.13182	1.01396e-18	2.80751e-17	Up	PC-esterase domain containing 1B [Source:HGNC Symbol;Acc:HGNC:28255]	--	--	--
DNHD1	mRNA	ENSG00000179532	8.14902	3.87585	1.07212	1.14995e-18	3.17177e-17	Up	dynein heavy chain domain 1 [Source:HGNC Symbol;Acc:HGNC:26532]	GO:0003341,GO:0036159,GO:0007018	GO:0070062,GO:0030286,GO:0036156	GO:0003777,GO:0008569,GO:0045503,GO:0045505,GO:0051959
HSH2D	mRNA	ENSG00000196684	2.28682	0.761304	1.5868	1.18337e-18	3.25975e-17	Up	hematopoietic SH2 domain containing [Source:HGNC Symbol;Acc:HGNC:24920]	GO:0051902,GO:0002903,GO:0009967,GO:0007165,GO:0042110	GO:0005829,GO:0005634,GO:0005737,GO:0005739	GO:0005515,GO:0005070
PDZK1	mRNA	ENSG00000174827	32.047	81.3824	-1.34453	1.99534e-18	5.40609e-17	Down	PDZ domain containing 1 [Source:HGNC Symbol;Acc:HGNC:8821]	GO:0034767,GO:0008283,GO:0015879,GO:0015893,GO:0006810,GO:0044070,GO:0090314	GO:0031526,GO:0016324,GO:0045121,GO:0031528,GO:0005886,GO:0070062,GO:0016020	GO:0030165,GO:0005515,GO:0005215,GO:0005124
DAPL1	mRNA	ENSG00000163331	0.288906	1.14178	-1.98262	5.97859e-18	1.56443e-16	Down	death associated protein like 1 [Source:HGNC Symbol;Acc:HGNC:21490]	GO:0034198,GO:0010507,GO:0097190,GO:0007186,GO:0050911,GO:0006915,GO:0030154	GO:0016021,GO:0016020	GO:0004984,GO:0070513
KCNQ5	mRNA	ENSG00000185760	7.31275	32.3159	-2.14376	6.58524e-18	1.72108e-16	Down	potassium voltage-gated channel subfamily Q member 5 [Source:HGNC Symbol;Acc:HGNC:6299]	GO:0071805,GO:0006810,GO:0055085,GO:0034765,GO:0006813,GO:0006811	GO:0030118,GO:0005887,GO:0008076,GO:0016021,GO:0005886,GO:0016020	GO:0005216,GO:0005515,GO:0005267,GO:0005249,GO:0005244
ALOX5AP	mRNA	ENSG00000132965	0.027028	0.32824	-3.60223	8.96127e-18	2.30828e-16	Down	arachidonate 5-lipoxygenase activating protein [Source:HGNC Symbol;Acc:HGNC:436]	GO:0055114,GO:0070207,GO:0043085,GO:0071277,GO:2001300,GO:0019372,GO:0002675,GO:0019370,GO:0006691,GO:0002540	GO:0005635,GO:0005829,GO:0005634,GO:0016021,GO:0005789,GO:0005783,GO:0016020,GO:0031965	GO:0008047,GO:0005515,GO:0004051,GO:0042803,GO:0047485,GO:0050544,GO:0019899,GO:0046982
CABLES1	mRNA	ENSG00000134508	5.98242	2.84158	1.07404	1.95874e-17	4.97956e-16	Up	Cdk5 and Abl enzyme substrate 1 [Source:HGNC Symbol;Acc:HGNC:25097]	GO:0051301,GO:0051726,GO:0007049,GO:0007399	GO:0005829,GO:0005634,GO:0005737	GO:0005515
FOXN1	mRNA	ENSG00000109101	8.84147	45.1402	-2.35205	2.05353e-17	5.20203e-16	Down	forkhead box N1 [Source:HGNC Symbol;Acc:HGNC:12765]	GO:0033081,GO:0030858,GO:0048514,GO:0002260,GO:0008544,GO:0030097,GO:0006366,GO:1902232,GO:0097536,GO:0097535,GO:0010468,GO:0030216,GO:0030154,GO:0043029,GO:0045944,GO:0006952,GO:0050673,GO:0008283,GO:0035878,GO:0048538,GO:0051798,GO:0006351,GO:0007275,GO:0002360,GO:0009887,GO:0006357,GO:0006355,GO:0001942	GO:0005634	GO:0003677,GO:0003700,GO:0043565,GO:0000981,GO:0001228
TOX2	mRNA	ENSG00000124191	17.7369	8.60028	1.0443	4.88388e-17	1.21002e-15	Up	TOX high mobility group box family member 2 [Source:HGNC Symbol;Acc:HGNC:16095]	GO:0006351,GO:0006355,GO:0006366,GO:0045944	GO:0005654,GO:0005634	GO:0000978,GO:0003677
ILDR2	mRNA	ENSG00000143195	1.89337	4.12554	-1.12363	5.07333e-17	1.25405e-15	Down	immunoglobulin like domain containing receptor 2 [Source:HGNC Symbol;Acc:HGNC:18131]	GO:0009749,GO:0030073,GO:0031016,GO:0030154,GO:0048873	GO:0016020,GO:0016021,GO:0005789,GO:0005783	--
ZNF853	mRNA	ENSG00000236609	2.86462	5.83952	-1.02751	8.02848e-17	1.9619e-15	Down	zinc finger protein 853 [Source:HGNC Symbol;Acc:HGNC:21767]	--	--	--
IGSF11	mRNA	ENSG00000144847	0.683281	2.88856	-2.0798	8.48909e-17	2.07209e-15	Down	immunoglobulin superfamily member 11 [Source:HGNC Symbol;Acc:HGNC:16669]	GO:0007155,GO:0040008	GO:0005886,GO:0016021,GO:0070062,GO:0016020	--
VIT	mRNA	ENSG00000205221	1.47686	16.4307	-3.47579	8.93137e-17	2.17757e-15	Down	vitrin [Source:HGNC Symbol;Acc:HGNC:12697]	GO:0010811,GO:0030198	GO:0005576,GO:0005614	GO:0005539
C6orf141	mRNA	ENSG00000197261	81.0137	35.5233	1.1894	1.22079e-16	2.95292e-15	Up	chromosome 6 open reading frame 141 [Source:HGNC Symbol;Acc:HGNC:21351]	--	--	--
PKNOX2	mRNA	ENSG00000165495	2.2275	0.85937	1.37407	1.35453e-16	3.26902e-15	Up	PBX/knotted 1 homeobox 2 [Source:HGNC Symbol;Acc:HGNC:16714]	GO:0006357,GO:0006355	GO:0005654,GO:0005634,GO:0005737,GO:0015629,GO:0015630,GO:0045171	GO:0003677,GO:0003785,GO:0043565,GO:0000977,GO:0051015
TMEM229B	mRNA	ENSG00000198133	0.681573	1.90284	-1.48122	1.40343e-16	3.37942e-15	Down	transmembrane protein 229B [Source:HGNC Symbol;Acc:HGNC:20130]	--	--	--
GSDMC	mRNA	ENSG00000147697	12.9209	4.59617	1.49121	1.53775e-16	3.69456e-15	Up	gasdermin C [Source:HGNC Symbol;Acc:HGNC:7151]	GO:0012501,GO:0008150	GO:0005815,GO:0005829,GO:0005737,GO:0005886,GO:0016020,GO:0005739	GO:0003674
ZCCHC12	mRNA	ENSG00000174460	1.25946	5.79506	-2.20201	3.43388e-16	8.02525e-15	Down	zinc finger CCHC-type containing 12 [Source:HGNC Symbol;Acc:HGNC:27273]	GO:0030509,GO:0006351,GO:0006355	GO:0016607	GO:0046872,GO:0003676,GO:0008270,GO:0005515,GO:0030374
GGT6	mRNA	ENSG00000167741	3.78911	15.3122	-2.01475	4.07725e-16	9.46691e-15	Down	gamma-glutamyltransferase 6 [Source:HGNC Symbol;Acc:HGNC:26891]	GO:0006508,GO:0008150,GO:1901750,GO:0006749,GO:0006751,GO:0006750	GO:0016021,GO:0070062,GO:0016020	GO:0003674,GO:0036374,GO:0016740,GO:0016746,GO:0102953,GO:0016787
KRT23	mRNA	ENSG00000108244	0.613915	1.66472	-1.43917	7.75014e-16	1.77072e-14	Down	keratin 23 [Source:HGNC Symbol;Acc:HGNC:6438]	GO:0031424,GO:0070268	GO:0005829,GO:0005882	GO:0005198
TMEM156	mRNA	ENSG00000121895	0.991069	0.128764	2.94426	7.76837e-16	1.77299e-14	Up	transmembrane protein 156 [Source:HGNC Symbol;Acc:HGNC:26260]	--	--	--
FGF18	mRNA	ENSG00000156427	3.23229	10.315	-1.67412	1.12117e-15	2.53458e-14	Down	fibroblast growth factor 18 [Source:HGNC Symbol;Acc:HGNC:3674]	GO:0001958,GO:0008543,GO:2000546,GO:0046854,GO:0000165,GO:0036092,GO:0030324,GO:0043406,GO:0009653,GO:0043547,GO:0007267,GO:0070374,GO:0008284,GO:0032332,GO:0038111,GO:0001957,GO:0002063,GO:0014066,GO:0018108,GO:0048015,GO:0001525,GO:0001503,GO:0007165,GO:0030949	GO:0005730,GO:0005576,GO:0005615	GO:0004713,GO:0008083,GO:0005104,GO:0046934,GO:0016303,GO:0005111,GO:0005105
TLL1	mRNA	ENSG00000038295	0.0457945	0.662984	-3.85573	2.06676e-15	4.62346e-14	Down	tolloid like 1 [Source:HGNC Symbol;Acc:HGNC:11843]	GO:0006508,GO:0030154,GO:0007275,GO:0001501,GO:0022617	GO:0005576,GO:0016021,GO:0016020	GO:0005509,GO:0008237,GO:0046872,GO:0004252,GO:0008270,GO:0008233,GO:0004222,GO:0016787
EDN2	mRNA	ENSG00000127129	1.58678	6.62266	-2.06131	3.06393e-15	6.7694e-14	Down	endothelin 2 [Source:HGNC Symbol;Acc:HGNC:3177]	GO:0042116,GO:0003100,GO:0048286,GO:0048246,GO:0019221,GO:0030593,GO:0060585,GO:0001516,GO:0019229,GO:0003058,GO:0002690,GO:0001659,GO:0008284,GO:0003099,GO:0010460,GO:0014824,GO:0007204,GO:0097009,GO:0042310,GO:0048016,GO:0045987,GO:0007166,GO:0014826,GO:0019722	GO:0005615,GO:0005623,GO:0005622,GO:0005576	GO:0031708,GO:0005179
IL1R2	mRNA	ENSG00000115590	3.4435	0.342888	3.32806	5.70022e-15	1.23395e-13	Up	interleukin 1 receptor type 2 [Source:HGNC Symbol;Acc:HGNC:5994]	GO:2000660,GO:0019221,GO:0006955,GO:0010955,GO:1900016	GO:0005576,GO:0005737,GO:0005886,GO:0016021,GO:0016020	GO:0005515,GO:0004910,GO:0004908,GO:0019966
SLC25A48	mRNA	ENSG00000145832	1.99696	17.0443	-3.09342	5.77673e-15	1.24925e-13	Down	solute carrier family 25 member 48 [Source:HGNC Symbol;Acc:HGNC:30451]	GO:0006810,GO:0055085,GO:0006839	GO:0005743,GO:0016021,GO:0016020,GO:0005739	GO:0005515,GO:0022857
ABCA13	mRNA	ENSG00000179869	8.39442	19.2135	-1.19462	8.87575e-15	1.89082e-13	Down	ATP binding cassette subfamily A member 13 [Source:HGNC Symbol;Acc:HGNC:14638]	GO:0006869,GO:0006810,GO:0055085,GO:0043312	GO:0030667,GO:0035577,GO:0016021,GO:0005886,GO:0043231,GO:0016020	GO:0005524,GO:0042626,GO:0016887,GO:0000166,GO:0005215
ABI3BP	mRNA	ENSG00000154175	0.661932	1.93804	-1.54984	1.01067e-14	2.13817e-13	Down	ABI family member 3 binding protein [Source:HGNC Symbol;Acc:HGNC:17265]	GO:0010811,GO:0030198	GO:0005576,GO:0031012,GO:0005615,GO:0005614	GO:0008201,GO:0005539,GO:0005518
EPSTI1	mRNA	ENSG00000133106	4.4478	9.11137	-1.03458	1.05476e-14	2.22485e-13	Down	epithelial stromal interaction 1 [Source:HGNC Symbol;Acc:HGNC:16465]	--	--	--
RGCC	mRNA	ENSG00000102760	1.20766	3.21239	-1.41144	1.05653e-14	2.2264e-13	Down	regulator of cell cycle [Source:HGNC Symbol;Acc:HGNC:20369]	GO:0051726,GO:0051091,GO:0016525,GO:2000353,GO:2000573,GO:0003331,GO:1901991,GO:0006977,GO:0010718,GO:1901203,GO:0001937,GO:0043537,GO:0071158,GO:0006956,GO:0045944,GO:0072537,GO:0051496,GO:0010628,GO:0090272,GO:0031659,GO:0032967,GO:0032147,GO:0045840,GO:2000048,GO:0071850,GO:0008285,GO:0071456,GO:0007049,GO:0001100	GO:0005730,GO:0005815,GO:0005829,GO:0005634,GO:0005813,GO:0005856,GO:0005737	GO:0030295,GO:0005515,GO:0070412,GO:0019901
S100P	mRNA	ENSG00000163993	2.98014	0.913117	1.70651	2.48346e-14	5.0737e-13	Up	S100 calcium binding protein P [Source:HGNC Symbol;Acc:HGNC:10504]	GO:0043312,GO:0043542,GO:0010033	GO:0042995,GO:0016604,GO:0005634,GO:0070062,GO:0016020,GO:0031528,GO:0034774,GO:0005576,GO:0005737,GO:0005886	GO:0050786,GO:0046914,GO:0000287,GO:0005515,GO:0048306,GO:0046872,GO:0045296,GO:0005509
KCNH3	mRNA	ENSG00000135519	19.8874	40.5658	-1.02841	5.52159e-14	1.09163e-12	Down	potassium voltage-gated channel subfamily H member 3 [Source:HGNC Symbol;Acc:HGNC:6252]	GO:0000160,GO:0071805,GO:0055085,GO:0006810,GO:0034765,GO:0006813,GO:0042391,GO:0006811	GO:0005887,GO:0005622,GO:0016021,GO:0005886,GO:0016020	GO:0005216,GO:0005515,GO:0005267,GO:0005249,GO:0005244,GO:0000155
KLF2	mRNA	ENSG00000127528	1.68915	0.832104	1.02146	7.22082e-14	1.41519e-12	Up	Kruppel like factor 2 [Source:HGNC Symbol;Acc:HGNC:6347]	GO:0032715,GO:0001701,GO:0045429,GO:0045893,GO:0051247,GO:0034616,GO:0071499,GO:0071498,GO:0045944,GO:0071356,GO:0043249,GO:1901653,GO:0060509,GO:0034101,GO:0006351,GO:0000902,GO:0071407,GO:0035264,GO:0036003,GO:0070301,GO:0071347,GO:0006355,GO:0071409,GO:0040029	GO:0005634	GO:0003677,GO:0005515,GO:0003700,GO:0046872,GO:0043565,GO:0000981,GO:0003676
EYA4	mRNA	ENSG00000112319	3.46674	0.842696	2.0405	9.45147e-14	1.82811e-12	Up	EYA transcriptional coactivator and phosphatase 4 [Source:HGNC Symbol;Acc:HGNC:3522]	GO:0006974,GO:0016569,GO:0016576,GO:2001240,GO:0048839,GO:0009653,GO:0007605,GO:0006470,GO:0006351,GO:0035335,GO:0045739,GO:0007275,GO:0006281,GO:0007601,GO:0006355,GO:0030154	GO:0005634,GO:0005737	GO:0008134,GO:0004725,GO:0005515,GO:0046872,GO:0004721,GO:0016787
RASGRP3	mRNA	ENSG00000152689	1.66991	3.60183	-1.10896	1.34458e-13	2.57283e-12	Down	RAS guanyl releasing protein 3 [Source:HGNC Symbol;Acc:HGNC:14545]	GO:0000165,GO:0043087,GO:0043547,GO:0035556,GO:0007264,GO:0007265	GO:0048471,GO:0005887,GO:0005622,GO:0005737,GO:0005886,GO:0032045	GO:0019900,GO:0019992,GO:0005515,GO:0005085,GO:0046872,GO:0005509,GO:0005096,GO:0004871
MAP3K8	mRNA	ENSG00000107968	29.396	14.3265	1.03693	1.36911e-13	2.61744e-12	Up	mitogen-activated protein kinase kinase kinase 8 [Source:HGNC Symbol;Acc:HGNC:6860]	GO:0000186,GO:0006468,GO:0016310,GO:0051403,GO:0031295,GO:0031098,GO:0007346,GO:0032147,GO:0002376,GO:0007165,GO:0042981,GO:0007049	GO:0005829,GO:0005737	GO:0016740,GO:0000287,GO:0005515,GO:0005524,GO:0004709,GO:0046872,GO:0004672,GO:0004674,GO:0016301,GO:0000166
GPR176	mRNA	ENSG00000166073	6.15367	13.8162	-1.16684	1.91333e-13	3.59689e-12	Down	G protein-coupled receptor 176 [Source:HGNC Symbol;Acc:HGNC:32370]	GO:0007268,GO:0048511,GO:0048512,GO:0007186,GO:0007165,GO:0030818	GO:0005887,GO:0005886,GO:0016021,GO:0016020	GO:0004930,GO:0004871
EPGN	mRNA	ENSG00000182585	0.309213	0.0571462	2.43587	2.688e-13	5.01362e-12	Up	epithelial mitogen [Source:HGNC Symbol;Acc:HGNC:17470]	GO:0001525,GO:0043406,GO:0000187,GO:0050679,GO:0045741,GO:0045840,GO:0000165,GO:0008284	GO:0005576,GO:0016020,GO:0005887,GO:0005622,GO:0016021,GO:0005615	GO:0005154,GO:0008083
ROBO2	mRNA	ENSG00000185008	2.95104	16.944	-2.52147	3.12036e-13	5.79987e-12	Down	roundabout guidance receptor 2 [Source:HGNC Symbol;Acc:HGNC:10250]	GO:0021891,GO:0016199,GO:0007507,GO:0032870,GO:0007411,GO:0006935,GO:0007420,GO:0035385,GO:0001657,GO:0001656,GO:0001822,GO:0007275,GO:0051964,GO:0061364,GO:0007417,GO:0050925,GO:0050772,GO:0007155,GO:0021510,GO:0007156,GO:0031290,GO:0030154,GO:0007399	GO:0030673,GO:0016021,GO:0070062,GO:0016020,GO:0009986	GO:0005515,GO:0042802,GO:0008046
PSG8	mRNA	ENSG00000124467	2.18594	9.89161	-2.17795	4.96729e-13	9.01388e-12	Down	pregnancy specific beta-1-glycoprotein 8 [Source:HGNC Symbol;Acc:HGNC:9525]	--	--	--
MFSD2A	mRNA	ENSG00000168389	1.95848	0.903436	1.11624	5.08852e-13	9.21826e-12	Up	major facilitator superfamily domain containing 2A [Source:HGNC Symbol;Acc:HGNC:25897]	GO:0015908,GO:0045056,GO:0051977,GO:0006810,GO:0055085,GO:0021766,GO:0060856,GO:1990379,GO:0006869,GO:0006656	GO:0016020,GO:0005887,GO:0016021,GO:0005886,GO:0005789,GO:0005783	GO:0051978,GO:0005548,GO:0015293,GO:0015245
CNTN2	mRNA	ENSG00000184144	0.202046	1.01126	-2.3234	5.1918e-13	9.39742e-12	Down	contactin 2 [Source:HGNC Symbol;Acc:HGNC:2172]	GO:0031623,GO:0000226,GO:0097090,GO:0001764,GO:0071206,GO:0071205,GO:0060168,GO:0021853,GO:0048168,GO:0007628,GO:0007411,GO:0010954,GO:0007612,GO:0010769,GO:0031133,GO:0045665,GO:0048710,GO:0022010,GO:0007413,GO:0007155,GO:0045163,GO:0031175,GO:0007399	GO:0030424,GO:0033268,GO:0043025,GO:0005887,GO:0043209,GO:0016020,GO:0044224,GO:0008076,GO:0031225,GO:0005886,GO:0009986,GO:0045202,GO:0043005	GO:0043621,GO:0042802,GO:0030246
MAG	mRNA	ENSG00000105695	25.9426	58.8953	-1.18283	6.5932e-13	1.18639e-11	Down	myelin associated glycoprotein [Source:HGNC Symbol;Acc:HGNC:6783]	GO:0050771,GO:0010977,GO:0048711,GO:0043524,GO:0031643,GO:0030517,GO:0071260,GO:0050900,GO:0045665,GO:0022010,GO:0007155,GO:0098742,GO:0007399	GO:0097453,GO:0043220,GO:0005887,GO:0043218,GO:0016021,GO:0043209,GO:0016020,GO:0033270,GO:0035749,GO:0045121,GO:0005737,GO:0005886	GO:0033691,GO:0005102,GO:0042803,GO:1905576,GO:0019901,GO:0008289,GO:0030246
PTGS2	mRNA	ENSG00000073756	61.0222	30.1192	1.01865	6.804e-13	1.22124e-11	Up	prostaglandin-endoperoxide synthase 2 [Source:HGNC Symbol;Acc:HGNC:9605]	GO:0042633,GO:0051384,GO:0055114,GO:0045986,GO:0010942,GO:0030728,GO:0034605,GO:0071318,GO:0071498,GO:0034097,GO:0045907,GO:0050873,GO:0007612,GO:0006979,GO:0034612,GO:0006693,GO:0042127,GO:0046697,GO:0071456,GO:0051968,GO:0032227,GO:0032355,GO:0033280,GO:0019371,GO:0033138,GO:0048661,GO:0010042,GO:0008284,GO:0035633,GO:0031622,GO:0010243,GO:0007613,GO:0034356,GO:0031394,GO:0008217,GO:0006631,GO:…	GO:0005788,GO:0031090,GO:0005634,GO:0043005,GO:0016020,GO:0005737,GO:0005789,GO:0005783,GO:0043231,GO:0005901	GO:0042803,GO:0016702,GO:0004666,GO:0046872,GO:0008289,GO:0005515,GO:0016491,GO:0020037,GO:0004601,GO:0050473,GO:0051213,GO:0019899
RTBDN	mRNA	ENSG00000132026	0.456586	1.04005	-1.18769	1.08943e-12	1.91466e-11	Down	retbindin [Source:HGNC Symbol;Acc:HGNC:30310]	--	--	--
CXCL8	mRNA	ENSG00000169429	0.861033	0.146145	2.55866	1.34056e-12	2.34335e-11	Up	C-X-C motif chemokine ligand 8 [Source:HGNC Symbol;Acc:HGNC:6025]	GO:0031623,GO:0034976,GO:0030155,GO:0036499,GO:0071222,GO:0030593,GO:0045744,GO:0006954,GO:0045766,GO:0035556,GO:0006935,GO:0006928,GO:0071356,GO:0090023,GO:0048566,GO:0002237,GO:0045091,GO:0006952,GO:2000535,GO:0007050,GO:0044344,GO:0050930,GO:0006955,GO:0070098,GO:0001525,GO:0007186,GO:0007165,GO:0071347,GO:0008285,GO:0042119,GO:0019722	GO:0005615,GO:0005622,GO:0005576	GO:0005153,GO:0005515,GO:0005125,GO:0008009
LAMA2	mRNA	ENSG00000196569	1.33228	2.84355	-1.09379	1.71906e-12	2.97106e-11	Down	laminin subunit alpha 2 [Source:HGNC Symbol;Acc:HGNC:6482]	GO:0045995,GO:0007155,GO:0030334,GO:0007517,GO:0014037,GO:0032224,GO:0030155,GO:0007411,GO:0030198	GO:0005576,GO:0043197,GO:0031012,GO:0042383,GO:0005604,GO:0070062,GO:0005615	GO:0005102,GO:0005198
ITPRIP	mRNA	ENSG00000148841	62.8681	30.0907	1.06301	2.18289e-12	3.74551e-11	Up	inositol 1,4,5-trisphosphate receptor interacting protein [Source:HGNC Symbol;Acc:HGNC:29370]	--	--	--
CHAC1	mRNA	ENSG00000128965	5.35342	2.50397	1.09624	2.90438e-12	4.90882e-11	Up	ChaC glutathione specific gamma-glutamylcyclotransferase 1 [Source:HGNC Symbol;Acc:HGNC:28680]	GO:0022008,GO:0010955,GO:0045746,GO:0006915,GO:0006751,GO:0007219,GO:0006986,GO:0006750,GO:0070059,GO:0007399	GO:0005794,GO:0005829,GO:0005737,GO:0005802	GO:0005515,GO:0016740,GO:0003839,GO:0016746,GO:0005112
RND2	mRNA	ENSG00000108830	6.00484	14.3987	-1.26174	3.22518e-12	5.42109e-11	Down	Rho family GTPase 2 [Source:HGNC Symbol;Acc:HGNC:18315]	GO:0048672,GO:0007264,GO:0007165	GO:0031410,GO:0005769,GO:0005622,GO:0002080,GO:0016020	GO:0005525,GO:0003924,GO:0005515,GO:0000166,GO:0047485
COL5A3	mRNA	ENSG00000080573	0.207022	1.03533	-2.32223	5.02187e-12	8.25968e-11	Down	collagen type V alpha 3 chain [Source:HGNC Symbol;Acc:HGNC:14864]	GO:0007160,GO:0030199,GO:0043588,GO:0030198,GO:0030574	GO:0005576,GO:0005588,GO:0005581,GO:0031012,GO:0070062,GO:0005788	GO:0005518,GO:0043394,GO:0008201,GO:0005201
FNDC5	mRNA	ENSG00000160097	5.17076	11.1261	-1.10551	5.52182e-12	9.01281e-11	Down	fibronectin type III domain containing 5 [Source:HGNC Symbol;Acc:HGNC:20240]	GO:0008150,GO:0090336,GO:0014850	GO:0005576,GO:0005783,GO:0005777,GO:0016021,GO:0005886,GO:0016020,GO:0005778	GO:0005179,GO:0003674
SPOCD1	mRNA	ENSG00000134668	6.82138	3.27031	1.06064	8.28376e-12	1.32981e-10	Up	SPOC domain containing 1 [Source:HGNC Symbol;Acc:HGNC:26338]	GO:0006351,GO:0010923	--	--
ABCG1	mRNA	ENSG00000160179	4.50397	9.41899	-1.06438	3.1796e-11	4.8157e-10	Down	ATP binding cassette subfamily G member 1 [Source:HGNC Symbol;Acc:HGNC:73]	GO:0042987,GO:0034375,GO:0034374,GO:0033700,GO:0033993,GO:0010875,GO:0032367,GO:0010888,GO:0055085,GO:0033344,GO:0042632,GO:0055091,GO:0034436,GO:0006810,GO:0010033,GO:0006869,GO:0043691,GO:0010872,GO:0008203,GO:0010745,GO:0010887,GO:1901998,GO:0009720,GO:0006355,GO:0045542,GO:0030301	GO:0055037,GO:0005794,GO:0005768,GO:0005887,GO:0016021,GO:0005789,GO:0005783,GO:0016020,GO:0000139,GO:0005739,GO:0005886,GO:0009897	GO:0015485,GO:0005548,GO:0046983,GO:0043531,GO:0042803,GO:0005524,GO:0016887,GO:0034437,GO:0034041,GO:0000166,GO:0046982,GO:0005543,GO:0019534
LAMB4	mRNA	ENSG00000091128	0.764629	1.54114	-1.01116	3.26473e-11	4.93416e-10	Down	laminin subunit beta 4 [Source:HGNC Symbol;Acc:HGNC:6491]	GO:0007155	GO:0005576,GO:0005604	--
RHEBL1	mRNA	ENSG00000167550	4.67828	1.86472	1.32702	3.98157e-11	5.97961e-10	Up	Ras homolog enriched in brain like 1 [Source:HGNC Symbol;Acc:HGNC:21166]	GO:0051092,GO:0031929,GO:0007165	GO:0012505,GO:0005737,GO:0016020	GO:0005525,GO:0003924,GO:0046872,GO:0005515,GO:0000166
CERKL	mRNA	ENSG00000188452	0.39282	1.16054	-1.56286	5.74274e-11	8.45279e-10	Down	ceramide kinase like [Source:HGNC Symbol;Acc:HGNC:21699]	GO:0016310,GO:0030148,GO:0008152	GO:0005730,GO:0001917,GO:0005794,GO:0005829,GO:0005634,GO:0005783,GO:0005737,GO:0048471,GO:0001750	GO:0003951,GO:0016301,GO:0046625
BDKRB2	mRNA	ENSG00000168398	67.5528	32.1318	1.07202	6.09965e-11	8.92907e-10	Up	bradykinin receptor B2 [Source:HGNC Symbol;Acc:HGNC:1030]	GO:0050482,GO:0007169,GO:0019229,GO:0006954,GO:0006950,GO:0042311,GO:0006939,GO:0008015,GO:0009651,GO:0007204,GO:0042310,GO:0007186,GO:0043114,GO:1902219,GO:0007165,GO:0007166,GO:1902239,GO:0033137	GO:0005768,GO:0005887,GO:0016021,GO:0016020,GO:0005886	GO:0031702,GO:0005515,GO:0004947,GO:0002020,GO:0004930,GO:0004435,GO:0046982,GO:0004871
FOXC2	mRNA	ENSG00000176692	0.195344	0.0376538	2.37515	6.26078e-11	9.13997e-10	Up	forkhead box C2 [Source:HGNC Symbol;Acc:HGNC:3801]	GO:0003007,GO:0009725,GO:0007498,GO:0001568,GO:0001974,GO:0048704,GO:0060038,GO:0045893,GO:0006366,GO:0048341,GO:0055010,GO:0001946,GO:0090050,GO:0048343,GO:0007507,GO:0048010,GO:0045944,GO:0043010,GO:0008286,GO:0048701,GO:0014032,GO:0035470,GO:0000122,GO:0001657,GO:0046620,GO:0008283,GO:0072112,GO:0010595,GO:0072011,GO:0001656,GO:0006351,GO:0030199,GO:0033630,GO:0001822,GO:0007219,GO:0007275,GO:…	GO:0005654,GO:0016604,GO:0005634	GO:1990841,GO:0003677,GO:0005515,GO:0003700,GO:0043565,GO:0031490,GO:0042802
COL13A1	mRNA	ENSG00000197467	7.08034	1.6715	2.08267	6.5121e-11	9.48104e-10	Up	collagen type XIII alpha 1 chain [Source:HGNC Symbol;Acc:HGNC:2190]	GO:0001958,GO:0030198,GO:0001763,GO:0007275,GO:0007160,GO:0007155,GO:0001503,GO:0030574,GO:0030154	GO:0045211,GO:0005911,GO:0016021,GO:0005788,GO:0016020,GO:0005581,GO:0005600,GO:0045202,GO:0030054,GO:0005576,GO:0005886	GO:0005515,GO:0008201
LGALS9	mRNA	ENSG00000168961	6.6057	2.40055	1.46035	7.13218e-11	1.03277e-09	Up	galectin 9 [Source:HGNC Symbol;Acc:HGNC:6570]	GO:0071636,GO:0070555,GO:2001200,GO:0038066,GO:0002519,GO:0032496,GO:0098586,GO:0006954,GO:2001190,GO:0032689,GO:0070374,GO:0006935,GO:2000562,GO:0070241,GO:0043123,GO:0007565,GO:0046598,GO:0010628,GO:0032720,GO:2000563,GO:0071346,GO:0071639,GO:0070371,GO:0002376,GO:2000510,GO:0032834,GO:0032682,GO:0060135,GO:0051092,GO:0046007,GO:0043305,GO:2001269,GO:0010629,GO:0032753,GO:2000670,GO:0045953	GO:0005829,GO:0005634,GO:0070062,GO:0005622,GO:0005576,GO:0005737,GO:0005615	GO:0030246,GO:0005534,GO:0019899,GO:0048030,GO:0004871
BCAS1	mRNA	ENSG00000064787	0.853335	1.87134	-1.13289	9.02206e-11	1.29679e-09	Down	breast carcinoma amplified sequence 1 [Source:HGNC Symbol;Acc:HGNC:974]	--	--	--
PSG4	mRNA	ENSG00000243137	0.0247419	0.161402	-2.70563	1.35465e-10	1.9062e-09	Down	pregnancy specific beta-1-glycoprotein 4 [Source:HGNC Symbol;Acc:HGNC:9521]	GO:0007565	GO:0005576,GO:0070062	--
GPM6A	mRNA	ENSG00000150625	0.2188	0.640464	-1.54951	3.86218e-10	5.18287e-09	Down	glycoprotein M6A [Source:HGNC Symbol;Acc:HGNC:4460]	GO:0051491,GO:0048863,GO:0001764,GO:0048812,GO:0007416,GO:0003407,GO:0070588,GO:0007399	GO:0044295,GO:0030424,GO:1903561,GO:0042995,GO:0043025,GO:0016021,GO:0070062,GO:0016020,GO:0043197,GO:0005886,GO:0030175,GO:0043005	GO:0005515,GO:0005262
C4B	mRNA	ENSG00000224389	12.8875	26.4618	-1.03794	4.51573e-10	6.0147e-09	Down	complement C4B (Chido blood group) [Source:HGNC Symbol;Acc:HGNC:1324]	GO:0045087,GO:2000427,GO:0006954,GO:0006958,GO:0006956,GO:0030449,GO:0010951,GO:0006508,GO:0032490,GO:0008228,GO:0002376	GO:0030424,GO:0042995,GO:0070062,GO:0072562,GO:0044216,GO:0030054,GO:0005576,GO:0030425,GO:0005886,GO:0005615,GO:0045202	GO:0001848,GO:0004252,GO:0030246,GO:0004866
CRYAB	mRNA	ENSG00000109846	0.34333	1.44336	-2.07176	5.30415e-10	6.99527e-09	Down	crystallin alpha B [Source:HGNC Symbol;Acc:HGNC:2389]	GO:0032355,GO:0031109,GO:0051260,GO:0043066,GO:0032387,GO:0007517,GO:0032463,GO:0043010,GO:0006936,GO:0060561,GO:0051403,GO:0007568,GO:0006457,GO:0030308,GO:2000378,GO:0042542,GO:0043154,GO:0071480,GO:1905907,GO:0010941,GO:0050821,GO:0002088,GO:0010629,GO:0001666,GO:0007021,GO:1900034	GO:0031430,GO:0005794,GO:0030424,GO:0097512,GO:0005654,GO:0032432,GO:0097060,GO:0005829,GO:0005634,GO:0070062,GO:0043209,GO:0030018,GO:0043197,GO:0014069,GO:0005739,GO:0031674,GO:0043204,GO:0009986,GO:0005737,GO:0005886,GO:0015630,GO:0043292,GO:0045202	GO:0005212,GO:0008017,GO:0005515,GO:0051082,GO:0042803,GO:0008092,GO:0046872,GO:0042802
NEURL3	mRNA	ENSG00000163121	0.916141	3.74251	-2.03037	7.21082e-10	9.38852e-09	Down	neuralized E3 ubiquitin protein ligase 3 [Source:HGNC Symbol;Acc:HGNC:25162]	GO:0016567	--	GO:0046872,GO:0061630,GO:0016740
PCDHB10	mRNA	ENSG00000120324	1.85942	4.65972	-1.32539	8.48549e-10	1.09418e-08	Down	protocadherin beta 10 [Source:HGNC Symbol;Acc:HGNC:8681]	GO:0007155,GO:0007268,GO:0016339,GO:0007416,GO:0007156	GO:0005887,GO:0016021,GO:0005886,GO:0016020	GO:0005509
VWF	mRNA	ENSG00000110799	2.63957	6.56101	-1.31362	1.1108e-09	1.40861e-08	Down	von Willebrand factor [Source:HGNC Symbol;Acc:HGNC:12726]	GO:0030168,GO:0007599,GO:0051260,GO:0009611,GO:0002576,GO:0030198,GO:0007597,GO:0007155,GO:0031589,GO:0007596	GO:0070062,GO:0031093,GO:0005783,GO:0033093,GO:0031091,GO:0005576,GO:0031012	GO:0051087,GO:0005515,GO:0042803,GO:0047485,GO:0005178,GO:0002020,GO:0019865,GO:0005518,GO:0042802
TSPAN11	mRNA	ENSG00000110900	2.42762	1.11553	1.12181	1.20187e-09	1.51514e-08	Up	tetraspanin 11 [Source:HGNC Symbol;Acc:HGNC:30795]	GO:0007166	GO:0016020,GO:0005887,GO:0016021	--
MAMDC2	mRNA	ENSG00000165072	0.980243	2.27095	-1.21209	1.42961e-09	1.79169e-08	Down	MAM domain containing 2 [Source:HGNC Symbol;Acc:HGNC:23673]	--	--	--
CYP51A1	mRNA	ENSG00000001630	2.50941	1.19788	1.06687	1.43457e-09	1.79686e-08	Up	cytochrome P450 family 51 subfamily A member 1 [Source:HGNC Symbol;Acc:HGNC:2649]	GO:0033488,GO:0055114,GO:0070988,GO:0006695,GO:0045540,GO:0008202,GO:0006694,GO:0006629,GO:0008203,GO:0016126,GO:0016125	GO:0016021,GO:0005789,GO:0016020,GO:0005783,GO:0043231,GO:0031090,GO:0005886	GO:0016491,GO:0008398,GO:0020037,GO:0004497,GO:0016705,GO:0046872,GO:0005506
SELL	mRNA	ENSG00000188404	1.45549	4.99767	-1.77975	1.76654e-09	2.19217e-08	Down	selectin L [Source:HGNC Symbol;Acc:HGNC:10720]	GO:0050900,GO:0007155,GO:0043312,GO:0033198,GO:0050776	GO:0030667,GO:0005887,GO:0009986,GO:0016021,GO:0005886,GO:0009897,GO:0016020	GO:0030246,GO:0043208,GO:0005515,GO:0002020,GO:0008201,GO:0050839
SLITRK6	mRNA	ENSG00000184564	1.44212	4.2175	-1.5482	2.25331e-09	2.76738e-08	Down	SLIT and NTRK like family member 6 [Source:HGNC Symbol;Acc:HGNC:23503]	GO:0021562,GO:0042472,GO:0007605,GO:0090102,GO:0060384,GO:0031223,GO:0043010,GO:0048812,GO:0007416,GO:0001964,GO:0060007,GO:0007409,GO:0008344,GO:0002093,GO:0050896,GO:0035264,GO:0002088,GO:0060005,GO:0007601,GO:0051965	GO:0071944,GO:0005887,GO:0016021,GO:0016020,GO:0005886,GO:0009986	--
SERPINB8	mRNA	ENSG00000166401	2.52752	1.25469	1.01039	2.2867e-09	2.80677e-08	Up	serpin family B member 8 [Source:HGNC Symbol;Acc:HGNC:8952]	GO:0090136,GO:0010466,GO:0010951	GO:0005615,GO:0070062,GO:0005829,GO:0005737	GO:0004867,GO:0005515,GO:0030414
EXTL1	mRNA	ENSG00000158008	4.76488	10.3437	-1.11824	2.77521e-09	3.36781e-08	Down	exostosin like glycosyltransferase 1 [Source:HGNC Symbol;Acc:HGNC:3515]	GO:0006486,GO:0036498,GO:0001501	GO:0005783,GO:0016021,GO:0005789,GO:0016020	GO:0016757,GO:0016740,GO:0050508
CLCA2	mRNA	ENSG00000137975	1.87212	4.31412	-1.20439	3.01465e-09	3.64188e-08	Down	chloride channel accessory 2 [Source:HGNC Symbol;Acc:HGNC:2016]	GO:0006811,GO:1902476,GO:0006821,GO:0006508,GO:0006810,GO:0034220,GO:0007155	GO:0005887,GO:0005634,GO:0016021,GO:0016020,GO:0030054,GO:0005576,GO:0005886,GO:0009925	GO:0015276,GO:0005254,GO:0008237,GO:0046872,GO:0005229,GO:0008233,GO:0004222,GO:0016787
CCDC68	mRNA	ENSG00000166510	1.00262	0.441208	1.18424	3.2593e-09	3.91756e-08	Up	coiled-coil domain containing 68 [Source:HGNC Symbol;Acc:HGNC:24350]	--	--	--
PCDHB9	mRNA	ENSG00000177839	0.454174	1.34946	-1.57106	3.71972e-09	4.43614e-08	Down	protocadherin beta 9 [Source:HGNC Symbol;Acc:HGNC:8694]	GO:0007155,GO:0007268,GO:0016339,GO:0007416,GO:0007156	GO:0005887,GO:0016021,GO:0005886,GO:0016020	GO:0005509
PLB1	mRNA	ENSG00000163803	1.41239	3.68047	-1.38175	3.74161e-09	4.45481e-08	Down	phospholipase B1 [Source:HGNC Symbol;Acc:HGNC:30041]	GO:2000344,GO:0001523,GO:0042572,GO:0036151,GO:0006629,GO:0016042	GO:0016020,GO:0016021,GO:0005886,GO:0016324	GO:0050253,GO:0004623,GO:0004622,GO:0016298,GO:0016787,GO:0016788
GGTLC2	mRNA	ENSG00000100121	1.15398	4.012	-1.79771	4.15694e-09	4.9003e-08	Down	gamma-glutamyltransferase light chain 2 [Source:HGNC Symbol;Acc:HGNC:18596]	GO:0006508,GO:0008150,GO:1901750,GO:0006751	GO:0070062	GO:0003674,GO:0036374
WNT6	mRNA	ENSG00000115596	1.05447	2.55359	-1.27601	4.18246e-09	4.92767e-08	Down	Wnt family member 6 [Source:HGNC Symbol;Acc:HGNC:12785]	GO:0060684,GO:0016055,GO:0001658,GO:0045893,GO:0061303,GO:0072080,GO:0009798,GO:0045165,GO:0010628,GO:0070172,GO:0007275,GO:0072079,GO:0030182,GO:0071300,GO:0042475	GO:0030666,GO:0005796,GO:0070062,GO:0005788,GO:0005576,GO:0005886,GO:0009986,GO:0005615	GO:0005109,GO:0005102
PCOLCE2	mRNA	ENSG00000163710	0.682672	0.200825	1.76526	4.48411e-09	5.27147e-08	Up	procollagen C-endopeptidase enhancer 2 [Source:HGNC Symbol;Acc:HGNC:8739]	GO:0010952,GO:1990830	GO:0005576,GO:0070062	GO:0016504,GO:0008201,GO:0005518
SLC7A7	mRNA	ENSG00000155465	0.318401	0.753632	-1.24302	5.25786e-09	6.14402e-08	Down	solute carrier family 7 member 7 [Source:HGNC Symbol;Acc:HGNC:11065]	GO:0050900,GO:0006865,GO:0003333,GO:1990822,GO:0015807,GO:0006810,GO:0000821,GO:0006520,GO:1902475	GO:0005887,GO:0005886,GO:0016021,GO:0016323,GO:0016020	GO:0015179,GO:0015174,GO:0015297,GO:0015171
NGB	mRNA	ENSG00000165553	0.530585	2.27088	-2.09759	5.26415e-09	6.14802e-08	Down	neuroglobin [Source:HGNC Symbol;Acc:HGNC:14077]	GO:0006810,GO:0006915,GO:0015671	GO:0005829,GO:0043204,GO:0005737,GO:0005739	GO:0005344,GO:0046872,GO:0005515,GO:0020037
MFAP4	mRNA	ENSG00000166482	0.493896	1.34089	-1.44092	7.54971e-09	8.61272e-08	Down	microfibril associated protein 4 [Source:HGNC Symbol;Acc:HGNC:7035]	GO:0009650,GO:0007155,GO:0010712,GO:0071493,GO:0048251,GO:0097435	GO:0005576,GO:0071953,GO:0001527,GO:0031012,GO:0070062,GO:0005615	GO:0003674,GO:0005515
ELN	mRNA	ENSG00000049540	4.43327	12.0815	-1.44636	8.05677e-09	9.16966e-08	Down	elastin [Source:HGNC Symbol;Acc:HGNC:3327]	GO:0009887,GO:0007585,GO:0008283,GO:0007519,GO:0030833,GO:0008015,GO:0030198,GO:0043149,GO:0022617	GO:0005576,GO:0071953,GO:0005739	GO:0005515,GO:0005201,GO:0050840
ATG9B	mRNA	ENSG00000181652	0.443866	1.03296	-1.21859	9.09674e-09	1.02552e-07	Down	autophagy related 9B [Source:HGNC Symbol;Acc:HGNC:21899]	GO:0006914,GO:0044805,GO:0000045,GO:0000422,GO:0034497	GO:0031410,GO:0000407,GO:0016021,GO:0000421,GO:0005737,GO:0016020,GO:0005776	--
C15orf48	mRNA	ENSG00000166920	11.3053	1.43202	2.98088	1.38097e-08	1.52712e-07	Up	chromosome 15 open reading frame 48 [Source:HGNC Symbol;Acc:HGNC:29898]	GO:1902600	GO:0005751,GO:0005634,GO:0016021,GO:0016020,GO:0005739	GO:0004129
KCNK3	mRNA	ENSG00000171303	31.7635	9.07237	1.80782	1.45199e-08	1.60153e-07	Up	potassium two pore domain channel subfamily K member 3 [Source:HGNC Symbol;Acc:HGNC:6278]	GO:0071294,GO:0030322,GO:0006811,GO:0007268,GO:0061337,GO:0090102,GO:0007420,GO:0051481,GO:0071805,GO:0006810,GO:0034220,GO:0006813,GO:0042493,GO:0071456	GO:0005887,GO:0016021,GO:0016020,GO:0005886,GO:0005615	GO:0005252,GO:0008022,GO:0005267,GO:0005216,GO:0042803,GO:0022841,GO:0008083,GO:0044548,GO:0046982
FGFBP1	mRNA	ENSG00000137440	0.498967	0.194463	1.35945	1.60984e-08	1.76654e-07	Up	fibroblast growth factor binding protein 1 [Source:HGNC Symbol;Acc:HGNC:19695]	GO:0045743,GO:0008543,GO:0007165,GO:0007267,GO:0008285,GO:0008284	GO:0005576,GO:0009986,GO:0005886,GO:0005615,GO:0016020	GO:0019838,GO:0005515,GO:0008201,GO:0017134
SLC9A4	mRNA	ENSG00000180251	0.435011	1.42421	-1.71104	1.73016e-08	1.89275e-07	Down	solute carrier family 9 member A4 [Source:HGNC Symbol;Acc:HGNC:11077]	GO:0098719,GO:0051453,GO:1902600,GO:0002064,GO:0006811,GO:0055085,GO:0006812,GO:0071805,GO:0001696,GO:0006810,GO:0006814,GO:0006885	GO:0016021,GO:0016020,GO:0016324,GO:0005886,GO:0016323	GO:0015386,GO:0015385,GO:0015297,GO:0015299
SLC16A6	mRNA	ENSG00000108932	4.40187	2.16864	1.02132	2.34065e-08	2.52962e-07	Up	solute carrier family 16 member 6 [Source:HGNC Symbol;Acc:HGNC:10927]	GO:0006810,GO:0055085,GO:0015718	GO:0005887,GO:0016021,GO:0005886,GO:0016020	GO:0015293,GO:0008028
RASGRF2	mRNA	ENSG00000113319	5.00382	10.6133	-1.08477	2.48107e-08	2.6733e-07	Down	Ras protein specific guanine nucleotide releasing factor 2 [Source:HGNC Symbol;Acc:HGNC:9876]	GO:0051056,GO:0035023,GO:0043065,GO:0043547,GO:0046578,GO:0007264,GO:0000165	GO:0005829,GO:0016020,GO:0005737,GO:0005886,GO:0005622,GO:0005789,GO:0005783	GO:0005516,GO:0005085
KLK13	mRNA	ENSG00000167759	3.27258	6.82802	-1.06104	2.79256e-08	2.99536e-07	Down	kallikrein related peptidase 13 [Source:HGNC Symbol;Acc:HGNC:6361]	GO:0006508,GO:0016485,GO:0070268	GO:0005576,GO:0005737,GO:0070062,GO:0005615,GO:0030141	GO:0004175,GO:0004252,GO:0005515,GO:0008233,GO:0008236,GO:0016787
HS3ST6	mRNA	ENSG00000162040	0.153597	0.484948	-1.65868	4.48956e-08	4.69116e-07	Down	heparan sulfate-glucosamine 3-sulfotransferase 6 [Source:HGNC Symbol;Acc:HGNC:14178]	GO:0006024	GO:0005794,GO:0016021,GO:0016020,GO:0000139	GO:0008146,GO:0008467,GO:0016740
LRFN2	mRNA	ENSG00000156564	0.20591	0.688479	-1.7414	4.89591e-08	5.08847e-07	Down	leucine rich repeat and fibronectin type III domain containing 2 [Source:HGNC Symbol;Acc:HGNC:21226]	GO:0007409	GO:0045211,GO:0009986,GO:0005886,GO:0016021,GO:0030054,GO:0005615,GO:0016020,GO:0045202	--
ABHD12B	mRNA	ENSG00000131969	10.5019	5.19864	1.01444	7.72977e-08	7.84731e-07	Up	abhydrolase domain containing 12B [Source:HGNC Symbol;Acc:HGNC:19837]	--	--	--
PDE7B	mRNA	ENSG00000171408	2.41232	1.20449	1.002	1.13925e-07	1.13243e-06	Up	phosphodiesterase 7B [Source:HGNC Symbol;Acc:HGNC:8792]	GO:0007268,GO:0007165,GO:0006198	GO:0005829	GO:0046872,GO:0008081,GO:0004115,GO:0004114,GO:0016787
IFITM10	mRNA	ENSG00000244242	2.18348	4.53347	-1.05399	1.20297e-07	1.1908e-06	Down	interferon induced transmembrane protein 10 [Source:HGNC Symbol;Acc:HGNC:40022]	GO:0009607	GO:0005886,GO:0016020,GO:0016021	--
S1PR1	mRNA	ENSG00000170989	0.873716	2.31834	-1.40786	1.26476e-07	1.24908e-06	Down	sphingosine-1-phosphate receptor 1 [Source:HGNC Symbol;Acc:HGNC:3165]	GO:0001955,GO:0030155,GO:0016477,GO:0051497,GO:0031532,GO:0043547,GO:0051482,GO:0045446,GO:0048661,GO:0003376,GO:0006935,GO:0008284,GO:0072678,GO:0045944,GO:0007420,GO:0030335,GO:0003245,GO:0045124,GO:0030032,GO:0007155,GO:0030595,GO:0001525,GO:0030500,GO:0007186,GO:0030182,GO:0007165,GO:0050927,GO:0061384,GO:0007193,GO:0019226	GO:0005768,GO:0005654,GO:0016021,GO:0016020,GO:0043231,GO:0045121,GO:0031226,GO:0005886,GO:0009897	GO:0001664,GO:0046625,GO:0038036,GO:0004930,GO:0004871
RTP4	mRNA	ENSG00000136514	1.38169	2.89659	-1.06792	1.83909e-07	1.77939e-06	Down	receptor transporter protein 4 [Source:HGNC Symbol;Acc:HGNC:23992]	GO:0051205,GO:0006612,GO:0051607,GO:0001580	GO:0005737,GO:0016021,GO:0009986,GO:0016020	GO:0005515,GO:0031849
PDE6B	mRNA	ENSG00000133256	0.438508	1.32187	-1.5919	2.09248e-07	2.00734e-06	Down	phosphodiesterase 6B [Source:HGNC Symbol;Acc:HGNC:8786]	GO:0007603,GO:0016056,GO:0009583,GO:0051480,GO:0046037,GO:0007223,GO:0050896,GO:0007601,GO:0007165,GO:0022400,GO:0060041	GO:0016021,GO:0016020,GO:0097381,GO:0005886,GO:0001750	GO:0046872,GO:0008081,GO:0004114,GO:0047555,GO:0016787
HYAL4	mRNA	ENSG00000106302	0.785444	0.215291	1.86722	2.25191e-07	2.14969e-06	Up	hyaluronoglucosaminidase 4 [Source:HGNC Symbol;Acc:HGNC:5323]	GO:0006027,GO:0030207,GO:0008152,GO:0005975	GO:0016021,GO:0009986,GO:0016020	GO:0016798,GO:0016787,GO:0004415,GO:0003824
IGFBP5	mRNA	ENSG00000115461	0.766412	1.77915	-1.215	2.8913e-07	2.72486e-06	Down	insulin like growth factor binding protein 5 [Source:HGNC Symbol;Acc:HGNC:5474]	GO:0017148,GO:0001558,GO:0043569,GO:0048286,GO:0044267,GO:1901862,GO:0060056,GO:0045668,GO:0035556,GO:0051897,GO:0010906,GO:0006006,GO:0007565,GO:0048662,GO:0044342,GO:0007568,GO:0014912,GO:0060416,GO:0071320,GO:0043568,GO:0040008,GO:0045926,GO:0031069,GO:0071407,GO:0043687,GO:0001649,GO:0051146,GO:0042593,GO:1904205,GO:0007165,GO:0030336	GO:0042567,GO:0005788,GO:0016942,GO:0005622,GO:0005576	GO:0031995,GO:0005520,GO:0005515,GO:0031994,GO:0001968,GO:0019838
EVA1C	mRNA	ENSG00000166979	28.4187	10.8556	1.3884	4.4678e-07	4.06925e-06	Up	eva-1 homolog C [Source:HGNC Symbol;Acc:HGNC:13239]	GO:0008150	GO:0005576,GO:0016021,GO:0016020	GO:0030246,GO:0008201
WNT5B	mRNA	ENSG00000111186	2.35512	8.2143	-1.80234	5.38538e-07	4.83106e-06	Down	Wnt family member 5B [Source:HGNC Symbol;Acc:HGNC:16265]	GO:0016055,GO:0070307,GO:0090090,GO:0045444,GO:0045165,GO:0030335,GO:0042060,GO:0002062,GO:0007275,GO:0045600,GO:0030182,GO:0071300	GO:0030666,GO:0005796,GO:0070062,GO:0005788,GO:0005576,GO:0005886,GO:0009986,GO:0005615	GO:0005109,GO:0005102
CYP26A1	mRNA	ENSG00000095596	0.709042	1.62859	-1.19968	6.40355e-07	5.67554e-06	Down	cytochrome P450 family 26 subfamily A member 1 [Source:HGNC Symbol;Acc:HGNC:2603]	GO:0055114,GO:0006766,GO:0042573,GO:0048387,GO:0034653,GO:0006805,GO:0016125	GO:0005789,GO:0005783,GO:0016020,GO:0043231,GO:0031090	GO:0008401,GO:0001972,GO:0016491,GO:0020037,GO:0004497,GO:0016705,GO:0019825,GO:0016709,GO:0046872,GO:0005506
SERPINA5	mRNA	ENSG00000188488	0.0981504	0.319447	-1.70251	6.95158e-07	6.13589e-06	Down	serpin family A member 5 [Source:HGNC Symbol;Acc:HGNC:8723]	GO:0010466,GO:0010951,GO:0045861,GO:0007283,GO:0061107,GO:0006810,GO:0006869,GO:0007342,GO:0051346,GO:0007338,GO:0007596	GO:0005615,GO:0031094,GO:0036025,GO:0009897,GO:0036026,GO:0070062,GO:0016020,GO:0036029,GO:0097182,GO:0097181,GO:0031091,GO:0036024,GO:0002080,GO:0097183,GO:0005576,GO:0036030,GO:0036028,GO:0036027	GO:0004867,GO:0001972,GO:0032190,GO:0005515,GO:0008201,GO:0002020,GO:0005539,GO:0030414,GO:0031210
DACH1	mRNA	ENSG00000276644	1.43934	3.6053	-1.32472	7.83075e-07	6.86384e-06	Down	dachshund family transcription factor 1 [Source:HGNC Symbol;Acc:HGNC:2663]	GO:0007585,GO:2000279,GO:0045892,GO:0046545,GO:0051123,GO:0060244,GO:0033262,GO:0000122,GO:0008283,GO:0010944,GO:0006351,GO:0007275,GO:0001967,GO:0048147,GO:0006355,GO:0030336	GO:0005654,GO:0005634,GO:0005667,GO:0043231,GO:0005737	GO:0003677,GO:0005515,GO:0003700
IQSEC3	mRNA	ENSG00000120645	0.0616648	0.159881	-1.37448	9.33685e-07	8.07172e-06	Down	IQ motif and Sec7 domain 3 [Source:HGNC Symbol;Acc:HGNC:29193]	GO:0043547,GO:0032012,GO:0030036	GO:0045211,GO:0005737,GO:0060077	--
HLA-DRA	mRNA	ENSG00000204287	0.344811	1.80552	-2.38853	9.65719e-07	8.34192e-06	Down	major histocompatibility complex, class II, DR alpha [Source:HGNC Symbol;Acc:HGNC:4947]	GO:0016032,GO:0002504,GO:0002503,GO:0060333,GO:0031295,GO:0019882,GO:0006955,GO:0002376,GO:0019886,GO:0050852,GO:0050890	GO:0005794,GO:0005768,GO:0030666,GO:0010008,GO:0030658,GO:0030669,GO:0032588,GO:0005887,GO:0042613,GO:0005765,GO:0016021,GO:0070062,GO:0005789,GO:0005783,GO:0016020,GO:0012507,GO:0031902,GO:0005764,GO:0000139,GO:0071556,GO:0005886,GO:0009986	GO:0032395,GO:0005515,GO:0023026,GO:0042605
HLA-DRB1	mRNA	ENSG00000196126	0.262449	0.603693	-1.20178	1.05886e-06	9.11342e-06	Down	major histocompatibility complex, class II, DR beta 1 [Source:HGNC Symbol;Acc:HGNC:4948]	GO:0046718,GO:0016032,GO:0051262,GO:0002504,GO:0042130,GO:0016045,GO:0002437,GO:0032673,GO:0032689,GO:0060333,GO:0035774,GO:0042088,GO:0031295,GO:0002455,GO:0019882,GO:0006955,GO:0002376,GO:0019886,GO:0050852,GO:0002381	GO:0005794,GO:0005768,GO:0030666,GO:0010008,GO:0030658,GO:0030669,GO:0032588,GO:0042613,GO:0005765,GO:0016021,GO:0070062,GO:0005789,GO:0005783,GO:0016020,GO:0012507,GO:0031902,GO:0005764,GO:0000139,GO:0071556,GO:0005886,GO:0009986,GO:0009897	GO:0032395,GO:0001618,GO:0023026,GO:0042605
TMEM178A	mRNA	ENSG00000152154	13.0686	4.10251	1.67153	1.08883e-06	9.34511e-06	Up	transmembrane protein 178A [Source:HGNC Symbol;Acc:HGNC:28517]	GO:0045671,GO:0051480	GO:0016020,GO:0016021,GO:0005789,GO:0005783	--
ESRRB	mRNA	ENSG00000119715	0.236955	0.573374	-1.27486	1.15834e-06	9.88623e-06	Down	estrogen related receptor beta [Source:HGNC Symbol;Acc:HGNC:3473]	GO:2000737,GO:0071931,GO:0006367,GO:0090282,GO:0045893,GO:0030522,GO:0048839,GO:0045944,GO:0019827,GO:1902459,GO:0045494,GO:0045725,GO:0045821,GO:0006351,GO:0043697,GO:0043401,GO:0017145,GO:0006355,GO:2000035	GO:0005654,GO:0000793,GO:0005634,GO:0032039,GO:0005737,GO:0005694	GO:0008134,GO:0003713,GO:0003677,GO:0008270,GO:0005496,GO:0003707,GO:0003700,GO:0046872,GO:0004879,GO:0043565,GO:0000993
P2RX5	mRNA	ENSG00000083454	0.991703	0.279131	1.82897	1.25105e-06	1.06141e-05	Up	purinergic receptor P2X 5 [Source:HGNC Symbol;Acc:HGNC:8536]	GO:0050850,GO:0035590,GO:0060079,GO:0033198,GO:0006811,GO:0006810,GO:0098655,GO:0010524,GO:0007165,GO:0007596,GO:0007399	GO:0005639,GO:0005829,GO:0005887,GO:0016021,GO:0016020,GO:0098794,GO:0005886	GO:0004888,GO:0005216,GO:0005524,GO:0004931,GO:0001614
IGFN1	mRNA	ENSG00000163395	1.97768	5.53194	-1.48397	1.42619e-06	1.2005e-05	Down	immunoglobulin-like and fibronectin type III domain containing 1 [Source:HGNC Symbol;Acc:HGNC:24607]	GO:0008150	GO:0005634,GO:0005737,GO:0030018	GO:0005515
MT1X	mRNA	ENSG00000187193	0.363002	0.898913	-1.30821	1.48356e-06	1.24439e-05	Down	metallothionein 1X [Source:HGNC Symbol;Acc:HGNC:7405]	GO:0071294,GO:0010038,GO:0036018,GO:0045926,GO:0071276	GO:0005634,GO:0048471,GO:0005737	GO:0046872,GO:0005515,GO:0008270
DEPTOR	mRNA	ENSG00000155792	0.569058	0.22642	1.32957	1.55284e-06	1.29793e-05	Up	DEP domain containing MTOR interacting protein [Source:HGNC Symbol;Acc:HGNC:22953]	GO:0032007,GO:2001236,GO:0045792,GO:0035556,GO:0006469	GO:0005622,GO:0005737	GO:0005515
PTH1R	mRNA	ENSG00000160801	0.827615	2.10786	-1.34875	1.56391e-06	1.30565e-05	Down	parathyroid hormone 1 receptor [Source:HGNC Symbol;Acc:HGNC:9608]	GO:0006874,GO:0002076,GO:0007187,GO:0060732,GO:0007188,GO:0008284,GO:0007200,GO:0048469,GO:0002062,GO:0030282,GO:0007568,GO:0001501,GO:0007204,GO:0045453,GO:0007189,GO:0001503,GO:0007186,GO:0007165,GO:0007166,GO:0008285	GO:0005887,GO:0005634,GO:0016021,GO:0070062,GO:0043235,GO:0016020,GO:0005622,GO:0016324,GO:0031526,GO:0005886,GO:0005737,GO:0016323	GO:0004888,GO:0004991,GO:0005515,GO:0043621,GO:0004930,GO:0017046,GO:0004871
IP6K3	mRNA	ENSG00000161896	0.0809625	0.994234	-3.61826	2.18818e-06	1.78105e-05	Down	inositol hexakisphosphate kinase 3 [Source:HGNC Symbol;Acc:HGNC:17269]	GO:0046488,GO:0006468,GO:0016310,GO:0032958,GO:0043647	GO:0005829,GO:0005634,GO:0005737	GO:0000832,GO:0016740,GO:0052723,GO:0000831,GO:0052839,GO:0052836,GO:0005524,GO:0008440,GO:0000828,GO:0000827,GO:0016301,GO:0000166,GO:0000829,GO:0052724
MUC19	mRNA	ENSG00000205592	0.843571	4.3496	-2.3663	2.42477e-06	1.96838e-05	Down	mucin 19, oligomeric [Source:HGNC Symbol;Acc:HGNC:14362]	--	--	--
SPINK4	mRNA	ENSG00000122711	0.361943	0.0113987	4.98882	2.5436e-06	2.05939e-05	Up	serine peptidase inhibitor, Kazal type 4 [Source:HGNC Symbol;Acc:HGNC:16646]	GO:0010466,GO:0010951,GO:0042493	GO:0005576	GO:0004867,GO:0030414
NTNG2	mRNA	ENSG00000196358	1.57246	3.24625	-1.04575	2.97289e-06	2.37998e-05	Down	netrin G2 [Source:HGNC Symbol;Acc:HGNC:14288]	GO:0006501,GO:0007275,GO:0030154,GO:0007409,GO:0007399	GO:0005576,GO:0030424,GO:0046658,GO:0031225,GO:0005886,GO:0016020	GO:0003674,GO:0005515
TENM4	mRNA	ENSG00000149256	0.389213	0.136869	1.50776	3.06744e-06	2.45109e-05	Up	teneurin transmembrane protein 4 [Source:HGNC Symbol;Acc:HGNC:29945]	GO:0060912,GO:0060038,GO:0048666,GO:0001702,GO:0031643,GO:0007157,GO:0097264,GO:0032289,GO:0007275,GO:0000902,GO:0007165,GO:0048714,GO:2000543,GO:0030154,GO:0031641	GO:0042995,GO:0043005,GO:0005887,GO:0005634,GO:0016021,GO:0016020,GO:0005737,GO:0005886	GO:0042803,GO:0050839,GO:0046982
PYGM	mRNA	ENSG00000068976	3.94554	1.63453	1.27135	3.33905e-06	2.65723e-05	Up	glycogen phosphorylase, muscle associated [Source:HGNC Symbol;Acc:HGNC:9726]	GO:0005980,GO:0005977,GO:0005975,GO:0008152	GO:0005829,GO:0005737,GO:0070062	GO:0016757,GO:0008184,GO:0005515,GO:0016740,GO:0030170,GO:0004645,GO:0000166,GO:0102499,GO:0003824
ANGPTL4	mRNA	ENSG00000167772	59.4185	29.5061	1.0099	3.41814e-06	2.71312e-05	Up	angiopoietin like 4 [Source:HGNC Symbol;Acc:HGNC:16039]	GO:0001525,GO:0045766,GO:0051260,GO:0051005,GO:0019216,GO:0070328,GO:0043066,GO:0001666,GO:2000352,GO:0030154,GO:0007275	GO:0005576,GO:0072562,GO:0005615	GO:0042802,GO:0004857,GO:0005515
PRR5L	mRNA	ENSG00000135362	4.60819	13.4796	-1.5485	3.43927e-06	2.72585e-05	Down	proline rich 5 like [Source:HGNC Symbol;Acc:HGNC:25878]	GO:0090316,GO:0038203,GO:0009968,GO:0001933,GO:0010762,GO:0001934,GO:0014068,GO:0061014,GO:0034599	GO:0005739,GO:0031932	GO:0031625,GO:0005515
SLC47A2	mRNA	ENSG00000180638	2.29429	5.18808	-1.17716	3.67131e-06	2.89264e-05	Down	solute carrier family 47 member 2 [Source:HGNC Symbol;Acc:HGNC:26439]	GO:0006810,GO:0055085,GO:0046618,GO:0006855	GO:0005886,GO:0016021,GO:0016020	GO:0015297,GO:0015307
BCO1	mRNA	ENSG00000135697	1.45617	3.74012	-1.36091	4.06837e-06	3.18093e-05	Down	beta-carotene oxygenase 1 [Source:HGNC Symbol;Acc:HGNC:13815]	GO:0035238,GO:1901810,GO:0055114,GO:0042572,GO:0042574,GO:0001523	GO:0005829	GO:0003834,GO:0046872,GO:0051213,GO:0016491,GO:0016702
LCE1E	mRNA	ENSG00000186226	0.753211	2.76802	-1.87773	4.52742e-06	3.51039e-05	Down	late cornified envelope 1E [Source:HGNC Symbol;Acc:HGNC:29466]	GO:0008544,GO:0030216,GO:0031424,GO:0018149	GO:0005737,GO:0001533	GO:0005198
LOX	mRNA	ENSG00000113083	1.11286	0.535899	1.05424	5.3959e-06	4.14627e-05	Up	lysyl oxidase [Source:HGNC Symbol;Acc:HGNC:6664]	GO:0009725,GO:0048514,GO:0001568,GO:0055114,GO:0030324,GO:0007507,GO:0048545,GO:0030198,GO:0048251,GO:0042060,GO:0030199,GO:0035904,GO:0042493,GO:0006464	GO:0005634,GO:0005581,GO:0005576,GO:0005615	GO:0016491,GO:0005507,GO:0005515,GO:0004720,GO:0046872,GO:0016641
NCMAP	mRNA	ENSG00000184454	0.464461	1.00811	-1.11802	7.70806e-06	5.74379e-05	Down	non-compact myelin associated protein [Source:HGNC Symbol;Acc:HGNC:29332]	GO:0031643,GO:0032290	GO:0005887,GO:0043220,GO:0033270,GO:0005886,GO:0016021,GO:0016020	GO:0019911
RFX8	mRNA	ENSG00000196460	0.588124	0.0418801	3.81178	7.77715e-06	5.78924e-05	Up	RFX family member 8, lacking RFX DNA binding domain [Source:HGNC Symbol;Acc:HGNC:37253]	GO:0006357,GO:0006351,GO:0006355	GO:0005634	GO:0003700,GO:0000978,GO:0003677
B4GALNT2	mRNA	ENSG00000167080	0.0214719	0.168543	-2.9726	8.69708e-06	6.40725e-05	Down	beta-1,4-N-acetyl-galactosaminyltransferase 2 [Source:HGNC Symbol;Acc:HGNC:24136]	GO:0006486,GO:0018279,GO:0019276,GO:0022408,GO:0030259,GO:0006047	GO:0005794,GO:0016021,GO:0016020,GO:0000139,GO:0030173	GO:0016757,GO:0008376,GO:0016740,GO:0016758
LGALS9B	mRNA	ENSG00000170298	2.85578	0.664083	2.10445	8.87727e-06	6.53102e-05	Up	galectin 9B [Source:HGNC Symbol;Acc:HGNC:24842]	--	--	--
SLC35G2	mRNA	ENSG00000168917	20.0724	8.12998	1.30389	9.42554e-06	6.90358e-05	Up	solute carrier family 35 member G2 [Source:HGNC Symbol;Acc:HGNC:28480]	--	--	--
COL14A1	mRNA	ENSG00000187955	1.38834	3.11811	-1.16731	1.00631e-05	7.33048e-05	Down	collagen type XIV alpha 1 chain [Source:HGNC Symbol;Acc:HGNC:2191]	GO:0007155,GO:0030199,GO:0030198	GO:0005576,GO:0005581,GO:0005788,GO:0005596,GO:0031012,GO:0070062,GO:0005615	GO:0005518,GO:0030674,GO:0005201,GO:0003723
CSF2RB	mRNA	ENSG00000100368	0.220642	0.694941	-1.65518	1.09914e-05	7.91789e-05	Down	colony stimulating factor 2 receptor beta common subunit [Source:HGNC Symbol;Acc:HGNC:2436]	GO:0007585,GO:0038043,GO:0044267,GO:0000165,GO:0019221,GO:0032496,GO:0043547,GO:0036016,GO:0018108,GO:0038156,GO:0007165	GO:0005887,GO:0016021,GO:0016020,GO:0005622,GO:0030526,GO:0005886	GO:0004713,GO:0004896,GO:0005515,GO:0004912,GO:0004914
DLL4	mRNA	ENSG00000128917	0.56215	0.166679	1.75388	1.11158e-05	7.98867e-05	Up	delta like canonical Notch ligand 4 [Source:HGNC Symbol;Acc:HGNC:2910]	GO:0061314,GO:0003222,GO:0001974,GO:0061074,GO:0060579,GO:0007220,GO:0010596,GO:0035924,GO:0035912,GO:0008015,GO:0043537,GO:0003344,GO:0003208,GO:2000179,GO:0000122,GO:0010628,GO:0044344,GO:0045747,GO:0050767,GO:0007219,GO:0007275,GO:1903588,GO:0072554,GO:0001525,GO:0050896,GO:0090051,GO:0010629,GO:0030217,GO:0045746,GO:0007601,GO:0007165,GO:0008285,GO:0007154,GO:0030154,GO:0001569,GO:0007399,GO:…	GO:0016021,GO:0016020,GO:0005886	GO:0005515,GO:0005112,GO:0005509
NUPR1	mRNA	ENSG00000176046	2.24255	0.76287	1.55563	1.28337e-05	9.11634e-05	Up	nuclear protein 1, transcriptional regulator [Source:HGNC Symbol;Acc:HGNC:29990]	GO:0031401,GO:0008584,GO:0016049,GO:0002526,GO:0009636,GO:2000194,GO:0045786,GO:0043065,GO:0006351,GO:0035914,GO:0006357,GO:0048147,GO:0006355,GO:0042771,GO:0006473	GO:0005829,GO:0005634,GO:0032993	GO:0003674,GO:0003677,GO:0003682
CD14	mRNA	ENSG00000170458	5.17784	11.1707	-1.1093	1.31072e-05	9.29825e-05	Down	CD14 molecule [Source:HGNC Symbol;Acc:HGNC:1628]	GO:0002224,GO:0032729,GO:0032481,GO:1901224,GO:0032026,GO:0006898,GO:0071222,GO:0034128,GO:0035666,GO:0045087,GO:0032496,GO:0009408,GO:0002755,GO:0006954,GO:0043312,GO:0032760,GO:0071223,GO:0006909,GO:0009617,GO:0045807,GO:0051602,GO:0038124,GO:0007249,GO:0034612,GO:0006915,GO:0002376,GO:0071726,GO:0097190,GO:0031663,GO:0038123,GO:0070266,GO:0071727,GO:0045471,GO:0034142,GO:0007166,GO:0071219,GO:…	GO:0005794,GO:0010008,GO:0046696,GO:0030667,GO:0009897,GO:0070062,GO:0016020,GO:0005576,GO:0031362,GO:0045121,GO:0031225,GO:0009986,GO:0005886,GO:0005615	GO:0001530,GO:0071723,GO:0005515,GO:0001847,GO:0070891,GO:0016019
SPINK2	mRNA	ENSG00000128040	0.285965	0.606946	-1.08573	1.31237e-05	9.30688e-05	Down	serine peptidase inhibitor, Kazal type 2 [Source:HGNC Symbol;Acc:HGNC:11245]	GO:1900004,GO:0060046,GO:0010466	GO:0005576,GO:0005615,GO:0001669	GO:0004867,GO:0004866,GO:0005515,GO:0030414
NOG	mRNA	ENSG00000183691	3.25152	0.320113	3.34446	1.33054e-05	9.42e-05	Up	noggin [Source:HGNC Symbol;Acc:HGNC:7866]	GO:0048706,GO:0042474,GO:1905006,GO:0060394,GO:0001655,GO:0008045,GO:0021533,GO:0060825,GO:0001701,GO:0003223,GO:0061037,GO:2000313,GO:0035019,GO:0090090,GO:0061626,GO:0030510,GO:0060513,GO:0001837,GO:0060272,GO:0045668,GO:0048646,GO:0003149,GO:0007411,GO:0060173,GO:0045596,GO:0045944,GO:0055009,GO:0060676,GO:0061312,GO:0001707,GO:0007420,GO:0060425,GO:0000122,GO:0042060,GO:0010628,GO:0001657,GO:…	GO:0005576,GO:0005615	GO:0005515,GO:0042803,GO:0019955
PHOSPHO1	mRNA	ENSG00000173868	0.108882	0.263247	-1.27365	1.39812e-05	9.85629e-05	Down	phosphoethanolamine/phosphocholine phosphatase [Source:HGNC Symbol;Acc:HGNC:16815]	GO:0001958,GO:0035630,GO:0030500,GO:0016311,GO:0006646,GO:0006656	GO:0005829,GO:0065010	GO:0052731,GO:0046872,GO:0016791,GO:0052732,GO:0016462,GO:0016787
AOC3	mRNA	ENSG00000131471	0.214542	0.105642	1.02207	1.86101e-05	0.000128078	Up	amine oxidase, copper containing 3 [Source:HGNC Symbol;Acc:HGNC:550]	GO:1902283,GO:0055114,GO:0009308,GO:0006954,GO:0007155,GO:0046677,GO:0006805	GO:0005794,GO:0005769,GO:0016021,GO:0005783,GO:0016020,GO:0005737,GO:0005886,GO:0009986,GO:0005902	GO:0052593,GO:0052595,GO:0008131,GO:0016491,GO:0005507,GO:0005515,GO:0052594,GO:0042803,GO:0046872,GO:0005509,GO:0052596,GO:0048038,GO:0046982
SELENOP	mRNA	ENSG00000250722	1.56254	3.13194	-1.00317	2.21347e-05	0.000150069	Down	selenoprotein P [Source:HGNC Symbol;Acc:HGNC:10751]	GO:0009791,GO:0001887,GO:0019953,GO:0006979,GO:0040007,GO:0002576,GO:0007626,GO:0007420	GO:0005576,GO:0005615,GO:0031089,GO:0016021,GO:0070062,GO:0016020	GO:0008430
CYP4B1	mRNA	ENSG00000142973	10.0957	20.881	-1.04845	2.30283e-05	0.000155635	Down	cytochrome P450 family 4 subfamily B member 1 [Source:HGNC Symbol;Acc:HGNC:2644]	GO:0006725,GO:0055114,GO:0018879,GO:0018917,GO:0042738	GO:0016021,GO:0005783,GO:0005789,GO:0016020,GO:0043231,GO:0031090	GO:0016491,GO:0020037,GO:0004497,GO:0016705,GO:0070330,GO:0015643,GO:0019825,GO:0046872,GO:0005506,GO:0008144,GO:0018585
RNF182	mRNA	ENSG00000180537	5.60762	12.9053	-1.2025	2.3317e-05	0.00015719	Down	ring finger protein 182 [Source:HGNC Symbol;Acc:HGNC:28522]	GO:0016567	GO:0005737,GO:0016021,GO:0016020	GO:0046872,GO:0005515,GO:0016740,GO:0004842
KLHL30	mRNA	ENSG00000168427	1.13366	0.557764	1.02326	2.72367e-05	0.000181389	Up	kelch like family member 30 [Source:HGNC Symbol;Acc:HGNC:24770]	GO:0016567	GO:0031463	GO:0004842
TMEM176B	mRNA	ENSG00000106565	0.215521	0.593428	-1.46125	3.32153e-05	0.000217554	Down	transmembrane protein 176B [Source:HGNC Symbol;Acc:HGNC:29596]	GO:0009887,GO:2001199,GO:0030154	GO:0031965,GO:0005634,GO:0016021,GO:0016020	--
FAM151A	mRNA	ENSG00000162391	0.543756	0.260271	1.06295	3.3902e-05	0.000221759	Up	family with sequence similarity 151 member A [Source:HGNC Symbol;Acc:HGNC:25032]	GO:0008150	GO:0016021,GO:0070062,GO:0016020	GO:0003674
CXCL2	mRNA	ENSG00000081041	8.51349	3.23364	1.39659	3.86128e-05	0.000249401	Up	C-X-C motif chemokine ligand 2 [Source:HGNC Symbol;Acc:HGNC:4603]	GO:0006952,GO:0060326,GO:0006954,GO:0007186,GO:0090023,GO:0002237,GO:0006955,GO:0006935,GO:0032496,GO:0042127,GO:0070098	GO:0005576,GO:0005615	GO:0005515,GO:0008009,GO:0045236,GO:0005125
RBP1	mRNA	ENSG00000114115	0.0935428	0.547496	-2.54915	4.33331e-05	0.00027672	Down	retinol binding protein 1 [Source:HGNC Symbol;Acc:HGNC:9919]	GO:0002138,GO:0030852,GO:0006810,GO:0042572,GO:0033189,GO:0006776,GO:0001523,GO:0042573	GO:0005829,GO:0005654,GO:0005737,GO:0044297	GO:0019841,GO:0008289,GO:0005501,GO:0016918,GO:0005215
ALPL	mRNA	ENSG00000162551	0.386017	0.931802	-1.27136	4.38016e-05	0.000279213	Down	alkaline phosphatase, liver/bone/kidney [Source:HGNC Symbol;Acc:HGNC:438]	GO:0001958,GO:0051384,GO:0003006,GO:0033280,GO:0006501,GO:0032496,GO:0016311,GO:0031214,GO:0071529,GO:0001501,GO:0071407,GO:0001649,GO:0046677,GO:0008152	GO:0016021,GO:0070062,GO:0016020,GO:0005576,GO:0065010,GO:0031225,GO:0005886,GO:0005615	GO:0004035,GO:0016791,GO:0003824,GO:0005515,GO:0046872,GO:0016462,GO:0016787
TMEM171	mRNA	ENSG00000157111	9.01988	4.36465	1.04724	4.62775e-05	0.000293859	Up	transmembrane protein 171 [Source:HGNC Symbol;Acc:HGNC:27031]	--	--	--
IL12RB2	mRNA	ENSG00000081985	0.545664	0.176658	1.62705	4.67608e-05	0.000296521	Up	interleukin 12 receptor subunit beta 2 [Source:HGNC Symbol;Acc:HGNC:5972]	GO:0032729,GO:0032609,GO:0035722,GO:0018108,GO:0034097,GO:0007166,GO:0008284,GO:0032496,GO:0019221	GO:0005887,GO:0005886,GO:0016021,GO:0009897,GO:0016020	GO:0004896,GO:0019901
MYL3	mRNA	ENSG00000160808	2.02629	6.65425	-1.71543	5.00664e-05	0.000314747	Down	myosin light chain 3 [Source:HGNC Symbol;Acc:HGNC:7584]	GO:0032781,GO:0007519,GO:0002026,GO:0006942,GO:0030049,GO:0060048,GO:0055010	GO:0031674,GO:0031672,GO:0005829,GO:0030017,GO:0016459,GO:0005859	GO:0008307,GO:0005509,GO:0003774,GO:0003785,GO:0032038
PAX5	mRNA	ENSG00000196092	1.09393	2.38989	-1.12742	5.22859e-05	0.00032726	Down	paired box 5 [Source:HGNC Symbol;Acc:HGNC:8619]	GO:0006366,GO:0045944,GO:0048701,GO:0007283,GO:0000122,GO:0030534,GO:0006959,GO:0007568,GO:0006351,GO:0007275,GO:0050855,GO:0021987,GO:0009887,GO:0035914,GO:0006355,GO:0021670,GO:0051573,GO:0030154,GO:0007399	GO:0005654,GO:0005829,GO:0005634,GO:0043231,GO:0001650	GO:0003677,GO:0005515,GO:0003700,GO:0000978
RUFY4	mRNA	ENSG00000188282	0.238278	0.550779	-1.20883	6.09771e-05	0.000377143	Down	RUN and FYVE domain containing 4 [Source:HGNC Symbol;Acc:HGNC:24804]	--	--	--
CLUL1	mRNA	ENSG00000079101	2.10503	4.52109	-1.10283	6.8634e-05	0.000420857	Down	clusterin like 1 [Source:HGNC Symbol;Acc:HGNC:2096]	--	--	--
RTN4RL2	mRNA	ENSG00000186907	0.434235	0.969344	-1.15853	7.25215e-05	0.000442542	Down	reticulon 4 receptor like 2 [Source:HGNC Symbol;Acc:HGNC:23053]	GO:0010977,GO:0006501,GO:0019221,GO:0031103,GO:0046426,GO:0006469,GO:0022038,GO:0007166	GO:0030424,GO:0042995,GO:0070062,GO:0016020,GO:0005576,GO:0045121,GO:0043204,GO:0046658,GO:0031225,GO:0030425,GO:0005886,GO:0005737,GO:0009986,GO:0009897,GO:0043005	GO:0004860
C6orf226	mRNA	ENSG00000221821	0.474822	0.956084	-1.00975	7.52543e-05	0.000457136	Down	chromosome 6 open reading frame 226 [Source:HGNC Symbol;Acc:HGNC:34431]	--	--	--
CD207	mRNA	ENSG00000116031	0.163565	0.425584	-1.37958	7.84132e-05	0.000474442	Down	CD207 molecule [Source:HGNC Symbol;Acc:HGNC:17935]	GO:0006898,GO:0051607,GO:0002479	GO:0030139,GO:0031901,GO:0016021,GO:0005886,GO:0016020,GO:0030669	GO:0030246,GO:0005515,GO:0005537
LGALS9C	mRNA	ENSG00000171916	1.23778	0.22967	2.43012	8.54647e-05	0.000513483	Up	galectin 9C [Source:HGNC Symbol;Acc:HGNC:33874]	--	--	--
CLEC4F	mRNA	ENSG00000152672	6.29803	13.3729	-1.08634	8.57685e-05	0.000514731	Down	C-type lectin domain family 4 member F [Source:HGNC Symbol;Acc:HGNC:25357]	GO:0006897	GO:0016020,GO:0016021	GO:0030246
PHYHIP	mRNA	ENSG00000168490	0.530946	0.176977	1.58501	9.16829e-05	0.000547314	Up	phytanoyl-CoA 2-hydroxylase interacting protein [Source:HGNC Symbol;Acc:HGNC:16865]	--	--	--
KRT6A	mRNA	ENSG00000205420	1.35948	0.458687	1.56747	0.000105322	0.000620781	Up	keratin 6A [Source:HGNC Symbol;Acc:HGNC:6443]	GO:0001899,GO:0061844,GO:0008284,GO:0007010,GO:0070268,GO:0042060,GO:0050830,GO:2000536,GO:0031424,GO:0002009,GO:0051801,GO:0030154	GO:0005829,GO:0005634,GO:0045095,GO:0070062,GO:0016020,GO:0005882	GO:0005200,GO:0005515,GO:0005198
SAA1	mRNA	ENSG00000173432	0.463903	0.101857	2.18728	0.00011112	0.000652618	Up	serum amyloid A1 [Source:HGNC Symbol;Acc:HGNC:10513]	GO:0030168,GO:0000187,GO:0050918,GO:0006898,GO:0044267,GO:0045087,GO:0048246,GO:0030593,GO:0050708,GO:0006953,GO:0045785,GO:0048247,GO:0007204,GO:0050728	GO:0070062,GO:0071682,GO:0034364,GO:0005576,GO:0005881,GO:0005615	GO:0001664,GO:0008201,GO:0042056
NR1I3	mRNA	ENSG00000143257	4.55981	2.25918	1.01317	0.000123341	0.000716345	Up	nuclear receptor subfamily 1 group I member 3 [Source:HGNC Symbol;Acc:HGNC:7969]	GO:0006367,GO:0030521,GO:0030522,GO:0045892,GO:0045944,GO:0006351,GO:0043401,GO:0007165,GO:0006355	GO:0005654,GO:0005829,GO:0005634,GO:0005856,GO:0005737	GO:0003713,GO:0003677,GO:0008270,GO:0000977,GO:0003707,GO:0003700,GO:0046872,GO:0004879,GO:0043565,GO:0001228
BPIFB1	mRNA	ENSG00000125999	0.258372	0.622785	-1.26929	0.0001252	0.000726355	Down	BPI fold containing family B member 1 [Source:HGNC Symbol;Acc:HGNC:16108]	GO:0002227,GO:0045087,GO:0002376,GO:0034144,GO:0019730	GO:0005576,GO:0070062,GO:0005615	GO:0008289,GO:0003674
CRISP3	mRNA	ENSG00000096006	0.443487	1.39209	-1.65029	0.000140667	0.000806269	Down	cysteine rich secretory protein 3 [Source:HGNC Symbol;Acc:HGNC:16904]	GO:0006952,GO:0043312,GO:0045087	GO:0005576,GO:1904724,GO:0016021,GO:0070062,GO:0035580,GO:0005615,GO:0016020,GO:0042581	GO:0003674
OLFML1	mRNA	ENSG00000183801	0.0232563	0.175668	-2.91716	0.000154039	0.000872414	Down	olfactomedin like 1 [Source:HGNC Symbol;Acc:HGNC:24473]	--	--	--
GLT8D2	mRNA	ENSG00000120820	0.458259	1.43153	-1.64333	0.0001543	0.000873662	Down	glycosyltransferase 8 domain containing 2 [Source:HGNC Symbol;Acc:HGNC:24890]	GO:0000271	GO:0005794,GO:0016021,GO:0016020	GO:0016757,GO:0016740
LACTBL1	mRNA	ENSG00000215906	2.68759	0.764519	1.81369	0.000177397	0.000989535	Up	lactamase beta like 1 [Source:HGNC Symbol;Acc:HGNC:35445]	--	--	--
INSL4	mRNA	ENSG00000120211	0.0460985	0.00483784	3.25229	0.000212372	0.00116671	Up	insulin like 4 [Source:HGNC Symbol;Acc:HGNC:6087]	GO:0008283,GO:0007165,GO:0007267,GO:0007275,GO:0007565	GO:0005576,GO:0005615	GO:0005102,GO:0005159,GO:0005179
CD36	mRNA	ENSG00000135218	0.15674	0.410042	-1.3874	0.000215664	0.00118207	Down	CD36 molecule [Source:HGNC Symbol;Acc:HGNC:1663]	GO:0031623,GO:0006910,GO:0044539,GO:0006898,GO:0010942,GO:0060100,GO:0007263,GO:0002576,GO:1903428,GO:0034121,GO:0035634,GO:0010744,GO:0010886,GO:0042953,GO:0007596,GO:0002224,GO:0050909,GO:0071222,GO:0034383,GO:0034197,GO:0043410,GO:0019216,GO:0032760,GO:0043123,GO:0006810,GO:0071726,GO:0007204,GO:0071221,GO:0070542,GO:0007166,GO:0034381,GO:0043277,GO:0001954,GO:0019915,GO:0045429,GO:0002479,GO:…	GO:0045177,GO:0005887,GO:0005581,GO:0035579,GO:0045121,GO:0005615,GO:0005622,GO:0031526,GO:0005886,GO:0005794,GO:0030666,GO:0045335,GO:0031092,GO:0016021,GO:0043235,GO:0016020,GO:0016324,GO:0009986,GO:0009897	GO:0071813,GO:0030169,GO:0008035,GO:0050431,GO:0008289,GO:0070053,GO:0005515,GO:0035325,GO:0001540,GO:0005041,GO:0005044,GO:0070892
SLC26A9	mRNA	ENSG00000174502	0.154738	0.0309345	2.32254	0.0002421	0.00131187	Up	solute carrier family 26 member 9 [Source:HGNC Symbol;Acc:HGNC:14469]	GO:0015701,GO:0008272,GO:0051453,GO:0042391,GO:0006811,GO:0019532,GO:1902476,GO:0055085,GO:0006821,GO:0006820,GO:1902358,GO:0010628,GO:0098656	GO:0005887,GO:0016021,GO:0070062,GO:0016020,GO:0016324,GO:0005886,GO:0009986	GO:0019531,GO:0015106,GO:0005254,GO:0008271,GO:0015301,GO:0051117,GO:0015116
SPNS3	mRNA	ENSG00000182557	0.117483	0.275386	-1.22901	0.000244753	0.00132524	Down	sphingolipid transporter 3 (putative) [Source:HGNC Symbol;Acc:HGNC:28433]	GO:0006810,GO:0055085,GO:0006869,GO:0003376,GO:0040011	GO:0031982,GO:0005765,GO:0016021,GO:0016020	GO:0046624
KLK4	mRNA	ENSG00000167749	0.211	0.532858	-1.33651	0.000261054	0.00140393	Down	kallikrein related peptidase 4 [Source:HGNC Symbol;Acc:HGNC:6365]	GO:0006508,GO:0097186,GO:0030163,GO:0031214,GO:0022617	GO:0005576	GO:0046872,GO:0004252,GO:0005515,GO:0008233,GO:0008236,GO:0016787
ZNF114	mRNA	ENSG00000178150	2.32969	0.884775	1.39676	0.000268295	0.00143854	Up	zinc finger protein 114 [Source:HGNC Symbol;Acc:HGNC:12894]	GO:0008150,GO:0006351,GO:0006355	GO:0005634,GO:0005622,GO:0070062	GO:0042802,GO:0003677,GO:0003674,GO:0046872,GO:0003676,GO:0005515
CLPSL1	mRNA	ENSG00000204140	0.397666	0.973682	-1.29189	0.000290991	0.00154822	Down	colipase like 1 [Source:HGNC Symbol;Acc:HGNC:21251]	GO:0007586,GO:0043085,GO:0032094,GO:0016042	GO:0005576	GO:0008047
SCN2A	mRNA	ENSG00000136531	0.0581312	0.421889	-2.85948	0.000303053	0.00160522	Down	sodium voltage-gated channel alpha subunit 2 [Source:HGNC Symbol;Acc:HGNC:10588]	GO:0042552,GO:0060078,GO:0006811,GO:0008627,GO:0055085,GO:0034765,GO:0051402,GO:0035725,GO:0086010,GO:0006810,GO:0034220,GO:0006814,GO:0019228,GO:0007399	GO:0030424,GO:0001518,GO:0014704,GO:0033268,GO:0005887,GO:0016021,GO:0034706,GO:0016020,GO:0033270,GO:0005622,GO:0030315,GO:0031226,GO:0005886	GO:0005244,GO:0005216,GO:0005248,GO:0005272
C11orf86	mRNA	ENSG00000173237	1.4056	0.192226	2.87031	0.00030363	0.00160748	Up	chromosome 11 open reading frame 86 [Source:HGNC Symbol;Acc:HGNC:34442]	--	--	--
ODAM	mRNA	ENSG00000109205	0.0302362	0.128815	-2.09095	0.000321727	0.00169256	Down	odontogenic, ameloblast asssociated [Source:HGNC Symbol;Acc:HGNC:26043]	GO:0010628,GO:0009611,GO:0060054,GO:0006954,GO:0043547,GO:0001934,GO:0044267,GO:0031214,GO:0042475,GO:0032956	GO:0005576,GO:0071944,GO:0005634,GO:0005737,GO:0099512,GO:0005615	GO:0005515
MMEL1	mRNA	ENSG00000142606	0.618628	1.8428	-1.57476	0.000330717	0.0017336	Down	membrane metalloendopeptidase like 1 [Source:HGNC Symbol;Acc:HGNC:14668]	GO:0006508	GO:0005576,GO:0016021,GO:0016020	GO:0008237,GO:0046872,GO:0008233,GO:0004222,GO:0016787
ENTPD3	mRNA	ENSG00000168032	1.25952	2.58889	-1.03946	0.000340607	0.00178125	Down	ectonucleoside triphosphate diphosphohydrolase 3 [Source:HGNC Symbol;Acc:HGNC:3365]	GO:0034656,GO:0009134,GO:0009143	GO:0016021,GO:0005886,GO:0016020	GO:0005515,GO:0102490,GO:0000166,GO:0017110,GO:0017111,GO:0005524,GO:0016787
CYP27B1	mRNA	ENSG00000111012	2.28966	1.01568	1.1727	0.000349739	0.00182411	Up	cytochrome P450 family 27 subfamily B member 1 [Source:HGNC Symbol;Acc:HGNC:2606]	GO:0055114,GO:0034341,GO:0010980,GO:0033280,GO:0006766,GO:0032496,GO:0070564,GO:0070314,GO:0042369,GO:0030282,GO:0006816,GO:0030308,GO:0045618,GO:0036378,GO:0046697,GO:0010956,GO:0055074,GO:0030500,GO:0042359,GO:0008285,GO:0043627	GO:0016020,GO:0031966,GO:0005739,GO:0005741,GO:0005737	GO:0016491,GO:0020037,GO:0004497,GO:0016705,GO:0004498,GO:0046872,GO:0005506
IL1B	mRNA	ENSG00000125538	1.3426	0.339529	1.98342	0.000356232	0.00185346	Up	interleukin 1 beta [Source:HGNC Symbol;Acc:HGNC:5992]	GO:0045833,GO:0046330,GO:0000187,GO:0070487,GO:0050766,GO:0045893,GO:0030730,GO:0019221,GO:0050691,GO:0043491,GO:0071639,GO:0045840,GO:0002711,GO:0060355,GO:0032725,GO:0042102,GO:0007165,GO:0046627,GO:0014805,GO:0033129,GO:0050996,GO:0030213,GO:0032308,GO:2001240,GO:0050995,GO:0045766,GO:0043407,GO:0008284,GO:0031622,GO:0043123,GO:0050805,GO:0032757,GO:0097192,GO:0051781,GO:1903140,GO:0051091,GO:…	GO:0030141,GO:0070062,GO:0005615,GO:0005829,GO:0005764,GO:0005576,GO:0031982,GO:0005737	GO:0019904,GO:0005149,GO:0005125
CHD5	mRNA	ENSG00000116254	0.954464	0.447329	1.09335	0.000362587	0.00188014	Up	chromodomain helicase DNA binding protein 5 [Source:HGNC Symbol;Acc:HGNC:16816]	GO:0035093,GO:0016569,GO:0007283,GO:0021895,GO:0006351,GO:1901798,GO:0060850,GO:0098532,GO:0008285,GO:0006355,GO:0043967,GO:0030154,GO:0007399	GO:0005654,GO:0005829,GO:0005634,GO:0000792,GO:0016020,GO:0016607,GO:0016581	GO:0003677,GO:0005524,GO:0061628,GO:0046872,GO:0004386,GO:0000166,GO:0016787
ZNF365	mRNA	ENSG00000138311	0.0961251	0.233608	-1.2811	0.000386435	0.00198888	Down	zinc finger protein 365 [Source:HGNC Symbol;Acc:HGNC:18194]	GO:0000281,GO:0033566	GO:0005815,GO:0000930,GO:0005813,GO:0005737,GO:0043231,GO:0005856	GO:0005515,GO:0042803
CLDN8	mRNA	ENSG00000156284	1.16106	2.45927	-1.08279	0.000386626	0.00198926	Down	claudin 8 [Source:HGNC Symbol;Acc:HGNC:2050]	GO:0016338	GO:0016327,GO:0016020,GO:0005886,GO:0016021,GO:0030054,GO:0016323,GO:0005783,GO:0005923	GO:0042802,GO:0005515,GO:0005198
YBX2	mRNA	ENSG00000006047	1.83084	6.26713	-1.7753	0.000431666	0.0022021	Down	Y-box binding protein 2 [Source:HGNC Symbol;Acc:HGNC:17948]	GO:0009386,GO:0048599,GO:0006355,GO:0006366,GO:0007283	GO:0001650,GO:0005634,GO:0005737	GO:0003677,GO:0003676,GO:0003723
LDLRAD1	mRNA	ENSG00000203985	0.498508	1.71548	-1.78293	0.00044381	0.00225922	Down	low density lipoprotein receptor class A domain containing 1 [Source:HGNC Symbol;Acc:HGNC:32069]	--	--	--
PPP1R1A	mRNA	ENSG00000135447	0.122664	0.247704	-1.01391	0.000470525	0.00237546	Down	protein phosphatase 1 regulatory inhibitor subunit 1A [Source:HGNC Symbol;Acc:HGNC:9286]	GO:0043086,GO:0035556,GO:0007165,GO:0006469,GO:0005977,GO:0005975	GO:0005615,GO:0005737	GO:0005515,GO:0004864,GO:0004865
TTC6	mRNA	ENSG00000139865	2.33156	0.943369	1.3054	0.00048959	0.00246012	Up	tetratricopeptide repeat domain 6 [Source:HGNC Symbol;Acc:HGNC:19739]	--	--	--
CDH18	mRNA	ENSG00000145526	0.352263	0.793108	-1.17087	0.000491347	0.00246814	Down	cadherin 18 [Source:HGNC Symbol;Acc:HGNC:1757]	GO:0007155,GO:0034332,GO:0007156	GO:0016021,GO:0005886,GO:0016020	GO:0005509,GO:0046872
MAL2	mRNA	ENSG00000253972	1.75705	0.627218	1.48612	0.000491418	0.00246814	Up	mal, T-cell differentiation protein 2 (gene/pseudogene) [Source:HGNC Symbol;Acc:HGNC:13634]	--	--	--
RPS6KL1	mRNA	ENSG00000198208	0.503454	0.109834	2.19653	0.000581354	0.0028648	Up	ribosomal protein S6 kinase like 1 [Source:HGNC Symbol;Acc:HGNC:20222]	GO:0006468,GO:0016310,GO:0007165	GO:0005840,GO:0005737	GO:0004674,GO:0016740,GO:0016301,GO:0000166,GO:0004672,GO:0005524
FGR	mRNA	ENSG00000000938	0.0809949	0.801679	-3.30712	0.000593923	0.00291801	Down	FGR proto-oncogene, Src family tyrosine kinase [Source:HGNC Symbol;Acc:HGNC:3697]	GO:0045087,GO:0016477,GO:0007169,GO:0009615,GO:0045859,GO:0043312,GO:0014068,GO:0038096,GO:0050764,GO:0030335,GO:0043306,GO:0002768,GO:0006468,GO:0016310,GO:0007229,GO:0018108,GO:0050830,GO:0002376,GO:0045088,GO:0042127,GO:0046777,GO:0038083,GO:0008360,GO:0043552,GO:0030154	GO:0042995,GO:0005758,GO:0005829,GO:0070062,GO:0016020,GO:0032587,GO:0016235,GO:0034774,GO:0005856,GO:0005739,GO:0005576,GO:0005743,GO:0031234,GO:0005737,GO:0005886,GO:0015629	GO:0004713,GO:0004715,GO:0016740,GO:0034988,GO:0005515,GO:0034987,GO:0005524,GO:0004672,GO:0019901,GO:0016301,GO:0000166,GO:0001784
C10orf67	mRNA	ENSG00000179133	0.156625	0.314451	-1.00552	0.00062308	0.00304174	Down	chromosome 10 open reading frame 67 [Source:HGNC Symbol;Acc:HGNC:28716]	--	--	--
BOC	mRNA	ENSG00000144857	2.3783	4.76815	-1.00349	0.000629636	0.00307024	Down	BOC cell adhesion associated, oncogene regulated [Source:HGNC Symbol;Acc:HGNC:17173]	GO:0007155,GO:0007224,GO:0051149,GO:0045663,GO:0007411	GO:0044295,GO:0005887,GO:0016021,GO:0005886,GO:0016020	GO:0005515
TDRD10	mRNA	ENSG00000163239	0.160508	0.459066	-1.51606	0.000708098	0.00341017	Down	tudor domain containing 10 [Source:HGNC Symbol;Acc:HGNC:25316]	--	--	--
EN1	mRNA	ENSG00000163064	0.21862	0.491724	-1.16942	0.000731921	0.00351306	Down	engrailed homeobox 1 [Source:HGNC Symbol;Acc:HGNC:3342]	GO:0030917,GO:0048666,GO:0030902,GO:0042756,GO:1901215,GO:0061743,GO:0043524,GO:0030901,GO:0010468,GO:0009653,GO:0009954,GO:0035115,GO:0060173,GO:0045944,GO:0043473,GO:0000122,GO:0071542,GO:1990403,GO:0007275,GO:0001501,GO:0008344,GO:0009953,GO:0030326,GO:0035264,GO:0035176,GO:0030182,GO:0021549,GO:0006355	GO:0005634	GO:0003677,GO:0043565,GO:0000978
IQGAP2	mRNA	ENSG00000145703	0.140361	0.322101	-1.19837	0.000750715	0.003588	Down	IQ motif containing GTPase activating protein 2 [Source:HGNC Symbol;Acc:HGNC:6111]	GO:0070493,GO:0043087,GO:0043312,GO:0034314,GO:0034260,GO:0007165	GO:0030667,GO:0005829,GO:0030027,GO:0070062,GO:0031941,GO:0005886,GO:0005737,GO:0009986,GO:0030175,GO:0015629,GO:0005902	GO:0005516,GO:0071933,GO:0005547,GO:0051015,GO:0005095,GO:0003779
CBSL	mRNA	ENSG00000274276	8.9209	3.54266	1.33236	0.000799223	0.00378774	Up	cystathionine-beta-synthase like [Source:HGNC Symbol;Acc:HGNC:51829]	GO:0019343,GO:0008652,GO:0019344,GO:0006535	GO:0005634,GO:0005737	GO:0016829,GO:0046872,GO:0004122
TMEM239	mRNA	ENSG00000198326	0.814877	0.325337	1.32465	0.00082783	0.00390518	Up	transmembrane protein 239 [Source:HGNC Symbol;Acc:HGNC:40044]	--	--	--
NAV3	mRNA	ENSG00000067798	0.216392	0.48659	-1.16906	0.000890991	0.00415737	Down	neuron navigator 3 [Source:HGNC Symbol;Acc:HGNC:15998]	--	--	--
CCDC81	mRNA	ENSG00000149201	0.147429	0.0600325	1.2962	0.000894693	0.00417193	Up	coiled-coil domain containing 81 [Source:HGNC Symbol;Acc:HGNC:26281]	--	--	--
GAB3	mRNA	ENSG00000160219	0.803858	1.83168	-1.18815	0.000906739	0.00421983	Down	GRB2 associated binding protein 3 [Source:HGNC Symbol;Acc:HGNC:17515]	GO:0030225	--	--
LMO1	mRNA	ENSG00000166407	0.368414	1.14888	-1.64083	0.000933583	0.00433347	Down	LIM domain only 1 [Source:HGNC Symbol;Acc:HGNC:6641]	GO:0000122,GO:0046013,GO:0045944,GO:1902036	GO:0005654,GO:0005634	GO:0046872,GO:0005515
PCDHB5	mRNA	ENSG00000113209	4.35453	8.80597	-1.01596	0.000940269	0.00435893	Down	protocadherin beta 5 [Source:HGNC Symbol;Acc:HGNC:8690]	GO:0007155,GO:0007268,GO:0016339,GO:0007416,GO:0007156	GO:0005887,GO:0016021,GO:0005886,GO:0016020	GO:0005509
MPIG6B	mRNA	ENSG00000204420	0.180153	0.0392951	2.1968	0.000974638	0.00450258	Up	megakaryocyte and platelet inhibitory receptor G6b [Source:HGNC Symbol;Acc:HGNC:13937]	GO:0030218,GO:0030168,GO:0009968,GO:0007229,GO:0030220,GO:0035855,GO:0007596,GO:0030219	GO:0005794,GO:0016020,GO:0005886,GO:0016021,GO:0005783	GO:0005515,GO:0008201
THEG	mRNA	ENSG00000105549	0.00880525	0.0280607	-1.67211	0.00103185	0.00473319	Down	theg spermatid protein [Source:HGNC Symbol;Acc:HGNC:13706]	GO:0051131,GO:0007275,GO:0030154,GO:0007283	GO:0005634	GO:0005515
ACP4	mRNA	ENSG00000142513	0.269679	0.106659	1.33824	0.00104803	0.00479921	Up	acid phosphatase 4 [Source:HGNC Symbol;Acc:HGNC:14376]	GO:0042476,GO:0016311	GO:0016021,GO:0016020	GO:0003993,GO:0016787
CTSW	mRNA	ENSG00000172543	1.20335	0.354825	1.76188	0.00105844	0.00484273	Up	cathepsin W [Source:HGNC Symbol;Acc:HGNC:2546]	GO:0006508,GO:0006955,GO:0002576,GO:0051603	GO:0005576,GO:0031089,GO:0005764,GO:0005615,GO:0016020	GO:0004197,GO:0008234,GO:0008233,GO:0016787
NHLH2	mRNA	ENSG00000177551	0.168528	0.772509	-2.19656	0.00106487	0.00486699	Down	nescient helix-loop-helix 2 [Source:HGNC Symbol;Acc:HGNC:7818]	GO:0007417,GO:0042698,GO:0051091,GO:0006351,GO:0006366,GO:0006355,GO:0045944,GO:0007617,GO:0030154,GO:0007275	GO:0005667,GO:0005634	GO:0046983,GO:0001102,GO:0000978,GO:0000981,GO:0003677,GO:0005515,GO:0000977
PRSS35	mRNA	ENSG00000146250	0.936881	2.87976	-1.62001	0.00109795	0.00499666	Down	protease, serine 35 [Source:HGNC Symbol;Acc:HGNC:21387]	--	--	--
NHLRC4	mRNA	ENSG00000257108	0.0920231	0.264481	-1.5231	0.00124283	0.00556522	Down	NHL repeat containing 4 [Source:HGNC Symbol;Acc:HGNC:26700]	--	--	--
RAET1E	mRNA	ENSG00000164520	1.48484	6.1679	-2.05447	0.00130069	0.00579887	Down	retinoic acid early transcript 1E [Source:HGNC Symbol;Acc:HGNC:16793]	GO:0042267,GO:0001913,GO:0050776	GO:0005576,GO:0005886,GO:0016021,GO:0016020	GO:0046703
PAMR1	mRNA	ENSG00000149090	0.501834	1.06797	-1.08959	0.0013664	0.00606686	Down	peptidase domain containing associated with muscle regeneration 1 [Source:HGNC Symbol;Acc:HGNC:24554]	GO:0006508	GO:0005576,GO:0005615	GO:0005509,GO:0004252
DHH	mRNA	ENSG00000139549	0.0920056	0.264138	-1.5215	0.00139126	0.00616673	Down	desert hedgehog [Source:HGNC Symbol;Acc:HGNC:2865]	GO:0032355,GO:0042552,GO:0007224,GO:0050810,GO:0007267,GO:0006508,GO:0007275,GO:0007286,GO:0001649,GO:0030238,GO:0033327,GO:0043627	GO:0016020,GO:0005576,GO:0005886,GO:0005615	GO:0005113,GO:0008270,GO:0005515,GO:0046872,GO:0005509,GO:0008233,GO:0016787
ADAMTS2	mRNA	ENSG00000087116	1.38046	3.26793	-1.24323	0.00144243	0.00636349	Down	ADAM metallopeptidase with thrombospondin type 1 motif 2 [Source:HGNC Symbol;Acc:HGNC:218]	GO:0006508,GO:0030324,GO:0030199,GO:0043588,GO:0030574,GO:0016485,GO:0007283	GO:0005576,GO:0005615	GO:0008237,GO:0046872,GO:0008270,GO:0008233,GO:0004222,GO:0016787
CACNA1C	mRNA	ENSG00000151067	0.245787	0.514455	-1.06564	0.00146539	0.00645261	Down	calcium voltage-gated channel subunit alpha1 C [Source:HGNC Symbol;Acc:HGNC:1390]	GO:0061577,GO:0002520,GO:0006811,GO:0007507,GO:0061337,GO:0055085,GO:0034765,GO:0035115,GO:0086091,GO:0043010,GO:0010881,GO:0086064,GO:0006810,GO:0086045,GO:0006816,GO:0098911,GO:0098912,GO:0086012,GO:0007204,GO:0060402,GO:0035585,GO:0050796,GO:0070588,GO:0086002	GO:0005891,GO:0016021,GO:0016020,GO:0030018,GO:0014069,GO:0005737,GO:0005886,GO:1990454	GO:0005516,GO:0086056,GO:0005244,GO:0005216,GO:0005515,GO:0005245,GO:0046872,GO:0008331,GO:0005262,GO:0086007,GO:0051393
MUC15	mRNA	ENSG00000169550	0.144031	0.386267	-1.42322	0.00147763	0.00650116	Down	mucin 15, cell surface associated [Source:HGNC Symbol;Acc:HGNC:14956]	GO:0002223,GO:0016266	GO:0005576,GO:0005796,GO:0005886,GO:0016021,GO:0016020	--
SLC8A2	mRNA	ENSG00000118160	3.65691	7.99759	-1.12894	0.00149127	0.00655045	Down	solute carrier family 8 member A2 [Source:HGNC Symbol;Acc:HGNC:11069]	GO:0006874,GO:0048172,GO:1903779,GO:0060291,GO:0006811,GO:0055085,GO:0035725,GO:0007612,GO:0006810,GO:0006816,GO:0007613,GO:0006814,GO:0070588,GO:0007154	GO:0042995,GO:0005887,GO:0016021,GO:0016020,GO:0043197,GO:0043204,GO:0030425,GO:0005886,GO:0016323	GO:0005516,GO:0005432,GO:0015297,GO:0046872
ZC3H12D	mRNA	ENSG00000178199	0.824143	0.327345	1.33208	0.00151259	0.00663044	Up	zinc finger CCCH-type containing 12D [Source:HGNC Symbol;Acc:HGNC:21175]	GO:0090305,GO:0061158	GO:0000932,GO:0005654,GO:0005634,GO:0005737	GO:0046872,GO:0005515,GO:0004519,GO:0004518,GO:0016787
CCK	mRNA	ENSG00000187094	1.24322	5.59688	-2.17054	0.00155263	0.00679069	Down	cholecystokinin [Source:HGNC Symbol;Acc:HGNC:1569]	GO:0042755,GO:0001764,GO:0006919,GO:0032099,GO:0001662,GO:0007205,GO:0051930,GO:0014049,GO:0008284,GO:0051901,GO:0043065,GO:0032461,GO:0006915,GO:0050731,GO:0007409,GO:0001836,GO:0007165	GO:0030424,GO:0043025,GO:0043195,GO:0043203,GO:0005576,GO:0043194,GO:0043204,GO:0030425,GO:0005615	GO:0005184,GO:0005179
FAM71F1	mRNA	ENSG00000135248	0.195761	0.418751	-1.097	0.00168692	0.00730056	Down	family with sequence similarity 71 member F1 [Source:HGNC Symbol;Acc:HGNC:30704]	--	--	--
PLEKHS1	mRNA	ENSG00000148735	0.096775	0.228266	-1.23801	0.00173515	0.00748662	Down	pleckstrin homology domain containing S1 [Source:HGNC Symbol;Acc:HGNC:26285]	--	--	--
AL136295.5	mRNA	ENSG00000259529	1.22388	0.505043	1.27698	0.00186092	0.00795718	Up	--	GO:0016567	GO:0071797	GO:0046872,GO:0004842
CST5	mRNA	ENSG00000170367	0.146308	0.403141	-1.46228	0.00200577	0.008512	Down	cystatin D [Source:HGNC Symbol;Acc:HGNC:2477]	GO:2000117,GO:0010466	GO:0005576,GO:0070062,GO:0005615	GO:0002020,GO:0005515,GO:0030414,GO:0004869
ZG16	mRNA	ENSG00000174992	0.0121677	0.0880078	-2.85458	0.00201377	0.00854257	Down	zymogen granule protein 16 [Source:HGNC Symbol;Acc:HGNC:30961]	GO:0015031,GO:0006810	GO:0005576,GO:0031410,GO:0005794,GO:0060205,GO:0031012,GO:0042589,GO:0005796	GO:0030246,GO:0005515
SLC22A14	mRNA	ENSG00000144671	0.253991	0.106488	1.25408	0.0020591	0.00871075	Up	solute carrier family 22 member 14 [Source:HGNC Symbol;Acc:HGNC:8495]	GO:0015695,GO:0055085,GO:0043252,GO:0015698	GO:0005887,GO:0016021,GO:0016020	GO:0015101,GO:0015347,GO:0005452,GO:0022857
SYNC	mRNA	ENSG00000162520	0.343218	0.729773	-1.08832	0.00208024	0.00878974	Down	syncoilin, intermediate filament protein [Source:HGNC Symbol;Acc:HGNC:28897]	GO:0045103	GO:0005829,GO:0042383,GO:0048471,GO:0005882,GO:0005737,GO:0030018,GO:0031594	GO:0005198
CXCL3	mRNA	ENSG00000163734	0.111624	0.0243745	2.1952	0.00221446	0.00928728	Up	C-X-C motif chemokine ligand 3 [Source:HGNC Symbol;Acc:HGNC:4604]	GO:0006952,GO:0006954,GO:0007186,GO:0030593,GO:0090023,GO:0006955,GO:0006935,GO:0032496,GO:0042127,GO:0070098	GO:0005576,GO:0005615	GO:0008009,GO:0045236,GO:0005125
CLDN16	mRNA	ENSG00000113946	2.23721	0.888954	1.33152	0.00222639	0.00933183	Up	claudin 16 [Source:HGNC Symbol;Acc:HGNC:2037]	GO:0016338,GO:0006875,GO:1903830,GO:0006810,GO:0007588,GO:0006811	GO:0016021,GO:0005886,GO:0030054,GO:0016020,GO:0005923	GO:0042802,GO:0005515,GO:0015095,GO:0005198
TMSB15A	mRNA	ENSG00000158164	0.143097	0.315129	-1.13895	0.00226445	0.00946256	Down	thymosin beta 15a [Source:HGNC Symbol;Acc:HGNC:30744]	GO:0007015	GO:0005737,GO:0005856	GO:0003785,GO:0003779
GGT2	mRNA	ENSG00000133475	0.0564066	0.187872	-1.73582	0.00229125	0.00956255	Down	gamma-glutamyltransferase 2 [Source:HGNC Symbol;Acc:HGNC:4251]	GO:0006508,GO:1901750,GO:0006751	GO:0048471,GO:0005737,GO:0070062,GO:0005783	GO:0036374
RFLNA	mRNA	ENSG00000178882	0.233705	0.101779	1.19925	0.00235352	0.00979003	Up	refilin A [Source:HGNC Symbol;Acc:HGNC:27051]	GO:0061181,GO:0061572	GO:0005737,GO:0005856	GO:0005515,GO:0031005
AC010325.1	mRNA	ENSG00000261341	0.250298	0.0592524	2.0787	0.00247949	0.0102464	Up	--	--	--	--
ALDH1A2	mRNA	ENSG00000128918	2.42095	0.92471	1.3885	0.00274426	0.0112002	Up	aldehyde dehydrogenase 1 family member A2 [Source:HGNC Symbol;Acc:HGNC:15472]	GO:0035799,GO:0032355,GO:0016331,GO:0001568,GO:0007494,GO:0055114,GO:0009855,GO:0030902,GO:0001936,GO:0048384,GO:0042573,GO:0030324,GO:0009954,GO:0031016,GO:0033189,GO:0035115,GO:0034097,GO:0008284,GO:0043010,GO:0048566,GO:0060324,GO:0014032,GO:0042904,GO:0010628,GO:0043065,GO:0009952,GO:0042572,GO:0031076,GO:0001822,GO:0042574,GO:0021983,GO:0048738,GO:0002138,GO:0030900,GO:0030326,GO:0021915,GO:…	GO:0048471,GO:0005829,GO:0005737	GO:0016491,GO:0004029,GO:0004028,GO:0016918,GO:0001758
OLFML2B	mRNA	ENSG00000162745	1.6532	3.58117	-1.11517	0.00291791	0.0117944	Down	olfactomedin like 2B [Source:HGNC Symbol;Acc:HGNC:24558]	GO:0030198	GO:0005576,GO:0005615	GO:0050840
CAPN11	mRNA	ENSG00000137225	0.0101845	0.0377507	-1.89013	0.00320678	0.0128375	Down	calpain 11 [Source:HGNC Symbol;Acc:HGNC:1478]	GO:0006508	GO:0031410,GO:0005622,GO:0005737,GO:0001669	GO:0005509,GO:0004198,GO:0046872,GO:0008234,GO:0008233,GO:0016787
TRAF3IP3	mRNA	ENSG00000009790	13.3123	6.41056	1.05424	0.00339982	0.0135129	Up	TRAF3 interacting protein 3 [Source:HGNC Symbol;Acc:HGNC:30766]	--	--	--
TUBA4B	mRNA	ENSG00000243910	0.694005	2.27536	-1.71308	0.00357775	0.014144	Down	tubulin alpha 4b [Source:HGNC Symbol;Acc:HGNC:18637]	GO:0008150,GO:0007017,GO:0007010	GO:0005874,GO:0005575,GO:0005737,GO:0005856	GO:0005525,GO:0003924,GO:0003674,GO:0005200,GO:0000166
INSL3	mRNA	ENSG00000248099	0.0730387	0.0114131	2.67797	0.0037577	0.0147459	Up	insulin like 3 [Source:HGNC Symbol;Acc:HGNC:6086]	GO:0010634,GO:0007267,GO:0090303,GO:0007283	GO:0005576	GO:0005102,GO:0005179,GO:0002020,GO:0005158
PIWIL2	mRNA	ENSG00000197181	0.203404	0.712715	-1.80898	0.00384036	0.0150325	Down	piwi like RNA-mediated gene silencing 2 [Source:HGNC Symbol;Acc:HGNC:17644]	GO:0048477,GO:0071442,GO:0030718,GO:0006417,GO:0043046,GO:0000966,GO:0045727,GO:0007283,GO:0034587,GO:0090502,GO:0007275,GO:2000617,GO:0090305,GO:0060903,GO:0010529,GO:0030154,GO:0051321,GO:0031047	GO:0071546,GO:0043186,GO:0097433,GO:0033391,GO:0010370,GO:0005844,GO:0005737,GO:1990923	GO:0004518,GO:0003723,GO:0034584,GO:0004521,GO:0046872,GO:0004519,GO:0003729,GO:0003676,GO:0016787
FOXA2	mRNA	ENSG00000125798	0.0970219	0.560947	-2.53148	0.00386912	0.015123	Down	forkhead box A2 [Source:HGNC Symbol;Acc:HGNC:5022]	GO:0090009,GO:0030193,GO:0031018,GO:0045893,GO:0016569,GO:0000433,GO:0009653,GO:0070741,GO:0001708,GO:0043433,GO:0045944,GO:2000971,GO:2000049,GO:0040019,GO:0071542,GO:0006351,GO:0061178,GO:0007275,GO:0000432,GO:0008344,GO:0033132,GO:0006357,GO:0006355,GO:0010719,GO:2000543	GO:0005654,GO:0005634,GO:0030054,GO:0005737	GO:0008134,GO:0003677,GO:0003700,GO:0019904,GO:0043565,GO:0000978,GO:0000981
ROPN1	mRNA	ENSG00000065371	3.14602	7.48048	-1.2496	0.00406191	0.0157844	Down	rhophilin associated tail protein 1 [Source:HGNC Symbol;Acc:HGNC:17692]	--	--	--
LYPD2	mRNA	ENSG00000197353	1.34426	0.497817	1.43313	0.00431023	0.0166281	Up	LY6/PLAUR domain containing 2 [Source:HGNC Symbol;Acc:HGNC:25215]	GO:0001775,GO:0006501	GO:0005576,GO:0031225,GO:0005886,GO:0070062,GO:0016020	--
ENHO	mRNA	ENSG00000168913	2.56984	6.55009	-1.34984	0.00433073	0.0166718	Down	energy homeostasis associated [Source:HGNC Symbol;Acc:HGNC:24838]	GO:0045747	GO:0005576,GO:0005886	--
ACSL6	mRNA	ENSG00000164398	1.18538	3.00152	-1.34035	0.00458161	0.0174961	Down	acyl-CoA synthetase long chain family member 6 [Source:HGNC Symbol;Acc:HGNC:16496]	GO:0035338,GO:0006637,GO:0006629,GO:0006631,GO:0001676,GO:0008152	GO:0005777,GO:0016021,GO:0005789,GO:0005783,GO:0016020,GO:0043231,GO:0005739,GO:0005778,GO:0005741,GO:0031090,GO:0005886	GO:0003824,GO:0016874,GO:0004467,GO:0042803,GO:0005524,GO:0102391,GO:0000166
TRBV7-3	mRNA	ENSG00000211714	0.223808	0.731483	-1.70856	0.00501822	0.0189574	Down	T-cell receptor beta variable 7-3 [Source:HGNC Symbol;Acc:HGNC:12237]	--	--	--
EID3	mRNA	ENSG00000255150	1.07095	0.244597	2.13041	0.00508451	0.0191606	Up	EP300 interacting inhibitor of differentiation 3 [Source:HGNC Symbol;Acc:HGNC:32961]	GO:0006310,GO:0006974,GO:0006281,GO:0006351,GO:0006355	GO:0005730,GO:0030915,GO:0005654,GO:0005634,GO:0000781,GO:0005737,GO:0005694	GO:0042802,GO:0005515
COL2A1	mRNA	ENSG00000139219	1.45046	4.61241	-1.66901	0.00524063	0.0196728	Down	collagen type II alpha 1 chain [Source:HGNC Symbol;Acc:HGNC:2200]	GO:0003007,GO:0001958,GO:0006029,GO:0060174,GO:0071599,GO:0060351,GO:0001894,GO:0060348,GO:0042472,GO:0010468,GO:0030903,GO:0048839,GO:0007605,GO:0060272,GO:2001240,GO:0060021,GO:0030198,GO:0050776,GO:0002062,GO:0048705,GO:0030199,GO:0051216,GO:0001501,GO:0007417,GO:0035108,GO:0001502,GO:0001503,GO:0007601,GO:0071773,GO:0030574	GO:0005585,GO:0005604,GO:0005788,GO:0005581,GO:0005576,GO:0031012,GO:0005737,GO:0005615	GO:0030020,GO:0005201,GO:0048407,GO:0046872,GO:0042802,GO:0042289
WFDC5	mRNA	ENSG00000175121	1.14519	2.75085	-1.26428	0.00533736	0.0199729	Down	WAP four-disulfide core domain 5 [Source:HGNC Symbol;Acc:HGNC:20477]	GO:0010466,GO:0010951	GO:0005576	GO:0004867,GO:0030414
CIB2	mRNA	ENSG00000136425	0.895778	1.91309	-1.09469	0.00560279	0.0208352	Down	calcium and integrin binding family member 2 [Source:HGNC Symbol;Acc:HGNC:24579]	GO:0071318,GO:0045494,GO:0007204,GO:0055074	GO:0042995,GO:0032437,GO:0042383,GO:0005927,GO:0016020,GO:0072562,GO:0001917,GO:0005929,GO:0032420,GO:0005737,GO:0005886,GO:0001750,GO:0031594	GO:0000287,GO:0005515,GO:0042803,GO:0005178,GO:0046872,GO:0005509
PRPH	mRNA	ENSG00000135406	0.0137325	0.0463619	-1.75534	0.00570029	0.0211447	Down	peripherin [Source:HGNC Symbol;Acc:HGNC:9461]	--	--	--
CFHR1	mRNA	ENSG00000244414	0.0868033	0.282088	-1.70032	0.00573816	0.0212575	Down	complement factor H related 1 [Source:HGNC Symbol;Acc:HGNC:4888]	GO:0032091,GO:0045919,GO:0006956,GO:0030449	GO:0005576,GO:0072562,GO:0070062,GO:0005615	GO:0005515,GO:0046982,GO:0042803
C4BPB	mRNA	ENSG00000123843	0.0536991	0.130975	-1.28632	0.00633861	0.0231458	Down	complement component 4 binding protein beta [Source:HGNC Symbol;Acc:HGNC:1328]	GO:0007596,GO:1903027,GO:0006958,GO:0045732,GO:0045959,GO:0030449,GO:0045087,GO:0002376	GO:0005576,GO:0044216,GO:0005886,GO:0005615	GO:0005515
PNMA3	mRNA	ENSG00000183837	0.0750865	0.178824	-1.25191	0.00657723	0.0239193	Down	paraneoplastic Ma antigen 3 [Source:HGNC Symbol;Acc:HGNC:18742]	GO:0043065	GO:0005730,GO:0005634	GO:0046872,GO:0003676,GO:0008270
MMP1	mRNA	ENSG00000196611	0.541107	0.207845	1.38041	0.0066028	0.023996	Up	matrix metallopeptidase 1 [Source:HGNC Symbol;Acc:HGNC:7155]	GO:0006508,GO:0050900,GO:0016032,GO:0032461,GO:0044267,GO:0030574,GO:0022617	GO:0005576,GO:0031012	GO:0008237,GO:0004175,GO:0046872,GO:0004252,GO:0008270,GO:0008233,GO:0004222,GO:0016787
SMCO2	mRNA	ENSG00000165935	8.61794	3.55095	1.27914	0.00665544	0.0241423	Up	single-pass membrane protein with coiled-coil domains 2 [Source:HGNC Symbol;Acc:HGNC:34448]	--	--	--
SLC4A9	mRNA	ENSG00000113073	0.30377	0.729903	-1.26472	0.00670711	0.0243051	Down	solute carrier family 4 member 9 [Source:HGNC Symbol;Acc:HGNC:11035]	GO:0015701,GO:0015698,GO:0006810,GO:0055085,GO:0006820,GO:0035725,GO:0098656,GO:0051453,GO:0006811	GO:0005887,GO:0045177,GO:0016021,GO:0005886,GO:0016020	GO:0008510,GO:0015297,GO:0008509,GO:0005452,GO:0015301,GO:0005215
GDF5	mRNA	ENSG00000125965	0.0206317	0.0743374	-1.84922	0.00673093	0.0243831	Down	growth differentiation factor 5 [Source:HGNC Symbol;Acc:HGNC:4220]	GO:0060591,GO:0043932,GO:0050680,GO:0007178,GO:0032331,GO:0043524,GO:0043408,GO:0030513,GO:0045666,GO:0007267,GO:0009612,GO:0032332,GO:0060395,GO:0002062,GO:0035136,GO:2001054,GO:0040014,GO:0051216,GO:0035137,GO:0030326,GO:0048468,GO:0042981,GO:0010862,GO:0007179	GO:0005615,GO:0016020,GO:0005622,GO:0005576,GO:0005886	GO:0036122,GO:0005160,GO:0005102,GO:0005515,GO:0008083,GO:0005125,GO:0042802
SIK1	mRNA	ENSG00000142178	40.0258	12.9863	1.62394	0.00677292	0.0245187	Up	salt inducible kinase 1 [Source:HGNC Symbol;Acc:HGNC:11142]	GO:2000210,GO:0048511,GO:0035556,GO:0032870,GO:0002028,GO:0045721,GO:0010868,GO:0006468,GO:0016310,GO:0010830,GO:0007346,GO:0045595,GO:0043153,GO:0007275,GO:0046777,GO:0032792,GO:0055007,GO:0007049,GO:0030154	GO:0005634,GO:0005737	GO:0016740,GO:0071889,GO:0000287,GO:0005515,GO:0005524,GO:0046872,GO:0008140,GO:0019901,GO:0004672,GO:0004674,GO:0016301,GO:0000166
TMEFF1	mRNA	ENSG00000241697	0.323635	0.151329	1.09668	0.00690394	0.0249127	Up	transmembrane protein with EGF like and two follistatin like domains 1 [Source:HGNC Symbol;Acc:HGNC:11866]	GO:0007275	GO:0005886,GO:0016020,GO:0016021	--
PLA2G10	mRNA	ENSG00000069764	1.56649	0.628845	1.31676	0.00700983	0.0252696	Up	phospholipase A2 group X [Source:HGNC Symbol;Acc:HGNC:9029]	GO:0032270,GO:0043030,GO:0051977,GO:0050482,GO:0036150,GO:0036152,GO:0036149,GO:0032308,GO:0006654,GO:0019369,GO:0090238,GO:0007411,GO:0043433,GO:0016042,GO:0042632,GO:0090370,GO:0006629,GO:0036151,GO:0036148,GO:0010744,GO:1990830,GO:0006644,GO:0010884	GO:0005576,GO:0005615	GO:0004620,GO:0004623,GO:0046872,GO:0005509,GO:0016787
RTP5	mRNA	ENSG00000188011	0.0572607	0.163365	-1.51248	0.00720697	0.0258845	Down	receptor transporter protein 5 (putative) [Source:HGNC Symbol;Acc:HGNC:26585]	GO:0051205,GO:0006612,GO:0001580	GO:0005622,GO:0016021,GO:0009986,GO:0016020	GO:0005515,GO:0031849
CLPS	mRNA	ENSG00000137392	5.21863	11.8739	-1.18605	0.00739293	0.0264769	Down	colipase [Source:HGNC Symbol;Acc:HGNC:2085]	GO:0007586,GO:0043085,GO:0044241,GO:0006629,GO:0032094,GO:0016042,GO:0001523	GO:0005576,GO:0070062	GO:0008047
KCNE1	mRNA	ENSG00000180509	0.197401	0.0801611	1.30016	0.00802173	0.0284108	Up	potassium voltage-gated channel subfamily E regulatory subunit 1 [Source:HGNC Symbol;Acc:HGNC:6240]	GO:1901379,GO:0006811,GO:1902259,GO:0061337,GO:0086011,GO:0007605,GO:0006493,GO:0034765,GO:0006487,GO:0086091,GO:0086013,GO:1902260,GO:0060307,GO:0086009,GO:0071805,GO:0006810,GO:0086005,GO:0071320,GO:0006813,GO:0098915,GO:1901381,GO:0090315,GO:0086002	GO:0016021,GO:0016020,GO:0030018,GO:0008076,GO:0005764,GO:0016324,GO:0045121,GO:0005886,GO:0009986	GO:0005267,GO:0005244,GO:0086008,GO:0015459,GO:0005515,GO:0031433,GO:1902282,GO:0005251,GO:0005249
SH2D1B	mRNA	ENSG00000198574	0.196122	0.0776564	1.33658	0.00808866	0.0286242	Up	SH2 domain containing 1B [Source:HGNC Symbol;Acc:HGNC:30416]	GO:0002717,GO:0045089,GO:0002366,GO:0045087,GO:0002376,GO:0002250,GO:0050776	GO:0005829,GO:0005622	GO:0005515,GO:0030674
CASS4	mRNA	ENSG00000087589	0.902255	0.431168	1.06528	0.00844454	0.0296875	Up	Cas scaffolding protein family member 4 [Source:HGNC Symbol;Acc:HGNC:15878]	GO:0007155	GO:0005737,GO:0030054,GO:0005856,GO:0005925	--
HSPB3	mRNA	ENSG00000169271	1.73603	4.17605	-1.26635	0.00845104	0.0297055	Down	heat shock protein family B (small) member 3 [Source:HGNC Symbol;Acc:HGNC:5248]	GO:0006986	GO:0005634,GO:0005737,GO:0016607	--
CLDN19	mRNA	ENSG00000164007	0.0558136	0.244163	-2.12915	0.00881794	0.030748	Down	claudin 19 [Source:HGNC Symbol;Acc:HGNC:2040]	GO:0016338,GO:0043297,GO:0050896,GO:0007601,GO:0019227	GO:0005634,GO:0005737,GO:0005886,GO:0016021,GO:0030054,GO:0016323,GO:0016020,GO:0043296,GO:0005923	GO:0042802,GO:0005198
ANKRD55	mRNA	ENSG00000164512	8.43213	3.0236	1.47963	0.00903639	0.0314206	Up	ankyrin repeat domain 55 [Source:HGNC Symbol;Acc:HGNC:25681]	--	--	--
ABCD2	mRNA	ENSG00000173208	0.41567	1.27807	-1.62046	0.00919693	0.0318815	Down	ATP binding cassette subfamily D member 2 [Source:HGNC Symbol;Acc:HGNC:66]	GO:0006635,GO:0006810,GO:0055085,GO:0042760,GO:0000038,GO:0032000,GO:0015909	GO:0005829,GO:0005777,GO:0016021,GO:0016020,GO:0005778	GO:0042626,GO:0005515,GO:0016887,GO:0000166,GO:0005324,GO:0042803,GO:0005524
F5	mRNA	ENSG00000198734	0.0845757	0.228703	-1.43516	0.00953204	0.0328426	Down	coagulation factor V [Source:HGNC Symbol;Acc:HGNC:3542]	GO:0007599,GO:0032571,GO:0044267,GO:0048208,GO:0006888,GO:0008015,GO:0002576,GO:0043687,GO:0007596	GO:0005615,GO:0005794,GO:1903561,GO:0033116,GO:0031093,GO:0030134,GO:0005788,GO:0016020,GO:0005783,GO:0031091,GO:0000139,GO:0005576,GO:0005886	GO:0005507,GO:0005515,GO:0046872
CCNI2	mRNA	ENSG00000205089	0.041494	0.14568	-1.81183	0.00987047	0.0338671	Down	cyclin I family member 2 [Source:HGNC Symbol;Acc:HGNC:33869]	--	--	--
PCDHB7	mRNA	ENSG00000113212	0.143225	0.511189	-1.83557	0.00993131	0.0340541	Down	protocadherin beta 7 [Source:HGNC Symbol;Acc:HGNC:8692]	GO:0007155,GO:0007268,GO:0007416,GO:0007156	GO:0005887,GO:0016021,GO:0005886,GO:0016020	GO:0005509
CLPSL2	mRNA	ENSG00000196748	0.0727683	0.160806	-1.14394	0.0101255	0.0345817	Down	colipase like 2 [Source:HGNC Symbol;Acc:HGNC:21250]	GO:0007586,GO:0043085,GO:0032094,GO:0016042	GO:0005576	GO:0008047
AL365205.1	mRNA	ENSG00000124593	0.189995	0.0875992	1.11697	0.010432	0.0354814	Up	--	--	--	--
ESPNL	mRNA	ENSG00000144488	4.72513	1.4036	1.75122	0.0105342	0.0357777	Up	espin like [Source:HGNC Symbol;Acc:HGNC:27937]	GO:0051017	GO:0031941,GO:0005737	GO:0051015
CAMK1G	mRNA	ENSG00000008118	3.85882	1.35598	1.50883	0.0105897	0.0359143	Up	calcium/calmodulin dependent protein kinase IG [Source:HGNC Symbol;Acc:HGNC:14585]	GO:0018105,GO:0018107,GO:0035556,GO:0006468,GO:0016310,GO:0008152	GO:0005794,GO:0012505,GO:0005954,GO:0016020,GO:0005622,GO:0000139,GO:0005737,GO:0005886,GO:0043005	GO:0005516,GO:0016740,GO:0004683,GO:0003824,GO:0005524,GO:0004672,GO:0004674,GO:0016301,GO:0000166
DCLK1	mRNA	ENSG00000133083	0.0754418	0.0268044	1.4929	0.0106481	0.0360734	Up	doublecortin like kinase 1 [Source:HGNC Symbol;Acc:HGNC:2700]	GO:0001764,GO:0021952,GO:0018105,GO:0018107,GO:0009615,GO:0035556,GO:0048675,GO:1900181,GO:0048812,GO:0007420,GO:0006468,GO:0016310,GO:0016197,GO:0007275,GO:0007409,GO:0007417,GO:0048813,GO:0030900,GO:0030154,GO:0007399	GO:0005887,GO:0005622,GO:0014069	GO:0016740,GO:0005057,GO:0005524,GO:0004672,GO:0004674,GO:0016301,GO:0000166
UCN2	mRNA	ENSG00000145040	0.211644	0.428774	-1.01858	0.0107939	0.03643	Down	urocortin 2 [Source:HGNC Symbol;Acc:HGNC:18414]	GO:0007189,GO:0006950,GO:0007586,GO:0006171,GO:0031669	GO:0005576,GO:0005615	GO:0005102,GO:0042562,GO:0005179,GO:0001664,GO:0051431
CRIP3	mRNA	ENSG00000146215	0.59756	2.75982	-2.20742	0.0111611	0.0375089	Down	cysteine rich protein 3 [Source:HGNC Symbol;Acc:HGNC:17751]	--	--	--
HOGA1	mRNA	ENSG00000241935	0.21938	0.500304	-1.18937	0.0114447	0.0382793	Down	4-hydroxy-2-oxoglutarate aldolase 1 [Source:HGNC Symbol;Acc:HGNC:25155]	GO:0042866,GO:0009436,GO:0019470,GO:0008152,GO:0033609,GO:0046487	GO:0005759,GO:0016020,GO:0016021,GO:0070062,GO:0005739	GO:0003824,GO:0016829,GO:0008700,GO:0042803
KCNJ10	mRNA	ENSG00000177807	0.98365	2.05426	-1.0624	0.0119156	0.0396034	Down	potassium voltage-gated channel subfamily J member 10 [Source:HGNC Symbol;Acc:HGNC:6256]	GO:0014003,GO:0048169,GO:0042391,GO:0006811,GO:0007628,GO:0034765,GO:0055075,GO:0060075,GO:0071805,GO:0006810,GO:0006813,GO:0022010,GO:0007601,GO:0051935	GO:0098793,GO:0005887,GO:0016021,GO:0016020,GO:0005886,GO:0016323	GO:0005242,GO:0005267,GO:0005244,GO:0015272,GO:0015467,GO:0005515,GO:0005524,GO:0000166
FAM178B	mRNA	ENSG00000168754	0.0749605	0.224866	-1.58486	0.012363	0.0408814	Down	family with sequence similarity 178 member B [Source:HGNC Symbol;Acc:HGNC:28036]	--	--	--
LYPD1	mRNA	ENSG00000150551	0.2015	0.812245	-2.01114	0.0125733	0.0414551	Down	LY6/PLAUR domain containing 1 [Source:HGNC Symbol;Acc:HGNC:28431]	GO:0001775,GO:0035094,GO:1903077,GO:0007271,GO:0006501,GO:0001662,GO:0095500,GO:2000272	GO:0005576,GO:0031225,GO:0005886,GO:0016020	GO:0030550,GO:0033130
WNT16	mRNA	ENSG00000002745	0.805601	0.359828	1.16276	0.0135559	0.0442052	Up	Wnt family member 16 [Source:HGNC Symbol;Acc:HGNC:16267]	GO:0046330,GO:0090399,GO:0016055,GO:0043616,GO:0030216,GO:0014068,GO:0045165,GO:0010628,GO:0090403,GO:0007275,GO:0003408,GO:0030182,GO:0060548,GO:0046849,GO:0060317	GO:0005576,GO:0005737,GO:0005615	GO:0005109,GO:0005102
PDE1C	mRNA	ENSG00000154678	0.212341	0.926966	-2.12614	0.0139008	0.0451375	Down	phosphodiesterase 1C [Source:HGNC Symbol;Acc:HGNC:8776]	GO:0007165,GO:0007608	GO:0005829,GO:0005929	GO:0005516,GO:0046872,GO:0004117,GO:0008081,GO:0004114,GO:0016787
ELANE	mRNA	ENSG00000197561	0.0104132	0.0319544	-1.61761	0.0139836	0.045379	Down	elastase, neutrophil expressed [Source:HGNC Symbol;Acc:HGNC:3309]	GO:0006874,GO:0002523,GO:0032496,GO:0044130,GO:0070945,GO:0042742,GO:0070947,GO:0043312,GO:0048661,GO:0006909,GO:0050922,GO:0006508,GO:0000122,GO:0050900,GO:0030163,GO:0001878,GO:0002438,GO:1903238,GO:0050832,GO:0009411,GO:0050728,GO:0050778,GO:0043406,GO:0019730,GO:0002812,GO:0022617	GO:0035580,GO:0035578,GO:0030141,GO:0070062,GO:0017053,GO:0005576,GO:0005737,GO:0009986,GO:0005615	GO:0004175,GO:0004252,GO:0005515,GO:0008201,GO:0008236,GO:0002020,GO:0019955,GO:0008233,GO:0016787
KRTAP2-3	mRNA	ENSG00000212724	0.187534	0.691814	-1.88323	0.0141648	0.0458629	Down	keratin associated protein 2-3 [Source:HGNC Symbol;Acc:HGNC:18906]	GO:0031424	GO:0005829,GO:0045095,GO:0005882	GO:0005515
SULT1E1	mRNA	ENSG00000109193	0.00639649	0.0278737	-2.12355	0.0141729	0.0458819	Down	sulfotransferase family 1E member 1 [Source:HGNC Symbol;Acc:HGNC:11377]	GO:0008202,GO:0045600,GO:0050427,GO:0006711,GO:0006068,GO:0051923,GO:0008210	GO:0005829,GO:0005737	GO:0004062,GO:0008289,GO:0047894,GO:0004304,GO:0050294,GO:0008146,GO:0005515,GO:0016740,GO:0005496
CACNG8	mRNA	ENSG00000142408	0.109907	0.267764	-1.28468	0.0143373	0.0463442	Down	calcium voltage-gated channel auxiliary subunit gamma 8 [Source:HGNC Symbol;Acc:HGNC:13628]	GO:2000311,GO:0006811,GO:0061337,GO:0034765,GO:0006810,GO:0006816,GO:0070588,GO:0019226	GO:0045211,GO:0030666,GO:0005891,GO:0032281,GO:0016021,GO:0016020,GO:0030054,GO:0014069,GO:0005886,GO:0045202	GO:0005244,GO:0005245,GO:0016247,GO:0005262
CATIP	mRNA	ENSG00000158428	0.646277	0.263694	1.29329	0.0146345	0.0471342	Up	ciliogenesis associated TTC17 interacting protein [Source:HGNC Symbol;Acc:HGNC:25062]	GO:0030030,GO:0044782,GO:0030041	GO:0005634,GO:0005737,GO:0005886,GO:0016020,GO:0015629,GO:0005856	GO:0005515
SLC5A10	mRNA	ENSG00000154025	0.094733	0.0314716	1.58982	0.0149584	0.0479542	Up	solute carrier family 5 member 10 [Source:HGNC Symbol;Acc:HGNC:23155]	GO:1904659,GO:0008645,GO:0006810,GO:0055085,GO:0035725,GO:0006814,GO:0006811	GO:0070062,GO:0005887,GO:0016021,GO:0005886,GO:0016020	GO:0015370,GO:0005215,GO:0005412
DYDC2	mRNA	ENSG00000133665	0.0678563	0.0273427	1.31133	0.0152862	0.0488515	Up	DPY30 domain containing 2 [Source:HGNC Symbol;Acc:HGNC:23468]	GO:0006348,GO:0051568	GO:0000781,GO:0048188	GO:0042800
SLC2A14	mRNA	ENSG00000173262	0.629506	1.75787	-1.48154	0.0157158	0.0499934	Down	solute carrier family 2 member 14 [Source:HGNC Symbol;Acc:HGNC:18301]	GO:1904659,GO:0006810,GO:0055085,GO:0008643,GO:0007283,GO:0007275,GO:0030154	GO:0005634,GO:0016021,GO:0005886,GO:0016020	GO:0055056,GO:0005355,GO:0005215,GO:0022857
