# Supplementary material for: The anti-tumor activity of tangeretin in esophageal squamous cell carcinoma by inhibiting GLI2-mediated transcription of GPNMB
Source: PLoS One. 2024 Jun 26;19(6):e0291531. doi: 10.1371/journal.pone.0291531 (PMC11207133; doi:10.1371/journal.pone.0291531)
Supplement: S3 Table — (XLSX) [file pone.0291531.s005.xlsx]

## Sheet: S3 Table
S3 Table. The differentially expressed genes in ESCC tissues and normal esophageal tissues using the TCGA database
symbol	baseMean	log2FoldChange	lfcSE	stat	pvalue	padj	Gene type
C1orf112	842.301	1.47625	0.190892	7.73345	1.04671e-14	7.75873e-13	mRNA
GCLC	11673.2	1.08762	0.406964	2.67252	0.00752843	0.0269875	mRNA
ENPP4	1038.09	-2.8383	0.453905	-6.25307	4.02456e-10	1.18607e-08	mRNA
CFTR	319.21	-3.98369	0.640259	-6.222	4.90858e-10	1.42133e-08	mRNA
AOC1	795.132	-2.29477	0.663797	-3.45703	0.00054617	0.00305413	mRNA
HECW1	304.488	1.53748	0.421036	3.65166	0.000260554	0.00162577	mRNA
KLHL13	1294.64	1.31622	0.349373	3.76739	0.000164966	0.00109878	mRNA
CYP26B1	1400.96	2.2397	0.541567	4.1356	3.54035e-05	0.000295108	mRNA
ICA1	752.349	-2.77579	0.475241	-5.84081	5.19481e-09	1.21064e-07	mRNA
CASP10	1553.39	-1.27258	0.310467	-4.09892	4.1508e-05	0.000337174	mRNA
SLC7A2	2003.03	-1.89668	0.557997	-3.39909	0.00067611	0.00365378	mRNA
SARM1	462.044	-1.31144	0.323807	-4.05006	5.12044e-05	0.000403827	mRNA
CD38	1468.41	1.79342	0.486884	3.68347	0.000230079	0.00145773	mRNA
RECQL	2186.93	1.02051	0.235171	4.33943	1.42855e-05	0.000134164	mRNA
HSPB6	2765.85	-3.52039	0.643009	-5.47486	4.37847e-08	8.2205e-07	mRNA
PDK4	6073.9	-4.67162	0.664068	-7.03485	1.99471e-12	9.51124e-11	mRNA
ARX	21.6914	-3.46371	0.684663	-5.05901	4.21448e-07	6.15871e-06	mRNA
CALCR	18.1121	1.76096	0.527022	3.34135	0.000833724	0.00437349	mRNA
DVL2	3675.56	1.02897	0.179958	5.71783	1.07891e-08	2.34675e-07	mRNA
MCUB	1387.92	1.15743	0.247891	4.66912	3.025e-06	3.49244e-05	mRNA
POLR2J	2702.45	1.01119	0.219855	4.59936	4.23796e-06	4.65793e-05	mRNA
THSD7A	272.11	-1.53238	0.42456	-3.60933	0.00030699	0.00186709	mRNA
ACSM3	444.587	-4.53864	0.392653	-11.5589	6.65595e-31	4.05583e-28	mRNA
COPZ2	1182.98	1.09785	0.354857	3.09378	0.00197621	0.00904122	mRNA
PRKAR2B	1256.12	-1.47628	0.513316	-2.87598	0.00402782	0.0162953	mRNA
TSPOAP1	706.317	-1.40894	0.417726	-3.37288	0.000743871	0.00396744	mRNA
WDR54	999.51	1.79531	0.273042	6.57522	4.85811e-11	1.7474e-09	mRNA
ITGA3	34069	1.419	0.372571	3.80867	0.000139717	0.000952255	mRNA
ITGA2B	77.9712	1.30826	0.388154	3.37046	0.000750437	0.00399255	mRNA
OSBPL7	994.084	-2.46071	0.319943	-7.69109	1.45891e-14	1.05133e-12	mRNA
TMEM98	1761.5	-1.58002	0.334652	-4.72139	2.34237e-06	2.78104e-05	mRNA
KRT33A	17.6348	1.70612	0.756727	2.2546	0.0241585	0.0689939	mRNA
ABCC8	88.7915	-5.65274	0.69917	-8.08493	6.22015e-16	5.72751e-14	mRNA
TMEM132A	9467.63	1.07394	0.261039	4.11411	3.88675e-05	0.000318977	mRNA
CX3CL1	4321.94	1.28784	0.47011	2.73944	0.00615432	0.0229305	mRNA
TNFRSF12A	4023.9	1.38988	0.335541	4.14222	3.43962e-05	0.00028787	mRNA
DLX6	349.995	4.77813	0.584024	8.18139	2.80577e-16	2.71002e-14	mRNA
ALDH3B1	1233.49	-2.17244	0.382129	-5.68509	1.30743e-08	2.7839e-07	mRNA
PHTF2	2631.02	1.1573	0.202652	5.71076	1.12476e-08	2.43244e-07	mRNA
CCL26	105.175	3.23211	0.537556	6.0126	1.82568e-09	4.731e-08	mRNA
USH1C	400.37	-5.31816	0.653603	-8.13667	4.06286e-16	3.8002e-14	mRNA
GGCT	2918.54	1.11163	0.210585	5.27878	1.30048e-07	2.17725e-06	mRNA
DBF4	2042.78	1.67856	0.277413	6.05074	1.4418e-09	3.83701e-08	mRNA
ARHGAP44	509.596	-2.33822	0.339546	-6.88632	5.72537e-12	2.49723e-10	mRNA
SCIN	722.982	-1.28332	0.517643	-2.47915	0.0131695	0.0425092	mRNA
ARSD	3048.54	-2.14088	0.265098	-8.07582	6.70261e-16	6.11739e-14	mRNA
MYH13	33.9637	-1.84387	0.604451	-3.05048	0.00228476	0.010227	mRNA
PRSS21	789.912	1.46937	0.693981	2.1173	0.0342345	0.0907751	mRNA
PROM1	1207.08	-3.93376	0.738513	-5.3266	1.0007e-07	1.71755e-06	mRNA
SLC13A2	17.1699	-1.65731	0.606355	-2.73322	0.00627176	0.0232843	mRNA
MATK	233.677	1.76488	0.461266	3.82617	0.000130151	0.000895987	mRNA
SCN4A	39.0681	-2.34432	0.538231	-4.35561	1.32695e-05	0.000125994	mRNA
TKTL1	29.5185	2.86561	0.899138	3.18707	0.00143723	0.00691434	mRNA
CACNA2D2	244.309	-2.8618	0.368003	-7.77656	7.45211e-15	5.68666e-13	mRNA
SELE	664.278	1.63162	0.615652	2.65024	0.00804352	0.028523	mRNA
CAMK1G	37.422	1.51296	0.410172	3.6886	0.000225493	0.00143218	mRNA
TFAP2B	32.339	2.5919	0.851788	3.0429	0.00234314	0.0104308	mRNA
TFAP2D	3.5194	3.11148	1.1392	2.7313	0.0063085	0.0233998	mRNA
MAPK8IP2	1277.22	2.16144	0.456306	4.73683	2.17091e-06	2.60359e-05	mRNA
PAX7	299.484	4.85487	1.09481	4.43442	9.23185e-06	9.15803e-05	mRNA
MASP2	110.033	-1.48425	0.316222	-4.6937	2.68308e-06	3.13939e-05	mRNA
IYD	315.776	-6.67719	0.558924	-11.9465	6.77074e-33	5.00986e-30	mRNA
CD9	41958.6	1.23228	0.333419	3.6959	0.000219112	0.00139959	mRNA
HHATL	1.41867	-1.61355	0.684461	-2.3574	0.0184034	0.0556087	mRNA
NCAPD2	15219.1	1.37239	0.23892	5.74413	9.2396e-09	2.04297e-07	mRNA
GIPR	164.727	-1.47756	0.425096	-3.47582	0.000509293	0.0028739	mRNA
SEMA3G	466.138	-1.85423	0.365183	-5.07753	3.82372e-07	5.65654e-06	mRNA
SLC6A13	9.73099	1.05829	0.523893	2.02004	0.043379	0.108653	mRNA
PRSS3	1180.5	-1.62936	0.655963	-2.48392	0.0129945	0.0420543	mRNA
FMO1	352.479	2.26858	0.432296	5.24775	1.53969e-07	2.53016e-06	mRNA
ANOS1	1211.71	1.9695	0.381483	5.16273	2.4337e-07	3.7783e-06	mRNA
DPF1	432.815	2.64917	0.447829	5.9156	3.30675e-09	8.07891e-08	mRNA
SYT7	1996.66	1.89988	0.406989	4.66814	3.03934e-06	3.50705e-05	mRNA
PLAUR	3003.04	1.54796	0.285269	5.42632	5.75263e-08	1.04638e-06	mRNA
ANLN	8840.31	2.52162	0.316881	7.95763	1.75372e-15	1.48908e-13	mRNA
DCN	20326.9	-1.11608	0.44312	-2.51868	0.0117796	0.0387597	mRNA
TYROBP	2005.61	1.468	0.341966	4.29283	1.76407e-05	0.000160898	mRNA
GABRA3	462.871	4.57772	0.481566	9.50589	1.98353e-21	4.19334e-19	mRNA
BRCA1	2799.89	1.68201	0.248743	6.76203	1.36071e-11	5.544e-10	mRNA
SEMA3B	1540.79	-2.47345	0.455483	-5.43039	5.62296e-08	1.02539e-06	mRNA
NR1H4	6.46613	-2.07875	0.80325	-2.58792	0.00965582	0.0330469	mRNA
ELOVL5	6229.18	1.61953	0.262807	6.16243	7.16363e-10	2.02477e-08	mRNA
CALCOCO1	3897.67	-1.1471	0.210583	-5.44725	5.11535e-08	9.44562e-07	mRNA
SLC7A14	28.6579	-3.39759	0.704742	-4.82104	1.42812e-06	1.80524e-05	mRNA
RWDD2A	315.285	-1.21685	0.194114	-6.26872	3.64036e-10	1.08519e-08	mRNA
DDX11	2884.18	1.0948	0.201167	5.44225	5.26118e-08	9.68468e-07	mRNA
GPRC5A	10134.6	-1.44065	0.486632	-2.96046	0.00307177	0.0130593	mRNA
TACC3	4666.18	1.42609	0.25906	5.50485	3.69477e-08	7.03245e-07	mRNA
POLA2	2467.51	1.24526	0.226498	5.49787	3.84397e-08	7.29299e-07	mRNA
DPEP1	47.6796	-3.36389	0.47206	-7.12598	1.03346e-12	5.21589e-11	mRNA
BID	2360.97	1.10471	0.244568	4.517	6.27213e-06	6.54804e-05	mRNA
NPC1L1	293.164	-4.95977	0.504495	-9.83115	8.26655e-23	2.10143e-20	mRNA
XYLT2	4659.34	-1.96046	0.247546	-7.91958	2.38319e-15	1.975e-13	mRNA
ISL1	93.1714	-3.29898	0.832857	-3.96105	7.46223e-05	0.000556806	mRNA
CHDH	585.218	-3.00223	0.455988	-6.58401	4.57916e-11	1.65714e-09	mRNA
ATP1A2	982.129	-2.61622	0.814416	-3.21239	0.00131635	0.0064264	mRNA
ZNF582	61.8855	-1.52033	0.405155	-3.75246	0.000175107	0.00115579	mRNA
VSIG2	2334.73	-7.11112	0.589414	-12.0647	1.62188e-33	1.40009e-30	mRNA
CYP24A1	1378.04	3.43291	0.593524	5.78395	7.29669e-09	1.65986e-07	mRNA
SYT13	591.615	-4.42459	0.632453	-6.99592	2.63519e-12	1.21866e-10	mRNA
SNAI2	5237.93	2.66403	0.3202	8.31988	8.80542e-17	9.21367e-15	mRNA
MNAT1	1198.07	1.00393	0.166393	6.03348	1.60462e-09	4.22691e-08	mRNA
RUNX3	2944.92	2.15924	0.318997	6.76885	1.29808e-11	5.30448e-10	mRNA
PLEKHB1	365.068	-3.11663	0.426901	-7.30057	2.86545e-13	1.62871e-11	mRNA
SLC7A9	22.8537	1.05708	0.387898	2.72516	0.00642706	0.0237587	mRNA
CPS1	567.891	-2.27404	0.592993	-3.83486	0.000125637	0.000869821	mRNA
FHL1	7515.78	-2.55167	0.562405	-4.53708	5.70395e-06	6.03084e-05	mRNA
GRAMD1B	917.63	-2.88436	0.581151	-4.96319	6.93439e-07	9.52698e-06	mRNA
NDUFS1	7838.64	-1.02915	0.1568	-6.56345	5.2577e-11	1.88296e-09	mRNA
BIRC3	3709.52	-1.00228	0.46764	-2.14328	0.0320904	0.0863551	mRNA
SNAPC1	1192.15	1.95776	0.2366	8.27454	1.28955e-16	1.31286e-14	mRNA
GCLM	10176.3	2.40763	0.491701	4.89653	9.75458e-07	1.28352e-05	mRNA
DEPDC1	2023.83	2.34792	0.28163	8.33691	7.62589e-17	8.04037e-15	mRNA
TYMP	20549.4	3.18169	0.355208	8.95725	3.32862e-19	5.07076e-17	mRNA
RNASET2	2190.85	-1.1948	0.280337	-4.26203	2.02582e-05	0.000181418	mRNA
CD44	74820.8	1.33859	0.317953	4.21004	2.55327e-05	0.000221768	mRNA
KCNG1	576.185	2.49871	0.500369	4.99373	5.92251e-07	8.30474e-06	mRNA
INSRR	27.3312	-3.39749	0.458323	-7.41285	1.2361e-13	7.42304e-12	mRNA
SH2D2A	571.671	1.55862	0.329564	4.72933	2.25257e-06	2.68675e-05	mRNA
ARNTL2	8712.31	1.66696	0.368718	4.52096	6.15602e-06	6.44306e-05	mRNA
ANK1	635.284	1.15451	0.553719	2.085	0.0370689	0.096421	mRNA
IBSP	91.0898	3.93249	0.55391	7.09952	1.2519e-12	6.18281e-11	mRNA
HMGB3	4820.87	2.31191	0.2783	8.30723	9.79597e-17	1.01986e-14	mRNA
MUSK	60.4416	-2.89408	0.426841	-6.78023	1.19987e-11	4.94214e-10	mRNA
CENPQ	622.763	1.48364	0.267835	5.5394	3.03504e-08	5.90422e-07	mRNA
FUT8	2283.49	-1.57573	0.273758	-5.7559	8.61795e-09	1.92919e-07	mRNA
GAB2	1518.23	-1.68396	0.288778	-5.83134	5.49855e-09	1.27498e-07	mRNA
APBA2	924.47	1.92644	0.367608	5.24049	1.60153e-07	2.61699e-06	mRNA
EFCAB1	156.512	2.25387	0.513897	4.38583	1.15544e-05	0.000111601	mRNA
TMSB10	52000.8	1.33867	0.272734	4.90833	9.18566e-07	1.22071e-05	mRNA
MYOC	1103.57	-5.07844	1.0303	-4.92911	8.26069e-07	1.11386e-05	mRNA
SH3YL1	3048.09	-1.18845	0.278259	-4.271	1.94595e-05	0.00017544	mRNA
DEPDC1B	1093.93	2.11885	0.260042	8.1481	3.69674e-16	3.48925e-14	mRNA
DAPK2	578.718	-1.373	0.356325	-3.85323	0.000116568	0.000816034	mRNA
MYOM2	167.764	-1.85528	0.520517	-3.56431	0.00036482	0.00216572	mRNA
OTC	9.51159	-5.20707	0.635653	-8.19168	2.57612e-16	2.50573e-14	mRNA
SLC18A1	10.8864	-2.93874	0.479198	-6.13263	8.64385e-10	2.39416e-08	mRNA
USP2	405.778	-1.04934	0.453689	-2.3129	0.0207281	0.0611311	mRNA
CASR	7.46003	-1.66284	0.633991	-2.62282	0.00872056	0.0304496	mRNA
HOXC8	262.728	3.23089	0.417301	7.74236	9.75909e-15	7.28608e-13	mRNA
VCAN	14132.4	1.15788	0.476767	2.42861	0.0151568	0.0475641	mRNA
MSR1	1019.33	1.47341	0.392277	3.75604	0.000172625	0.00114245	mRNA
C6	82.0299	-5.17293	0.869947	-5.94626	2.74338e-09	6.81912e-08	mRNA
RAI14	8566.37	1.69491	0.327433	5.17637	2.26242e-07	3.54694e-06	mRNA
SOX30	64.3156	1.55656	0.451127	3.45038	0.000559797	0.00311603	mRNA
BEST2	37.969	1.52148	0.555734	2.73778	0.00618558	0.023018	mRNA
SPDL1	1311.37	1.2743	0.193223	6.59498	4.25299e-11	1.55129e-09	mRNA
RTN4R	953.914	1.73449	0.338039	5.13102	2.88179e-07	4.3788e-06	mRNA
CDH10	11.9659	-2.50321	0.905512	-2.76442	0.00570241	0.0215569	mRNA
RAB27B	4627.55	-1.28091	0.358637	-3.5716	0.000354807	0.00211384	mRNA
LSG1	5531.82	1.12638	0.19843	5.67646	1.37513e-08	2.92205e-07	mRNA
TNC	86766.3	3.34283	0.504633	6.62427	3.48958e-11	1.29565e-09	mRNA
C2orf83	2.65851	2.00438	0.994806	2.01484	0.0439212	0.109647	mRNA
CAPG	7857.74	1.04273	0.262844	3.96711	7.275e-05	0.000544718	mRNA
TG	230.159	2.59052	0.591745	4.37777	1.19898e-05	0.000115296	mRNA
ADAM28	1472.75	-3.66578	0.411682	-8.90441	5.36688e-19	7.99935e-17	mRNA
BARX2	1791.45	1.93261	0.564476	3.42373	0.000617679	0.00338861	mRNA
ZIC2	727.376	1.67338	0.56079	2.98397	0.00284537	0.0122604	mRNA
ADRB1	132.594	-1.11446	0.470249	-2.36994	0.0177911	0.0541377	mRNA
GUCA2B	102.106	-9.37758	0.967568	-9.6919	3.26403e-22	7.64489e-20	mRNA
MAGEC2	21.2894	7.78072	1.59311	4.88398	1.03965e-06	1.35682e-05	mRNA
PREX2	573.091	-1.95228	0.396524	-4.92349	8.50148e-07	1.14244e-05	mRNA
XK	717.027	-2.92295	0.455109	-6.42252	1.3404e-10	4.3802e-09	mRNA
ANO2	71.7592	-1.2173	0.305471	-3.98501	6.74783e-05	0.000510225	mRNA
ARHGAP6	292.002	-2.51986	0.398145	-6.32901	2.4674e-10	7.57327e-09	mRNA
ROS1	538.234	4.46136	0.755072	5.90853	3.45169e-09	8.37869e-08	mRNA
TNFRSF17	55.9442	-2.29754	0.454151	-5.05897	4.2152e-07	6.15871e-06	mRNA
LMO3	271.342	-1.31518	0.508071	-2.58858	0.00963724	0.0329915	mRNA
GUCA1A	28.6146	1.33809	0.559947	2.38967	0.0168635	0.0518174	mRNA
CELF2	2174.16	-1.40875	0.415604	-3.38966	0.0006998	0.00376339	mRNA
UTS2	54.2354	3.575	0.725982	4.92436	8.46361e-07	1.13826e-05	mRNA
TNFRSF9	331.943	1.74253	0.423733	4.11233	3.91684e-05	0.000320929	mRNA
EPN3	4876.85	-1.36686	0.360935	-3.78699	0.000152486	0.00102588	mRNA
ELN	3349.69	-1.61117	0.539353	-2.98722	0.00281531	0.0121465	mRNA
RFC2	2873.7	1.29558	0.188255	6.88207	5.89905e-12	2.5675e-10	mRNA
NEDD4L	7396.13	-1.40902	0.30687	-4.5916	4.39857e-06	4.81403e-05	mRNA
FOXP3	370.992	1.75879	0.353604	4.97391	6.56165e-07	9.07202e-06	mRNA
NEXMIF	190.196	-2.59107	0.678229	-3.82034	0.000133267	0.000914721	mRNA
DKK3	6505.03	1.1891	0.333976	3.56042	0.000370257	0.00219206	mRNA
LAMC3	771.455	1.49243	0.43638	3.42002	0.000626156	0.00342604	mRNA
PTGER3	1423.05	-4.27067	0.470295	-9.08084	1.07742e-19	1.77158e-17	mRNA
TNIP3	220.003	2.74734	0.500138	5.49316	3.94814e-08	7.48035e-07	mRNA
COL23A1	151.649	-1.1561	0.394598	-2.92981	0.00339173	0.0141859	mRNA
HERPUD1	6869.33	-1.49234	0.22867	-6.52619	6.74653e-11	2.36106e-09	mRNA
HOMER3	2474.38	1.91422	0.272278	7.03037	2.0598e-12	9.7766e-11	mRNA
RAD51	951.914	1.99705	0.268363	7.44161	9.94674e-14	6.08793e-12	mRNA
POLQ	1870.98	2.08375	0.2947	7.07073	1.54118e-12	7.46033e-11	mRNA
THOC3	1629.76	1.21618	0.264047	4.60591	4.10663e-06	4.53283e-05	mRNA
PRSS8	7262.34	-1.56349	0.400882	-3.90013	9.61394e-05	0.000694012	mRNA
FNIP2	3131.71	-1.33636	0.251611	-5.3112	1.08903e-07	1.85548e-06	mRNA
ALX4	121.519	2.74789	0.682277	4.02753	5.63652e-05	0.00043786	mRNA
FSTL4	1055.83	1.97322	0.500286	3.94419	8.00714e-05	0.000591906	mRNA
FOXN3	8316.72	-1.00019	0.216491	-4.62	3.83739e-06	4.27206e-05	mRNA
METTL24	97.4104	-1.23919	0.622572	-1.99044	0.0465426	0.114668	mRNA
MCF2L2	231.538	1.10455	0.279732	3.94859	7.86121e-05	0.000583027	mRNA
NRIP2	212.924	-1.17167	0.25143	-4.66	3.16212e-06	3.62551e-05	mRNA
LAMA3	24256.9	1.79909	0.469494	3.83198	0.000127117	0.000877872	mRNA
KCNQ1	3555.1	-5.09928	0.422875	-12.0586	1.74722e-33	1.47751e-30	mRNA
PTPRN	167.524	-2.34237	0.596993	-3.92361	8.72311e-05	0.000637704	mRNA
FOXC1	2481.63	1.22562	0.396712	3.08945	0.00200525	0.00916295	mRNA
PLEKHH1	1486.99	-1.87561	0.318438	-5.89003	3.86118e-09	9.26952e-08	mRNA
RELT	781.455	1.57976	0.241065	6.55324	5.6301e-11	2.00076e-09	mRNA
GALC	1973.52	-1.14327	0.309295	-3.69639	0.00021869	0.00139776	mRNA
KCNH2	533.464	-1.19963	0.57363	-2.09129	0.0365017	0.0952567	mRNA
CYFIP2	2312.69	-2.75423	0.447582	-6.15358	7.57535e-10	2.1306e-08	mRNA
CCDC85A	34.7121	-1.66547	0.476047	-3.49854	0.000467805	0.00267882	mRNA
ITIH1	3.99284	-1.30375	0.586712	-2.22214	0.0262741	0.0737696	mRNA
ZNF280C	1081.96	1.38553	0.235562	5.8818	4.05831e-09	9.67551e-08	mRNA
NPFFR2	18.3411	1.67544	0.853864	1.96218	0.049741	0.12053	mRNA
IL17RB	304.772	-1.88543	0.33921	-5.5583	2.72412e-08	5.36486e-07	mRNA
GYG2	251.828	-1.89842	0.456819	-4.15573	3.24255e-05	0.000272864	mRNA
DCBLD2	5214.37	1.14779	0.333992	3.43659	0.000589092	0.00325642	mRNA
SERPINB3	12070.5	2.85686	0.769309	3.71354	0.000204377	0.00131765	mRNA
PKP2	2348.06	-1.3698	0.349818	-3.91573	9.01294e-05	0.000656114	mRNA
LAMC2	55942.5	3.16504	0.491003	6.44606	1.14794e-10	3.82979e-09	mRNA
PARP12	4350.38	1.06224	0.238557	4.45278	8.47647e-06	8.51057e-05	mRNA
GNA15	5865.44	1.09627	0.410102	2.67316	0.00751396	0.0269403	mRNA
CREB3L3	16.6564	-3.65565	0.5837	-6.26289	3.77917e-10	1.12334e-08	mRNA
COL11A1	4659.03	6.8426	0.679287	10.0732	7.25753e-24	2.20981e-21	mRNA
MPC1	1745.79	-1.69921	0.222007	-7.65388	1.95002e-14	1.358e-12	mRNA
BCAT1	5701.83	2.24801	0.512805	4.38375	1.16652e-05	0.000112618	mRNA
LZTS1	1328.27	1.18263	0.427269	2.76788	0.0056423	0.0213706	mRNA
WNT8A	1.80113	2.68758	1.12363	2.39187	0.0167626	0.0515722	mRNA
CDH3	25412.5	3.17638	0.404111	7.86017	3.836e-15	3.08638e-13	mRNA
LTK	116.351	-2.43595	0.514346	-4.73602	2.17959e-06	2.61248e-05	mRNA
POLD1	2816.33	1.34478	0.179701	7.48344	7.24042e-14	4.55948e-12	mRNA
SEZ6	28.1888	-1.88466	0.349297	-5.39559	6.82974e-08	1.22025e-06	mRNA
SLC6A16	110.573	-1.04961	0.368371	-2.84933	0.0043811	0.0174639	mRNA
GSC2	5.20638	2.91934	0.858454	3.4007	0.000672139	0.00363647	mRNA
GPC1	39528.5	2.19289	0.356399	6.15292	7.60711e-10	2.13556e-08	mRNA
DLX3	503.09	1.13202	0.507268	2.2316	0.0256413	0.0723508	mRNA
TSPAN32	51.0104	-1.27577	0.325642	-3.91772	8.93909e-05	0.000651539	mRNA
CCN5	293.056	-1.39508	0.588457	-2.37074	0.0177527	0.0540486	mRNA
DMRT3	145.866	4.04419	0.726241	5.56867	2.56698e-08	5.08682e-07	mRNA
ST3GAL6	351.873	-1.01385	0.315422	-3.21425	0.00130785	0.00638982	mRNA
HIPK2	10745.8	-1.24371	0.243674	-5.10399	3.32572e-07	4.96817e-06	mRNA
SLC12A2	5299.54	-2.79579	0.269906	-10.3584	3.83259e-25	1.39305e-22	mRNA
CNN2	13201.2	1.02	0.201488	5.06232	4.14186e-07	6.06868e-06	mRNA
SNCAIP	877.964	1.65346	0.395923	4.17621	2.96402e-05	0.000251933	mRNA
BCAS1	1193.7	-4.49	0.59737	-7.51629	5.63539e-14	3.59797e-12	mRNA
POU1F1	3.17345	-1.67842	0.539686	-3.10999	0.00187091	0.00865021	mRNA
CHI3L2	378.467	1.60021	0.586441	2.72868	0.00635879	0.0235505	mRNA
NTN1	4519.54	-1.22073	0.480637	-2.53982	0.011091	0.037028	mRNA
GLP2R	53.3872	-2.82486	0.625829	-4.51379	6.36779e-06	6.63287e-05	mRNA
MCM10	1201.78	2.50671	0.304129	8.24225	1.68998e-16	1.69093e-14	mRNA
ERBB3	9109.52	-1.63332	0.290002	-5.63212	1.78004e-08	3.68236e-07	mRNA
PACC1	788.535	1.48209	0.219817	6.74236	1.55837e-11	6.24492e-10	mRNA
SNAP91	48.9759	-1.90849	0.657683	-2.90183	0.00370988	0.0152533	mRNA
COL17A1	55707.4	1.63171	0.579142	2.81746	0.00484055	0.0188934	mRNA
GSTO2	1526.63	-1.08764	0.397428	-2.73671	0.00620569	0.0230804	mRNA
TLE2	969.511	-1.24146	0.402259	-3.08621	0.00202723	0.00924094	mRNA
FAM107B	3931.97	-2.75571	0.31273	-8.81179	1.23161e-18	1.77815e-16	mRNA
PDE4A	1744.89	-1.1342	0.309538	-3.66418	0.000248136	0.00155855	mRNA
CTNNA2	17.9772	-2.81883	0.66018	-4.26979	1.95656e-05	0.000176205	mRNA
ZMYND12	68.3287	-1.82724	0.413393	-4.4201	9.86568e-06	9.72857e-05	mRNA
SLC9A3	2717.83	-4.10627	0.57283	-7.1684	7.58791e-13	3.94991e-11	mRNA
ASPM	4757.51	2.1833	0.298847	7.30577	2.7569e-13	1.57132e-11	mRNA
SPI1	1283.67	1.16215	0.316045	3.67718	0.000235827	0.00148891	mRNA
MPPED2	346.241	1.35165	0.577839	2.33914	0.0193283	0.0578216	mRNA
CLDN18	10521.2	-8.48079	0.591255	-14.3437	1.16654e-46	2.68539e-43	mRNA
MSANTD3	1989.76	1.36451	0.225834	6.04211	1.52113e-09	4.03003e-08	mRNA
PFKP	11326	1.10631	0.268783	4.11599	3.85523e-05	0.000316766	mRNA
PKM	125103	1.10804	0.226411	4.89392	9.88464e-07	1.29737e-05	mRNA
NAV3	505.615	1.12005	0.494987	2.26279	0.0236484	0.0679094	mRNA
ATP2B3	9.51249	-1.4964	0.520897	-2.87274	0.0040693	0.0164358	mRNA
CBFB	4806.6	1.25454	0.138548	9.05496	1.36618e-19	2.21128e-17	mRNA
IFI35	1819.62	1.06904	0.30046	3.558	0.000373695	0.00220985	mRNA
PRR11	3099.22	2.13867	0.295096	7.24735	4.24996e-13	2.33247e-11	mRNA
REEP1	614.722	-1.81015	0.497816	-3.63618	0.00027671	0.00171029	mRNA
STON1-GTF2A1L	13.9785	-1.51445	0.522709	-2.89731	0.00376383	0.0154286	mRNA
RASGRP2	234.116	-1.2314	0.393369	-3.13038	0.00174581	0.00815643	mRNA
PYGM	282.038	-1.8209	0.657549	-2.76921	0.00561916	0.0213005	mRNA
PAGE1	3.81424	2.45794	0.897813	2.73769	0.00618721	0.0230199	mRNA
PITX1	20545	1.28656	0.449424	2.86269	0.00420061	0.016854	mRNA
TRPC7	3.64934	-2.56746	0.568949	-4.51264	6.40271e-06	6.66087e-05	mRNA
SDK2	2746.58	2.1016	0.497341	4.22567	2.38234e-05	0.000209141	mRNA
ADAM7	4.03666	2.40638	0.919421	2.61727	0.00886354	0.0308523	mRNA
GAL	555.192	1.67828	0.661306	2.53783	0.0111541	0.0372128	mRNA
MAOB	1502.65	-1.50728	0.541297	-2.78457	0.00535981	0.020522	mRNA
TGFBR3	3008.88	-2.24259	0.497322	-4.50932	6.50343e-06	6.74702e-05	mRNA
PLA2G10	74.1287	-3.26864	0.48355	-6.75968	1.38301e-11	5.62931e-10	mRNA
HES2	4902.53	2.16168	0.529046	4.08598	4.38904e-05	0.000353753	mRNA
ATP1B3	27661	1.79103	0.28149	6.36269	1.98253e-10	6.19517e-09	mRNA
MAPK6	13801	1.09467	0.254097	4.30806	1.6469e-05	0.000151411	mRNA
RAB27A	2397.11	-1.89903	0.190394	-9.9742	1.97684e-23	5.49748e-21	mRNA
GUCY2C	400.165	-3.78748	0.451741	-8.38417	5.10863e-17	5.55593e-15	mRNA
SCT	24.4206	1.08816	0.443098	2.4558	0.014057	0.0447722	mRNA
NUCB2	3979.85	-1.34824	0.269265	-5.00713	5.52468e-07	7.8317e-06	mRNA
PFN2	12893.6	1.98151	0.370825	5.34351	9.11615e-08	1.57719e-06	mRNA
FGF10	48.8244	-2.79916	0.66239	-4.22584	2.38048e-05	0.000209111	mRNA
POLB	1617.88	1.14354	0.264927	4.31642	1.58577e-05	0.000146866	mRNA
ST6GALNAC1	1586.32	-3.38476	0.563078	-6.01118	1.84178e-09	4.76677e-08	mRNA
AP3M2	1773.6	1.19085	0.227299	5.23914	1.61324e-07	2.63285e-06	mRNA
CNGB1	866.482	4.4271	0.666409	6.64322	3.06905e-11	1.15503e-09	mRNA
ST6GALNAC2	4197.75	2.1681	0.312891	6.92925	4.23093e-12	1.87902e-10	mRNA
PTPN21	2005.23	-1.15425	0.241928	-4.77106	1.83257e-06	2.24525e-05	mRNA
TCOF1	7736.48	1.29774	0.177836	7.29742	2.9334e-13	1.6605e-11	mRNA
EPHA8	23.5588	2.35675	0.703863	3.34831	0.000813049	0.00427695	mRNA
SLC12A3	20.668	-1.70434	0.548842	-3.10534	0.00190061	0.00876014	mRNA
TRPM5	30.0289	-2.65889	0.713552	-3.72628	0.00019433	0.00126105	mRNA
MGAT4A	1375.28	-2.02495	0.324157	-6.24682	4.18881e-10	1.22836e-08	mRNA
ARHGAP10	1805.59	-1.06282	0.317561	-3.34683	0.000817412	0.00429608	mRNA
RPS6KA2	2246.85	-1.32745	0.298673	-4.4445	8.80962e-06	8.79603e-05	mRNA
TRIP13	2951.98	2.9954	0.295381	10.1408	3.64101e-24	1.16259e-21	mRNA
MYO3B	219.648	1.92003	0.602404	3.18727	0.00143621	0.00691051	mRNA
CYBRD1	6968.57	-1.20307	0.374222	-3.21486	0.00130506	0.0063792	mRNA
CDH19	335.622	-1.57143	0.69739	-2.2533	0.02424	0.0691978	mRNA
SLC6A15	1361.45	1.78874	0.612668	2.91959	0.00350491	0.0145491	mRNA
RPS6KA6	268.017	-1.53959	0.666964	-2.30836	0.020979	0.061718	mRNA
LIMS2	1915.17	-1.39378	0.450249	-3.09558	0.00196428	0.00900247	mRNA
SPEG	2703.69	-1.06154	0.471277	-2.25248	0.0242918	0.0693191	mRNA
TFRC	30882.2	2.22827	0.358807	6.21023	5.29063e-10	1.52132e-08	mRNA
SREBF1	17080	1.17372	0.248062	4.73155	2.22807e-06	2.66058e-05	mRNA
TRPC5	6.89868	-3.21101	0.707459	-4.5388	5.65756e-06	5.98791e-05	mRNA
RHOBTB1	1000.9	-1.8082	0.360323	-5.01829	5.2133e-07	7.4233e-06	mRNA
HMMR	1940.04	1.97035	0.302462	6.51437	7.29973e-11	2.53326e-09	mRNA
TRHDE	71.4876	-2.21315	0.725964	-3.04857	0.00229935	0.0102799	mRNA
SIDT1	361.876	-1.31324	0.410642	-3.19802	0.00138375	0.00670845	mRNA
NDE1	5019.77	1.00124	0.214447	4.66894	3.02755e-06	3.49441e-05	mRNA
IRAG1	3837.32	-1.7621	0.506814	-3.47682	0.00050739	0.0028655	mRNA
TMEM38A	363.679	-2.03015	0.344201	-5.89816	3.67574e-09	8.86543e-08	mRNA
SCARB1	3417.82	1.13578	0.267437	4.24692	2.16726e-05	0.000192709	mRNA
CYP2W1	136.223	-1.14888	0.555907	-2.06667	0.0387653	0.0998124	mRNA
MCM2	7864.8	2.29318	0.306031	7.49328	6.71728e-14	4.24942e-12	mRNA
MOV10L1	72.0933	1.86537	0.452279	4.12438	3.71727e-05	0.000307197	mRNA
PANX2	2198.77	3.40354	0.550822	6.17902	6.45017e-10	1.83564e-08	mRNA
TP63	49859.1	3.62424	0.439728	8.242	1.69354e-16	1.69093e-14	mRNA
LLGL2	5180.93	-1.51962	0.303774	-5.00247	5.66009e-07	7.99358e-06	mRNA
GSDMB	926.705	-1.47292	0.330547	-4.45601	8.34989e-06	8.39772e-05	mRNA
FERMT2	3649.86	-1.13478	0.426527	-2.6605	0.00780248	0.0277997	mRNA
CD5L	2.97952	2.29188	0.959282	2.38916	0.0168869	0.0518738	mRNA
PTGS2	2162.09	1.17382	0.546447	2.1481	0.0317056	0.0855142	mRNA
IGF2BP2	7096.44	1.18544	0.409233	2.89673	0.00377068	0.0154483	mRNA
ST6GAL1	3211	-1.77402	0.406289	-4.36641	1.26304e-05	0.000120811	mRNA
FRY	1429.27	-1.69787	0.376444	-4.51028	6.47425e-06	6.7218e-05	mRNA
GLI2	4253.29	1.91461	0.590201	3.244	0.00117862	0.00586072	mRNA
NOTCH3	57908.3	1.71406	0.342492	5.00468	5.59546e-07	7.92391e-06	mRNA
CDHR2	472.34	-5.11771	0.41622	-12.2957	9.55452e-35	8.7978e-32	mRNA
SNCB	58.8496	3.28632	0.614784	5.34549	9.01724e-08	1.56334e-06	mRNA
ATP2A3	3250.28	-2.54034	0.328537	-7.73229	1.05626e-14	7.80164e-13	mRNA
CA12	22473.6	1.07209	0.406197	2.63932	0.00830723	0.0292579	mRNA
NTN4	1723.67	-2.4393	0.350552	-6.95847	3.43998e-12	1.5578e-10	mRNA
ENO1	86323	1.25284	0.223287	5.61089	2.01283e-08	4.10048e-07	mRNA
TUBE1	914.519	-1.20516	0.184975	-6.51525	7.25685e-11	2.52049e-09	mRNA
ARHGEF10L	3354.46	-1.25106	0.289532	-4.32097	1.55347e-05	0.000144326	mRNA
KCNQ2	11.6544	-2.05006	0.578783	-3.54202	0.000397076	0.00232818	mRNA
TACR2	636.441	-2.01184	0.657043	-3.06196	0.00219895	0.00989634	mRNA
NUP37	1648.6	1.21534	0.184841	6.57508	4.86284e-11	1.74759e-09	mRNA
GTSE1	1561.69	1.91837	0.284361	6.74623	1.51732e-11	6.10996e-10	mRNA
TTC38	1426.97	-1.63856	0.178237	-9.19317	3.81432e-20	6.78327e-18	mRNA
ACAT1	2304.44	-1.8207	0.207873	-8.75872	1.97473e-18	2.75504e-16	mRNA
CELSR1	20859.2	1.22318	0.28666	4.267	1.98118e-05	0.000178036	mRNA
ADD2	992.397	2.24429	0.600484	3.73747	0.000185884	0.00121564	mRNA
FGF4	4.37379	1.88595	0.850412	2.21768	0.0265764	0.0744394	mRNA
CACNG5	1.84056	1.89622	0.953266	1.98918	0.0466808	0.11495	mRNA
CACNG4	570.513	2.13971	0.654653	3.26846	0.00108135	0.00544633	mRNA
FSCN1	57869.3	3.04732	0.35877	8.49381	1.99975e-17	2.33414e-15	mRNA
ATP12A	1013.9	2.26404	0.816246	2.77373	0.00554183	0.0210743	mRNA
WDR62	1973.25	1.91459	0.28871	6.63155	3.32171e-11	1.23887e-09	mRNA
MCM6	4547.67	1.23003	0.217065	5.66665	1.45616e-08	3.0753e-07	mRNA
RGS11	200.081	-2.5144	0.440448	-5.70873	1.13819e-08	2.45637e-07	mRNA
SLC46A1	421.336	-1.24269	0.310689	-3.99978	6.3402e-05	0.000483016	mRNA
SPAG5	3254.35	1.85985	0.262211	7.09295	1.31278e-12	6.44508e-11	mRNA
ACACB	1986.11	-3.0679	0.375563	-8.16881	3.11449e-16	2.98731e-14	mRNA
RAP1GAP	3577.47	-3.3634	0.397942	-8.45199	2.86386e-17	3.25114e-15	mRNA
NMRK2	8.37092	-3.69811	0.67533	-5.47601	4.35019e-08	8.18223e-07	mRNA
DGKD	4043.56	-3.33773	0.256636	-13.0057	1.1354e-38	1.74246e-35	mRNA
ACTL6B	12.7695	-1.7624	0.5916	-2.97903	0.00289161	0.0124137	mRNA
RARB	929.908	1.09211	0.456559	2.39204	0.0167551	0.0515529	mRNA
TM9SF3	17736.7	-1.25388	0.136535	-9.18354	4.17136e-20	7.35508e-18	mRNA
UBE2T	1499.55	2.2836	0.249529	9.15165	5.60691e-20	9.72084e-18	mRNA
PPP1R12B	10375.2	-2.02599	0.501496	-4.03989	5.34774e-05	0.000418883	mRNA
PAK3	203.93	-2.97595	0.646315	-4.6045	4.13465e-06	4.55768e-05	mRNA
DCX	17.4252	-1.47775	0.751466	-1.9665	0.0492414	0.119698	mRNA
ACTN2	100.055	-3.26419	0.599236	-5.44726	5.11517e-08	9.44562e-07	mRNA
JADE1	2381.22	-2.60311	0.244657	-10.6399	1.94401e-26	7.82059e-24	mRNA
SMC1B	129.043	1.58462	0.555563	2.85228	0.00434067	0.0173376	mRNA
FBLN1	13949.9	-1.35838	0.404542	-3.35783	0.000785561	0.00415238	mRNA
ITGA8	2069.22	-4.20319	0.558145	-7.53064	5.04935e-14	3.27938e-12	mRNA
MAP2	2585.18	1.23908	0.542885	2.2824	0.022466	0.0651786	mRNA
LAMP3	3711.45	3.69482	0.398076	9.28168	1.66822e-20	3.11371e-18	mRNA
FAP	1396.7	2.57814	0.486843	5.29563	1.18605e-07	2.00429e-06	mRNA
SYNJ2	3468.74	-1.03525	0.181795	-5.69461	1.23655e-08	2.64794e-07	mRNA
RBFOX1	17.9898	1.64694	0.756073	2.17828	0.0293849	0.0805446	mRNA
EDN1	914.671	-1.15165	0.358142	-3.21561	0.00130167	0.00636412	mRNA
ADCYAP1R1	118.004	-3.69329	0.586786	-6.29411	3.09171e-10	9.30342e-09	mRNA
FGF20	5.10043	-2.4515	0.755771	-3.24371	0.00117982	0.00586599	mRNA
ITM2A	651.343	-2.07189	0.41818	-4.95453	7.25061e-07	9.93057e-06	mRNA
BPIFB2	311.99	4.34624	1.75779	2.47256	0.013415	0.0431436	mRNA
TP73	1876.1	1.92237	0.403958	4.75883	1.94716e-06	2.37372e-05	mRNA
CLUL1	51.3686	-2.4338	0.554823	-4.38662	1.15124e-05	0.000111331	mRNA
RUNX1T1	310.515	-1.01211	0.390555	-2.59146	0.00955692	0.0327707	mRNA
CDH17	346.164	-4.17381	0.582291	-7.16792	7.61475e-13	3.95395e-11	mRNA
OSBPL6	1068.41	1.06992	0.323536	3.30695	0.000943166	0.00485177	mRNA
SLC1A3	1474.08	1.22273	0.40006	3.05637	0.00224038	0.0100522	mRNA
TNS1	27069.9	-1.82245	0.512313	-3.55731	0.000374673	0.00221374	mRNA
PAFAH1B3	1590.79	1.22223	0.261851	4.66765	3.04664e-06	3.51351e-05	mRNA
AFM	6.28339	-4.7026	1.10631	-4.25071	2.13094e-05	0.000189765	mRNA
KIF22	3856.76	1.4803	0.170838	8.66495	4.51697e-18	5.97972e-16	mRNA
SCGN	18.6123	-5.41354	0.797438	-6.78866	1.13178e-11	4.67562e-10	mRNA
PTPRH	983.844	-3.13191	0.541619	-5.7825	7.35976e-09	1.67101e-07	mRNA
SCTR	84.428	-4.57074	0.512578	-8.91717	4.78348e-19	7.26037e-17	mRNA
SLC4A4	783.178	-5.70661	0.495208	-11.5237	1.00262e-30	5.85133e-28	mRNA
SESN1	1582.93	-1.68945	0.209932	-8.0476	8.44364e-16	7.54032e-14	mRNA
DNAAF6	1.01626	1.87326	0.934428	2.00472	0.0449933	0.111711	mRNA
COL5A3	4925.64	2.33786	0.418001	5.59296	2.23232e-08	4.4924e-07	mRNA
CHRNA3	98.4896	-1.26534	0.418727	-3.02187	0.00251218	0.0110633	mRNA
HSP90AA1	96486.2	1.03011	0.213457	4.82583	1.39422e-06	1.76723e-05	mRNA
RBL1	2071.78	1.55922	0.203835	7.64943	2.01872e-14	1.39879e-12	mRNA
IGSF9B	436.723	-1.33006	0.574354	-2.31576	0.0205715	0.060773	mRNA
NDC80	1458.98	2.18211	0.29896	7.299	2.89919e-13	1.64563e-11	mRNA
MAGI3	2322.79	-1.16348	0.254235	-4.57639	4.73079e-06	5.12802e-05	mRNA
COL4A4	664.137	-2.28447	0.632947	-3.60927	0.000307065	0.00186727	mRNA
PKP1	114684	1.10961	0.547738	2.0258	0.0427851	0.107628	mRNA
CDC14B	1630.56	-1.32959	0.27547	-4.82663	1.38864e-06	1.76124e-05	mRNA
CADPS2	1551.85	-2.04328	0.395803	-5.16236	2.43849e-07	3.7829e-06	mRNA
ATP8B1	8591.16	-2.19509	0.291841	-7.52154	5.4134e-14	3.46692e-12	mRNA
IL12RB2	540.071	3.15245	0.547428	5.75867	8.47801e-09	1.903e-07	mRNA
FYB1	3079.66	1.92984	0.463331	4.16514	3.11156e-05	0.000263178	mRNA
MPP4	56.875	2.01113	0.585426	3.43532	0.000591845	0.00326895	mRNA
C1QTNF3	529.73	-1.08083	0.471203	-2.29377	0.0218037	0.0636553	mRNA
COBLL1	7241.02	-1.22968	0.288712	-4.25921	2.05152e-05	0.000183442	mRNA
KCNK2	187.24	-4.04656	0.609902	-6.63477	3.25016e-11	1.21877e-09	mRNA
TRAF5	1262.38	-1.03415	0.259975	-3.97788	6.9533e-05	0.000523753	mRNA
OPRK1	50.6409	3.01225	0.826207	3.64587	0.000266484	0.00165548	mRNA
SEMA5B	272.066	1.99037	0.464889	4.28138	1.85738e-05	0.000168444	mRNA
TRPM3	49.1713	-3.26389	0.569973	-5.7264	1.02587e-08	2.23961e-07	mRNA
BCKDHB	1206.53	-1.90432	0.218065	-8.73282	2.48401e-18	3.39694e-16	mRNA
PLOD1	11235.3	1.08583	0.263203	4.12545	3.70016e-05	0.000306088	mRNA
OXCT1	3684.77	-1.31137	0.288546	-4.54476	5.49977e-06	5.83881e-05	mRNA
EPYC	116.144	4.3943	0.822053	5.34552	9.01578e-08	1.56334e-06	mRNA
ZNF671	239.033	-1.03972	0.303228	-3.42884	0.000606161	0.00333644	mRNA
HAL	93.0567	1.39583	0.540592	2.58204	0.0098218	0.0335043	mRNA
GSTP1	65924.3	1.35668	0.296333	4.57823	4.68927e-06	5.09584e-05	mRNA
FAM234B	908.566	1.2227	0.271744	4.49944	6.81329e-06	7.02453e-05	mRNA
SLCO1A2	475.489	3.50544	0.580639	6.03722	1.56797e-09	4.13653e-08	mRNA
NKAIN1	93.8291	1.97432	0.470409	4.19702	2.70449e-05	0.000233368	mRNA
APOB	40.4128	-1.9813	0.622029	-3.18521	0.00144647	0.00695313	mRNA
KIF3C	1844.37	1.63033	0.304997	5.34539	9.02243e-08	1.56359e-06	mRNA
GCKR	70.3924	-3.69561	0.489936	-7.54305	4.59105e-14	3.00055e-12	mRNA
MECOM	3577.07	-2.95978	0.36784	-8.04638	8.52798e-16	7.59926e-14	mRNA
IGSF9	5579.36	1.29173	0.359766	3.59048	0.000330073	0.00198446	mRNA
ABCB1	222.813	-1.47519	0.377609	-3.90667	9.35779e-05	0.000677292	mRNA
AKR1B1	5758.91	1.36146	0.376386	3.6172	0.000297809	0.00182149	mRNA
CTTN	27873.9	1.39659	0.351288	3.97564	7.01892e-05	0.000528217	mRNA
WNT11	421.663	1.94161	0.57308	3.38801	0.000704005	0.00378306	mRNA
TTC39A	1178.04	-1.75676	0.435417	-4.03466	5.46818e-05	0.000426462	mRNA
ORC1	1067.16	2.12961	0.294386	7.23409	4.6867e-13	2.54519e-11	mRNA
RAD54L	821.781	2.1593	0.264933	8.15033	3.6292e-16	3.43332e-14	mRNA
FOLH1	272.256	1.84998	0.422977	4.37372	1.22146e-05	0.000117267	mRNA
SNX10	1930.4	2.45076	0.311824	7.85941	3.85933e-15	3.09913e-13	mRNA
HBQ1	4.74382	1.56948	0.799825	1.96228	0.0497294	0.120516	mRNA
FAT2	28444	1.86647	0.488877	3.81786	0.000134614	0.000922723	mRNA
ERO1B	2221.93	-3.52167	0.380294	-9.26039	2.03683e-20	3.75102e-18	mRNA
HSD17B2	432.372	-1.92024	0.58527	-3.28094	0.00103461	0.00524342	mRNA
PPEF1	43.373	1.40157	0.479535	2.92277	0.00346933	0.0144391	mRNA
NOX4	265.709	2.83487	0.381943	7.42222	1.1517e-13	6.94642e-12	mRNA
TRIP6	5003.49	1.40567	0.218215	6.44168	1.18161e-10	3.92946e-09	mRNA
ADAMTS2	5782.95	1.78406	0.464131	3.84386	0.000121113	0.000843549	mRNA
TMPRSS11E	4639.83	2.45052	0.774562	3.16375	0.00155752	0.00740025	mRNA
MT3	11.0402	-1.93347	0.639971	-3.02118	0.00251794	0.0110828	mRNA
GNAO1	886.993	-2.16686	0.474439	-4.56721	4.9425e-06	5.32356e-05	mRNA
PTHLH	10936.2	3.74261	0.572517	6.53712	6.27137e-11	2.20221e-09	mRNA
TFAP2C	3885.24	1.98992	0.364078	5.46564	4.61229e-08	8.63991e-07	mRNA
AURKA	2066.54	1.80226	0.233356	7.72321	1.13433e-14	8.34852e-13	mRNA
PIR	2032.64	1.35129	0.388506	3.47816	0.000504869	0.00285438	mRNA
AAMDC	420.035	-1.16171	0.216615	-5.36303	8.18366e-08	1.43382e-06	mRNA
ASAP3	2154.77	-1.0935	0.275892	-3.96349	7.38612e-05	0.000551841	mRNA
DNMT3B	1107.22	2.4732	0.298308	8.29076	1.12524e-16	1.1541e-14	mRNA
TPX2	8806.9	2.4576	0.279257	8.80048	1.36228e-18	1.95997e-16	mRNA
EPB41L1	7483.12	-1.12558	0.349726	-3.21847	0.00128876	0.00631217	mRNA
SLC15A1	497.6	1.45219	0.523763	2.7726	0.00556101	0.0211245	mRNA
DOCK3	418.877	-1.39041	0.480937	-2.89105	0.00383957	0.0156699	mRNA
C3orf18	224.493	-2.26945	0.345039	-6.57737	4.78841e-11	1.72533e-09	mRNA
TMEM40	2330.68	1.57461	0.598663	2.63022	0.00853299	0.0299055	mRNA
ARHGAP28	668.086	1.10332	0.378665	2.91371	0.00357163	0.014792	mRNA
SLC4A11	2649.93	1.3985	0.426226	3.28112	0.00103396	0.0052414	mRNA
CPXM1	1296.2	1.53366	0.49422	3.1032	0.0019144	0.00881389	mRNA
LZTS3	1405.96	-1.88507	0.299837	-6.28699	3.23684e-10	9.69789e-09	mRNA
F11	10.1492	-3.75825	0.907474	-4.14145	3.45119e-05	0.000288605	mRNA
TESC	433.923	-5.08109	0.408247	-12.4461	1.46839e-35	1.44867e-32	mRNA
RPH3A	14.4619	1.15601	0.549726	2.10288	0.0354766	0.0932511	mRNA
TRMT6	1658.59	1.02324	0.184782	5.53755	3.06727e-08	5.95853e-07	mRNA
CHGB	132.88	-1.78516	0.552762	-3.22953	0.00123996	0.0061157	mRNA
TBX5	284.891	1.85632	0.466398	3.98013	6.88785e-05	0.000519296	mRNA
FXYD5	6840.83	1.23076	0.325248	3.78407	0.000154286	0.00103454	mRNA
HEPH	1644.66	-2.09663	0.429563	-4.88085	1.05627e-06	1.37655e-05	mRNA
KCNH4	32.8982	-1.33063	0.425115	-3.13005	0.00174775	0.00816456	mRNA
BIRC5	3243.15	2.81043	0.282369	9.95304	2.44602e-23	6.66799e-21	mRNA
LAG3	514.351	1.80425	0.439522	4.10502	4.04274e-05	0.000330014	mRNA
ANKRD24	102.535	-1.67845	0.388232	-4.3233	1.53709e-05	0.000143126	mRNA
LTBP4	18615.3	-1.109	0.300019	-3.69645	0.000218635	0.00139762	mRNA
RGS1	2859.07	2.16679	0.333206	6.50283	7.88208e-11	2.71446e-09	mRNA
ICAM1	4613.84	1.51379	0.381679	3.96613	7.305e-05	0.000546668	mRNA
IRAK3	1311.91	-1.23425	0.408392	-3.02223	0.00250924	0.0110551	mRNA
LYZ	10375.6	-3.42776	0.507336	-6.75638	1.4148e-11	5.74744e-10	mRNA
TFAP4	1775.94	1.0168	0.20294	5.01032	5.43388e-07	7.71091e-06	mRNA
CHRD	378.991	-1.22394	0.390329	-3.13567	0.00171463	0.00803338	mRNA
EFNB1	12066.3	1.66528	0.296629	5.61401	1.97693e-08	4.03527e-07	mRNA
KIF4A	2278.15	2.23115	0.281489	7.92625	2.25868e-15	1.88691e-13	mRNA
DLL3	56.7343	2.78456	0.51173	5.44146	5.28448e-08	9.71894e-07	mRNA
NAT14	501.267	1.4123	0.254126	5.55748	2.73698e-08	5.38762e-07	mRNA
PUS7	2927.27	1.56288	0.226562	6.89824	5.26525e-12	2.30869e-10	mRNA
SLC26A4	44.1453	-1.15077	0.383101	-3.00384	0.002666	0.0116197	mRNA
SLC26A3	31.8005	-3.77043	0.656239	-5.74551	9.1644e-09	2.029e-07	mRNA
IL5RA	17.5208	-1.59209	0.465169	-3.4226	0.000620256	0.00339779	mRNA
ABCC6	309.201	-2.24774	0.339917	-6.61262	3.77587e-11	1.39321e-09	mRNA
RAPGEF4	562.504	-1.41108	0.303581	-4.64811	3.34988e-06	3.80498e-05	mRNA
SEL1L3	5878.76	-1.795	0.32558	-5.51324	3.52279e-08	6.74852e-07	mRNA
APOH	27.9057	-4.81488	0.770694	-6.24747	4.17162e-10	1.22505e-08	mRNA
ORC6	945.594	2.2278	0.235594	9.45612	3.19571e-21	6.52303e-19	mRNA
ZFHX4	1008.49	1.23778	0.439445	2.81669	0.00485219	0.0189336	mRNA
ANGPT2	876.006	1.29129	0.284822	4.53368	5.79637e-06	6.11608e-05	mRNA
CCDC80	10145.5	-1.83217	0.498875	-3.6726	0.000240094	0.00151285	mRNA
CMA1	29.8111	-3.08753	0.614686	-5.02294	5.08871e-07	7.27339e-06	mRNA
CEBPE	7.2324	1.10768	0.549	2.01762	0.0436306	0.109145	mRNA
GEMIN2	548.413	1.09217	0.206738	5.28286	1.27185e-07	2.13621e-06	mRNA
TGM1	16181.8	1.42201	0.724145	1.96371	0.0495637	0.120248	mRNA
WDR76	1056.96	1.13468	0.243586	4.65822	3.18963e-06	3.65003e-05	mRNA
TBX15	215.811	2.39879	0.504822	4.75176	2.0165e-06	2.44243e-05	mRNA
COL9A3	521.289	1.48393	0.53347	2.78166	0.00540815	0.0206594	mRNA
CLSPN	1650.91	1.80653	0.272594	6.62718	3.42161e-11	1.27269e-09	mRNA
TGFB2	822.407	1.77519	0.467985	3.79326	0.000148681	0.00100289	mRNA
CDC45	1389.88	2.57175	0.293984	8.74792	2.17313e-18	2.98165e-16	mRNA
VNN3	163.305	2.70755	0.687072	3.9407	8.12425e-05	0.000598891	mRNA
XYLB	456.144	-1.03704	0.261415	-3.96703	7.27734e-05	0.000544794	mRNA
GABRP	3315.84	-2.74295	0.759459	-3.61172	0.000304172	0.00185348	mRNA
KRT31	318.885	3.33052	0.615696	5.40936	6.32519e-08	1.13952e-06	mRNA
CDC6	2323.48	2.29372	0.284168	8.07172	6.93137e-16	6.25777e-14	mRNA
UPRT	526.779	-1.50854	0.211167	-7.14382	9.07735e-13	4.63784e-11	mRNA
MSH2	2661.38	1.05626	0.199253	5.30113	1.15088e-07	1.94883e-06	mRNA
NXPE1	3.2318	-1.73712	0.666886	-2.60483	0.00919207	0.0317694	mRNA
EPB41L4B	2399.98	-2.04899	0.348095	-5.88628	3.94974e-09	9.46488e-08	mRNA
CRAT	4141.97	-1.09375	0.359116	-3.04568	0.00232157	0.0103546	mRNA
TBC1D2	5874.48	1.18076	0.32608	3.62108	0.000293376	0.00179854	mRNA
SEMA4G	582.342	-2.87664	0.339709	-8.46796	2.49728e-17	2.87437e-15	mRNA
BLNK	1181.93	-1.24879	0.449577	-2.77771	0.00547437	0.0208615	mRNA
CYP26A1	558.133	5.52554	0.90334	6.11678	9.54832e-10	2.62363e-08	mRNA
SORBS1	10341.3	-2.38668	0.619827	-3.85056	0.00011785	0.000823758	mRNA
BAMBI	960.975	2.094	0.47695	4.3904	1.13144e-05	0.000109641	mRNA
IL11	259.601	3.58075	0.445966	8.0292	9.81128e-16	8.66824e-14	mRNA
MYO3A	299.098	2.40363	0.710506	3.38298	0.000717031	0.0038411	mRNA
TPSD1	71.5774	-1.27805	0.583324	-2.19097	0.0284538	0.078491	mRNA
SMIM24	555.171	-7.15835	0.480955	-14.8836	4.21048e-50	1.24618e-46	mRNA
TREM2	519.926	2.7225	0.387653	7.02303	2.17115e-12	1.02115e-10	mRNA
KCNK16	2.06882	-4.70578	0.861597	-5.4617	4.71606e-08	8.79851e-07	mRNA
FKBP5	12703.2	-1.59954	0.371686	-4.30348	1.68137e-05	0.000154204	mRNA
PGC	705026	-12.8999	1.21039	-10.6576	1.60621e-26	6.65551e-24	mRNA
ABL1	11093.9	-1.02279	0.212281	-4.81808	1.4495e-06	1.82732e-05	mRNA
ACOT7	4682.47	1.5108	0.274046	5.51296	3.52848e-08	6.75316e-07	mRNA
CDC7	950.789	1.64733	0.223263	7.37842	1.60175e-13	9.46793e-12	mRNA
SCD	35789.8	1.54959	0.357971	4.32882	1.49914e-05	0.000140001	mRNA
ABLIM1	24290.3	-1.15422	0.401034	-2.8781	0.00400077	0.016208	mRNA
TSPAN15	1858.59	-1.4636	0.330625	-4.42675	9.56619e-06	9.46025e-05	mRNA
MACROH2A2	1960.01	1.71049	0.288563	5.92762	3.07362e-09	7.5539e-08	mRNA
MAGEB2	224.927	5.51201	1.29089	4.26994	1.95528e-05	0.000176128	mRNA
CIRBP	6755.65	-1.11656	0.17746	-6.29191	3.13577e-10	9.42231e-09	mRNA
CBARP	650.624	1.02065	0.341083	2.99237	0.0027682	0.0119807	mRNA
PCDH11Y	7.58149	-3.25043	0.689664	-4.71306	2.44023e-06	2.88484e-05	mRNA
IGFALS	230.535	-5.81033	0.454036	-12.7971	1.70286e-37	1.95999e-34	mRNA
MISP	1866.76	-2.06889	0.542497	-3.81365	0.000136928	0.000936569	mRNA
HCN2	301.076	1.15078	0.455523	2.52629	0.0115273	0.0381147	mRNA
CDHR5	554.371	-5.53912	0.444407	-12.4641	1.1722e-35	1.18466e-32	mRNA
GADD45B	2634.05	-1.19584	0.3715	-3.21895	0.00128659	0.00630232	mRNA
MADCAM1	58.5186	-2.08414	0.362704	-5.74614	9.13052e-09	2.02499e-07	mRNA
RANBP1	8708.23	1.44857	0.203727	7.11036	1.15739e-12	5.78499e-11	mRNA
SERPIND1	35.7244	-2.53507	0.368444	-6.88047	5.96538e-12	2.591e-10	mRNA
MMP11	10773.1	5.93689	0.484206	12.2611	1.46553e-34	1.32012e-31	mRNA
CECR2	810.852	2.58601	0.543442	4.75857	1.94967e-06	2.3752e-05	mRNA
DERL3	677.465	-1.25706	0.389835	-3.22461	0.00126145	0.00619602	mRNA
OSM	88.7956	1.76106	0.413035	4.26371	2.01065e-05	0.000180253	mRNA
SUSD2	1054.78	-1.01582	0.508995	-1.99574	0.045962	0.113564	mRNA
SEC14L3	8.68219	-1.67274	0.608673	-2.74817	0.00599281	0.0224499	mRNA
YPEL1	104.163	-1.86957	0.370025	-5.05255	4.35957e-07	6.34281e-06	mRNA
GGT1	774.475	-2.17787	0.448068	-4.86059	1.17038e-06	1.51077e-05	mRNA
PRODH	678.776	1.87773	0.48895	3.84033	0.00012287	0.000853092	mRNA
LGALS2	131.295	-1.86323	0.349819	-5.32627	1.0025e-07	1.71935e-06	mRNA
SH3BP1	7912.7	1.48825	0.302383	4.92173	8.57829e-07	1.15219e-05	mRNA
SEZ6L	37.1623	-1.7046	0.651922	-2.61472	0.00892995	0.0310187	mRNA
LGALS1	14470	1.95702	0.374714	5.22271	1.76323e-07	2.84127e-06	mRNA
GGTLC2	1.45563	-1.21782	0.591122	-2.06018	0.039381	0.101015	mRNA
TTC28	2301.4	-1.05093	0.327139	-3.21249	0.00131592	0.00642587	mRNA
CENPM	671.863	1.78664	0.286932	6.22669	4.76381e-10	1.38424e-08	mRNA
SEPTIN3	494.246	1.46439	0.453574	3.22857	0.00124411	0.00612971	mRNA
DMC1	119.309	1.91289	0.370405	5.16432	2.41313e-07	3.75199e-06	mRNA
MCM5	7997.59	1.63785	0.231176	7.08485	1.39199e-12	6.79371e-11	mRNA
RASD2	869.054	1.95778	0.4545	4.30754	1.65082e-05	0.00015167	mRNA
CBX7	1664.97	-1.79611	0.317773	-5.65218	1.58424e-08	3.32041e-07	mRNA
PNPLA3	134.247	2.15558	0.426776	5.05084	4.39863e-07	6.38395e-06	mRNA
SGSM3	3929.38	-1.22918	0.16035	-7.66562	1.77974e-14	1.25846e-12	mRNA
KIAA0930	11135.5	1.39929	0.222911	6.27737	3.44339e-10	1.03018e-08	mRNA
UPK3A	7.21537	-1.14342	0.533762	-2.14219	0.0321786	0.0865363	mRNA
ACO2	8058.15	-1.00537	0.185802	-5.41098	6.26794e-08	1.13068e-06	mRNA
MLC1	63.718	1.19288	0.556428	2.14381	0.0320481	0.0862637	mRNA
CTSG	67.4762	-2.04367	0.574637	-3.55645	0.000375901	0.00221941	mRNA
GZMB	493.94	1.68317	0.409488	4.11043	3.94916e-05	0.00032333	mRNA
COCH	482.147	2.74209	0.589073	4.65492	3.24111e-06	3.6991e-05	mRNA
POLE2	743.016	1.57369	0.207589	7.58081	3.43403e-14	2.3062e-12	mRNA
PYGL	9599.11	1.70588	0.457121	3.73179	0.000190127	0.0012385	mRNA
CDKN3	1185.03	2.46812	0.280607	8.79565	1.42217e-18	2.03204e-16	mRNA
CCDC198	12.5863	-2.66867	0.721625	-3.69814	0.000217186	0.00138943	mRNA
PLEK2	2642.49	1.38735	0.455081	3.04858	0.00229924	0.0102799	mRNA
SAMD15	93.8913	1.19939	0.289403	4.14438	3.40736e-05	0.000285573	mRNA
ISM2	47.7356	1.11776	0.54863	2.03737	0.0416133	0.105363	mRNA
CHGA	1375.78	-7.25011	0.720051	-10.0689	7.58339e-24	2.277e-21	mRNA
DHRS7	3227.92	-1.26922	0.25806	-4.9183	8.72973e-07	1.17025e-05	mRNA
SIX4	1376.03	1.1741	0.409983	2.86378	0.00418624	0.0168164	mRNA
GALNT16	173.863	-2.21846	0.555787	-3.99157	6.56362e-05	0.000497749	mRNA
ERH	4537.1	1.07821	0.155464	6.93548	4.04849e-12	1.80574e-10	mRNA
HIF1A	30693.2	1.24499	0.246127	5.05834	4.22925e-07	6.17488e-06	mRNA
SLC10A1	14.2594	-1.4088	0.425969	-3.30728	0.000942062	0.0048473	mRNA
SERPINA4	244.226	-7.76708	0.875892	-8.86762	7.47243e-19	1.09409e-16	mRNA
SLC8A3	16.7799	-1.75479	0.475918	-3.68717	0.000226758	0.00143911	mRNA
EFS	4458.96	1.57664	0.334576	4.71235	2.44881e-06	2.8925e-05	mRNA
CPNE6	15.7578	-2.63227	0.584246	-4.50542	6.6242e-06	6.84533e-05	mRNA
PSMA6	1321.15	1.13481	0.212616	5.33735	9.43132e-08	1.62561e-06	mRNA
NFKBIA	13967.7	1.08247	0.285942	3.78561	0.00015333	0.00102906	mRNA
PSME2	6749.9	1.00276	0.210812	4.75668	1.968e-06	2.39289e-05	mRNA
REC8	948.664	-1.3385	0.311065	-4.30298	1.68517e-05	0.000154484	mRNA
MMP9	4217.76	3.77698	0.544525	6.93629	4.02518e-12	1.79922e-10	mRNA
GINS1	1771.6	2.06598	0.267259	7.73024	1.07343e-14	7.91433e-13	mRNA
CD40	1126.98	1.1216	0.339385	3.30482	0.000950377	0.00488099	mRNA
SGK2	421.851	-4.51788	0.574421	-7.86512	3.68755e-15	2.97851e-13	mRNA
MYBL2	7482.23	2.24921	0.316744	7.10106	1.23806e-12	6.12176e-11	mRNA
HNF4A	886.281	-6.28095	0.560561	-11.2048	3.86413e-29	2.05274e-26	mRNA
NFATC2	1513.12	-2.27412	0.349432	-6.50804	7.6138e-11	2.63124e-09	mRNA
RIMS4	141.302	-4.90188	0.650589	-7.53452	4.90116e-14	3.18814e-12	mRNA
SALL4	268.893	2.91151	0.437126	6.66057	2.72774e-11	1.03694e-09	mRNA
PFDN4	1280.1	1.1641	0.170833	6.81425	9.47572e-12	3.98211e-10	mRNA
BMP7	7106.21	1.5158	0.495848	3.057	0.00223567	0.0100344	mRNA
MRGBP	1512.37	1.29566	0.182069	7.11633	1.10837e-12	5.56012e-11	mRNA
SLC17A9	709.4	-1.3013	0.451538	-2.88193	0.00395246	0.0160484	mRNA
COL20A1	8.39327	-1.86858	0.537278	-3.47785	0.000505444	0.00285685	mRNA
C20orf27	2262.66	1.10996	0.240539	4.61447	3.9409e-06	4.37086e-05	mRNA
SPEF1	16.5061	1.252	0.452564	2.76646	0.00566678	0.0214495	mRNA
CDC25B	8512.91	1.96191	0.283546	6.91918	4.54277e-12	2.0132e-10	mRNA
ISM1	390.675	1.68864	0.365872	4.6154	3.92348e-06	4.35386e-05	mRNA
TRIB3	2320.17	1.68713	0.358437	4.70691	2.51502e-06	2.95974e-05	mRNA
RASSF2	1095.43	-1.1719	0.384799	-3.04547	0.00232316	0.0103571	mRNA
RSPO4	184.985	1.90132	0.759078	2.50477	0.012253	0.0400342	mRNA
SNPH	429.214	-1.89028	0.349205	-5.4131	6.19416e-08	1.1203e-06	mRNA
SIRPB1	114.972	1.43045	0.349718	4.0903	4.30812e-05	0.000348655	mRNA
CCM2L	100.483	-1.00966	0.308148	-3.27655	0.00105084	0.00531066	mRNA
PLCB4	1217.5	-2.2565	0.484414	-4.65821	3.18968e-06	3.65003e-05	mRNA
MYL9	24568.3	-1.3777	0.576938	-2.38796	0.0169422	0.052009	mRNA
HCK	1123.85	1.38945	0.360821	3.85081	0.000117727	0.000823313	mRNA
JAG1	32342.4	1.69038	0.328538	5.14515	2.67314e-07	4.09783e-06	mRNA
OXT	15.3113	1.02522	0.489268	2.09541	0.0361348	0.0945313	mRNA
E2F1	1552.75	1.40411	0.239823	5.85477	4.77675e-09	1.12205e-07	mRNA
CST9L	1.43347	2.36405	1.08641	2.17602	0.0295537	0.0809055	mRNA
CST3	23281.3	-1.1247	0.245541	-4.5805	4.63866e-06	5.04482e-05	mRNA
CST4	21.5407	3.02169	0.670467	4.50684	6.58007e-06	6.81119e-05	mRNA
PPP1R16B	641.664	-1.63361	0.34871	-4.68472	2.80345e-06	3.25937e-05	mRNA
EPPIN	1.94794	2.04017	1.03586	1.96955	0.0488904	0.119061	mRNA
SYNDIG1	232.564	1.33279	0.550878	2.41939	0.0155465	0.048548	mRNA
CELF4	85.9065	-1.89347	0.633827	-2.98737	0.00281391	0.0121418	mRNA
LPIN2	2955.29	-2.13485	0.302513	-7.05706	1.70065e-12	8.19396e-11	mRNA
MYOM1	403.293	-2.07146	0.504888	-4.10281	4.08164e-05	0.000332665	mRNA
ST8SIA5	35.6379	-1.91136	0.468177	-4.08256	4.45426e-05	0.000358243	mRNA
LAMA1	1700.35	4.2074	0.636044	6.61496	3.7166e-11	1.37378e-09	mRNA
RNF125	459.09	-1.76048	0.350999	-5.01562	5.28614e-07	7.51155e-06	mRNA
H2BW2	8.6995	2.35132	0.776094	3.02968	0.00244815	0.0108262	mRNA
VSIG1	3098.91	-7.19629	0.429288	-16.7633	4.52622e-63	2.67927e-59	mRNA
STS	1160.11	-2.12925	0.252288	-8.43976	3.18001e-17	3.57092e-15	mRNA
GPR143	197.289	1.86308	0.516893	3.60438	0.000312902	0.00189553	mRNA
AMMECR1	3747.48	1.06534	0.257775	4.13281	3.58358e-05	0.000297931	mRNA
CHRDL1	1510.44	-2.35407	0.812619	-2.8969	0.00376875	0.0154432	mRNA
GLRA2	4.278	2.23828	0.725876	3.08355	0.00204547	0.00931078	mRNA
SYP	118.241	-2.14094	0.319479	-6.70135	2.06497e-11	8.09499e-10	mRNA
BMX	83.5419	-1.88735	0.414779	-4.55025	5.35835e-06	5.70767e-05	mRNA
LUZP4	2.19122	2.18822	0.995821	2.19741	0.0279914	0.0774628	mRNA
PLS3	12470.3	1.25932	0.253007	4.9774	6.44428e-07	8.94257e-06	mRNA
MTMR8	74.7365	-1.15025	0.514285	-2.2366	0.0253123	0.0715784	mRNA
ASB9	155.935	-1.15883	0.410132	-2.82551	0.00472047	0.0185108	mRNA
ZC3H12B	171.301	-2.43092	0.348005	-6.9853	2.84241e-12	1.3043e-10	mRNA
SCML2	256.661	1.36229	0.431645	3.15603	0.0015993	0.00757268	mRNA
RS1	5.38209	-1.00319	0.507734	-1.97581	0.0481766	0.117703	mRNA
GATA1	6.07898	-1.04395	0.423117	-2.46728	0.0136145	0.0436195	mRNA
PHEX	238.438	1.80461	0.404388	4.46258	8.09782e-06	8.19623e-05	mRNA
GPR50	147.401	7.33697	0.946496	7.75171	9.06598e-15	6.79309e-13	mRNA
PCYT1B	368.192	1.6184	0.533712	3.03234	0.00242662	0.0107436	mRNA
BRS3	3.60219	2.0401	0.833579	2.44739	0.0143894	0.0456015	mRNA
VGLL1	107.5	2.05393	0.678536	3.027	0.0024699	0.0109096	mRNA
GABRE	6204.66	2.9942	0.444972	6.72896	1.70879e-11	6.76916e-10	mRNA
ITIH6	41.3258	2.55464	0.42718	5.98024	2.22808e-09	5.65357e-08	mRNA
SYTL4	773.09	-1.16838	0.255038	-4.58119	4.62347e-06	5.03226e-05	mRNA
ZDHHC15	87.1226	-1.23559	0.501702	-2.46279	0.0137862	0.0440706	mRNA
CENPI	699.802	2.00045	0.274118	7.29777	2.9257e-13	1.6584e-11	mRNA
GLA	1875.26	1.12183	0.257429	4.3578	1.31374e-05	0.000124968	mRNA
NALCN	77.26	-1.39725	0.48362	-2.88915	0.0038628	0.015743	mRNA
FGF14	108.157	-1.10315	0.481796	-2.28966	0.0220409	0.0641669	mRNA
FNDC3A	5510.45	-1.33006	0.216808	-6.13476	8.52887e-10	2.36548e-08	mRNA
CAB39L	1066.36	-2.32458	0.332852	-6.98382	2.87269e-12	1.31673e-10	mRNA
FGF9	31.3081	-1.2386	0.626736	-1.97627	0.0481245	0.117597	mRNA
ACOD1	6.77086	4.06399	0.878661	4.6252	3.74231e-06	4.18759e-05	mRNA
MEDAG	742.985	-2.29015	0.513528	-4.45964	8.20981e-06	8.29509e-05	mRNA
OLFM4	785.433	-2.68162	0.849649	-3.15615	0.00159868	0.0075706	mRNA
MSLN	752.305	-1.46901	0.719532	-2.04162	0.0411893	0.104546	mRNA
GDPD3	492.398	-1.29623	0.480975	-2.695	0.00703888	0.0256092	mRNA
NUTF2	6962.99	1.09959	0.183381	5.99619	2.02005e-09	5.17002e-08	mRNA
NUP93	4497.53	1.11038	0.176235	6.30056	2.96566e-10	8.95011e-09	mRNA
CBLN1	8.06626	-1.29421	0.568953	-2.27473	0.0229222	0.0662486	mRNA
PLLP	1832.08	-2.37177	0.366048	-6.47939	9.20926e-11	3.13296e-09	mRNA
CCL17	48.2664	1.46338	0.519856	2.81498	0.00487809	0.0190239	mRNA
ACD	1906.87	1.07076	0.196895	5.43824	5.38098e-08	9.86576e-07	mRNA
MMP15	3656.37	-1.72854	0.326852	-5.28846	1.23351e-07	2.07602e-06	mRNA
USB1	6229.18	1.00894	0.180884	5.57782	2.43547e-08	4.86344e-07	mRNA
NDRG4	4732.07	1.28793	0.492007	2.61771	0.0088521	0.0308206	mRNA
HAS3	10403.3	2.99082	0.469449	6.37092	1.87894e-10	5.91161e-09	mRNA
SMPD3	833.25	-3.87599	0.384309	-10.0856	6.39543e-24	1.97762e-21	mRNA
FA2H	1278.32	-3.82623	0.481527	-7.94605	1.92554e-15	1.62498e-13	mRNA
MLYCD	797.835	-1.63479	0.151921	-10.7608	5.27249e-27	2.35623e-24	mRNA
NECAB2	129.155	1.89146	0.709255	2.66683	0.00765702	0.0273679	mRNA
WFDC1	496.219	-2.4625	0.420976	-5.8495	4.93062e-09	1.15557e-07	mRNA
SEC14L5	122.149	-2.12282	0.292131	-7.26666	3.68472e-13	2.04118e-11	mRNA
CRISPLD2	7047.89	-2.09198	0.444501	-4.70635	2.52196e-06	2.96608e-05	mRNA
ABCC1	28593.9	1.4974	0.354012	4.22979	2.33909e-05	0.000205868	mRNA
FOXF1	1106.26	-1.75083	0.449655	-3.89371	9.87231e-05	0.000710559	mRNA
SLC7A5	55452	1.61458	0.356772	4.52552	6.02485e-06	6.32335e-05	mRNA
MEFV	177.557	1.10516	0.52228	2.11603	0.0343419	0.0910248	mRNA
PRSS33	7.41445	-3.14644	0.632494	-4.97465	6.53656e-07	9.04639e-06	mRNA
AQP8	4.82615	-1.66994	0.675635	-2.47166	0.0134486	0.0432262	mRNA
CORO7-PAM16	1.65346	1.49575	0.753694	1.98455	0.0471943	0.115905	mRNA
TOX3	452.272	-4.51794	0.801414	-5.63746	1.72575e-08	3.57899e-07	mRNA
QPRT	361.749	-1.17716	0.466982	-2.52079	0.0117091	0.0385798	mRNA
PYCARD	2779.69	1.597	0.31024	5.14762	2.63807e-07	4.05306e-06	mRNA
IL21R	175.051	1.06513	0.43047	2.47435	0.0133479	0.0429628	mRNA
TMC5	1580.78	-4.41532	0.583129	-7.57177	3.68178e-14	2.44877e-12	mRNA
SLC6A2	233.468	3.78495	0.614598	6.15841	7.34809e-10	2.07267e-08	mRNA
AQP9	195.57	1.92139	0.465401	4.12845	3.65212e-05	0.000302658	mRNA
CORO2B	200.629	-1.33548	0.465695	-2.86772	0.0041344	0.0166452	mRNA
AP3B2	394.774	1.26776	0.536337	2.36374	0.0180913	0.0548777	mRNA
CD276	9194.45	1.52534	0.261749	5.82747	5.62746e-09	1.30123e-07	mRNA
HOMER2	3127.34	-1.88115	0.377454	-4.98378	6.23548e-07	8.68482e-06	mRNA
OCA2	118.028	2.22132	0.675063	3.29053	0.000999971	0.00509402	mRNA
SCG3	39.7394	-4.3598	0.577082	-7.5549	4.19166e-14	2.7613e-12	mRNA
OIP5	323.403	1.65834	0.273785	6.05708	1.38611e-09	3.69831e-08	mRNA
MYEF2	503.172	-1.74814	0.544379	-3.21126	0.00132155	0.00644839	mRNA
CA2	9081.44	-2.52479	0.598188	-4.22073	2.43514e-05	0.000213189	mRNA
TRPA1	328.242	-2.11658	0.498683	-4.24433	2.19244e-05	0.000194823	mRNA
CPQ	1064.67	-1.78183	0.32959	-5.40621	6.4374e-08	1.15672e-06	mRNA
CALB1	1249.89	3.96071	0.844845	4.6881	2.7576e-06	3.20966e-05	mRNA
STK3	2421.12	1.03927	0.163751	6.34669	2.20002e-10	6.7979e-09	mRNA
GDAP1	962.91	1.27511	0.292459	4.35995	1.30092e-05	0.000123919	mRNA
CCN4	787.595	1.91432	0.483292	3.96101	7.46332e-05	0.000556806	mRNA
NDRG1	117965	1.86775	0.431656	4.32693	1.512e-05	0.000141075	mRNA
STMN2	55.9064	-3.7121	0.664766	-5.58406	2.34963e-08	4.71702e-07	mRNA
PYCR3	1387.84	1.21795	0.218523	5.57353	2.49628e-08	4.96572e-07	mRNA
ANXA13	49.166	-2.78135	0.508889	-5.46554	4.61496e-08	8.641e-07	mRNA
SQLE	10160.2	1.30168	0.375101	3.47022	0.000520034	0.00292654	mRNA
SH2D4A	1587.26	-1.26387	0.25368	-4.98213	6.28897e-07	8.74462e-06	mRNA
SLC39A14	9156.13	-1.94351	0.321903	-6.03755	1.56475e-09	4.13237e-08	mRNA
NEFM	573.864	2.7922	0.781428	3.5732	0.000352641	0.00210306	mRNA
TUSC3	3709.89	1.87188	0.352676	5.30764	1.11052e-07	1.8882e-06	mRNA
ARHGEF10	1882.89	-1.05566	0.336424	-3.13789	0.0017017	0.00798093	mRNA
MCM4	11711.1	1.91478	0.239444	7.99679	1.27703e-15	1.114e-13	mRNA
KCNN4	981.499	-1.4326	0.488617	-2.93195	0.00336841	0.0141097	mRNA
KCNA7	38.6642	2.26278	0.414017	5.46542	4.61801e-08	8.64281e-07	mRNA
FCGRT	3432.18	-1.44169	0.256552	-5.6195	1.91515e-08	3.93046e-07	mRNA
CKM	437.823	-6.12744	0.649814	-9.42954	4.11907e-21	8.32574e-19	mRNA
RNASEH2A	1883.31	1.94662	0.235916	8.25131	1.56673e-16	1.57954e-14	mRNA
KLC3	1337.15	1.20602	0.495978	2.4316	0.0150322	0.047259	mRNA
SF3A2	10580.3	1.03902	0.175798	5.91033	3.41426e-09	8.29269e-08	mRNA
AMH	203.242	1.21114	0.60157	2.01329	0.0440841	0.109934	mRNA
RETN	10.5792	2.21903	0.649937	3.41423	0.000639635	0.00349072	mRNA
FCER2	46.425	-1.61118	0.729675	-2.20808	0.0272386	0.0759017	mRNA
IL4I1	479.005	1.84129	0.400055	4.6026	4.17246e-06	4.59692e-05	mRNA
NOVA2	231.433	-1.08711	0.258288	-4.20891	2.56603e-05	0.000222626	mRNA
IL27RA	1715.2	1.50328	0.356718	4.21419	2.50671e-05	0.000218578	mRNA
ASF1B	2237.93	1.83435	0.306036	5.99392	2.04847e-09	5.23307e-08	mRNA
TNNT1	958.475	4.09579	0.547004	7.48767	7.01057e-14	4.42146e-12	mRNA
OLFM2	1932.39	2.81572	0.413155	6.81516	9.41595e-12	3.96503e-10	mRNA
EPHX3	2472.21	2.42164	0.649876	3.72631	0.000194306	0.00126105	mRNA
CASP14	1537.21	5.07103	0.9495	5.34073	9.2571e-08	1.59824e-06	mRNA
SLC1A6	65.7322	3.5506	0.829363	4.28112	1.85952e-05	0.000168602	mRNA
CCNE1	896.534	1.8931	0.322642	5.8675	4.42414e-09	1.04694e-07	mRNA
CCNP	100.541	1.42674	0.537694	2.65345	0.00796737	0.028299	mRNA
PRX	324.53	-1.56627	0.219972	-7.12031	1.07684e-12	5.42164e-11	mRNA
TBCB	3734.32	1.10216	0.217015	5.07874	3.79952e-07	5.62275e-06	mRNA
FSD1	130.725	1.62138	0.54345	2.9835	0.00284972	0.0122732	mRNA
CLIP3	1579.8	-1.20244	0.411992	-2.91859	0.00351616	0.0145914	mRNA
TJP3	1492.68	-2.94017	0.559736	-5.25278	1.49824e-07	2.46942e-06	mRNA
APLP1	1203.15	-4.12316	0.533203	-7.73282	1.05189e-14	7.7832e-13	mRNA
TGFB1	13255.7	1.36594	0.300221	4.54979	5.36987e-06	5.71847e-05	mRNA
NKG7	409.115	1.20987	0.476145	2.54098	0.0110544	0.0369305	mRNA
ICAM5	289.435	2.99269	0.427494	7.00055	2.54968e-12	1.18307e-10	mRNA
CEACAM5	17384.4	-1.59098	0.743335	-2.14033	0.0323283	0.0868433	mRNA
CRX	12.8963	1.78368	0.599085	2.97735	0.00290756	0.0124795	mRNA
SULT2A1	130.604	-7.59838	0.786761	-9.65781	4.55492e-22	1.04854e-19	mRNA
CNFN	17563	1.54397	0.777723	1.98524	0.0471173	0.115757	mRNA
CLEC11A	827.851	1.32672	0.315544	4.20454	2.61608e-05	0.000226446	mRNA
LIG1	2733.43	1.18177	0.200277	5.90067	3.62033e-09	8.75216e-08	mRNA
SIGLEC6	31.5835	-1.89305	0.414053	-4.572	4.83102e-06	5.2184e-05	mRNA
CABP5	1.74786	2.91831	1.35433	2.1548	0.0311777	0.0844547	mRNA
HAS1	102.762	-1.39539	0.663237	-2.1039	0.0353869	0.0930803	mRNA
CAPS	566.262	-1.28708	0.215975	-5.9594	2.53172e-09	6.36941e-08	mRNA
FAM83E	960.029	-2.27497	0.504416	-4.5101	6.47975e-06	6.72583e-05	mRNA
THEG	48.2719	3.01486	0.729446	4.13308	3.57937e-05	0.000297701	mRNA
FGF21	3.2173	2.67066	1.00878	2.64741	0.00811101	0.0287083	mRNA
LILRB5	282.207	-1.38351	0.503887	-2.74567	0.00603882	0.0225771	mRNA
KLF1	7.55621	1.08326	0.518197	2.09043	0.0365789	0.0953859	mRNA
SLC5A5	1038.77	-7.27742	0.648947	-11.2142	3.47271e-29	1.86877e-26	mRNA
PDE4C	183.101	-2.89616	0.488939	-5.92335	3.1544e-09	7.73407e-08	mRNA
ISYNA1	2807.29	1.64813	0.387844	4.24947	2.14273e-05	0.000190733	mRNA
ATP4A	38132.5	-12.6394	0.917704	-13.7729	3.71249e-43	7.32528e-40	mRNA
GAPDHS	2.86273	1.84292	0.786247	2.34394	0.019081	0.0572141	mRNA
HPN	451.966	-4.95696	0.791838	-6.26007	3.84805e-10	1.14218e-08	mRNA
GRIK5	258.961	-1.92772	0.484553	-3.97835	6.93946e-05	0.000522806	mRNA
ZNF85	232.826	-1.67765	0.407874	-4.11316	3.90279e-05	0.00032004	mRNA
TFPI2	466.747	2.56959	0.59495	4.319	1.56741e-05	0.000145393	mRNA
NAMPT	28737.1	1.0454	0.380161	2.7499	0.00596138	0.0223443	mRNA
ITGB8	10967.6	1.82718	0.310948	5.87615	4.19919e-09	9.97121e-08	mRNA
DUS4L	769.094	1.02613	0.196355	5.22591	1.73304e-07	2.8018e-06	mRNA
DLX5	1166.17	3.42253	0.516684	6.62403	3.49547e-11	1.29667e-09	mRNA
STEAP1B	410.518	1.20744	0.595563	2.02738	0.0426231	0.107311	mRNA
GSDME	1945.11	1.65378	0.369862	4.47135	7.77281e-06	7.89397e-05	mRNA
ATP6V0A4	166.521	2.51254	0.658306	3.81667	0.000135263	0.000926407	mRNA
ADAP1	674.055	-1.22226	0.321814	-3.79803	0.00014585	0.000987651	mRNA
CAV2	11587.4	1.45672	0.31755	4.58738	4.48848e-06	4.8982e-05	mRNA
CAV1	19697.8	1.28727	0.459312	2.8026	0.00506925	0.0196308	mRNA
WNT2	319.338	3.57847	0.523771	6.83213	8.36621e-12	3.55551e-10	mRNA
HOXA1	475.209	1.83608	0.33307	5.5126	3.53574e-08	6.76378e-07	mRNA
LFNG	1658.17	-1.4819	0.343001	-4.32041	1.55742e-05	0.000144629	mRNA
VIPR2	118.46	-4.28938	0.597941	-7.17358	7.30616e-13	3.81282e-11	mRNA
TSPAN12	468.455	-3.07284	0.373351	-8.23041	1.86567e-16	1.85385e-14	mRNA
HOXA13	243.307	-1.67932	0.649629	-2.58505	0.00973651	0.0332599	mRNA
CPED1	938.218	-2.48434	0.480595	-5.16931	2.34963e-07	3.66702e-06	mRNA
CHN2	244.9	-1.38376	0.363603	-3.80569	0.000141407	0.000961237	mRNA
COBL	2226.98	-2.64176	0.555087	-4.75917	1.94386e-06	2.37077e-05	mRNA
STX1A	628.92	1.05027	0.29476	3.56315	0.000366434	0.00217218	mRNA
HSPB1	159180	1.37976	0.385275	3.58124	0.000341965	0.00204762	mRNA
CYP3A5	1447.02	-3.76092	0.486126	-7.73651	1.02183e-14	7.60153e-13	mRNA
NUDT1	1243.94	2.20086	0.224597	9.79914	1.13545e-22	2.83425e-20	mRNA
HYAL4	24.8019	2.57008	0.710547	3.61704	0.000297991	0.00182225	mRNA
TFR2	589.471	-3.17544	0.430582	-7.37475	1.64649e-13	9.7047e-12	mRNA
PAX4	1.42145	-3.06713	1.13014	-2.71393	0.00664906	0.0244117	mRNA
SERPINE1	25776.7	2.70643	0.527174	5.13384	2.83893e-07	4.32547e-06	mRNA
AP1S1	2130.3	1.03623	0.203326	5.09639	3.46189e-07	5.15439e-06	mRNA
MOGAT3	7.4221	-1.8793	0.576152	-3.26182	0.00110699	0.00555454	mRNA
RPA3	1911.25	1.19296	0.206849	5.76729	8.05561e-09	1.81553e-07	mRNA
MYL10	2.24783	-1.27812	0.611048	-2.09169	0.036466	0.0951874	mRNA
EZH2	1951.45	1.48953	0.209849	7.09811	1.26471e-12	6.2312e-11	mRNA
SFRP4	2442.97	2.458	0.674358	3.64495	0.000267446	0.00166095	mRNA
MEST	3708.55	2.04665	0.379955	5.38656	7.18192e-08	1.27502e-06	mRNA
POU6F2	460.114	3.17951	0.550156	5.7793	7.50137e-09	1.7013e-07	mRNA
AGR2	10912.8	-3.69698	0.716983	-5.1563	2.51882e-07	3.89585e-06	mRNA
GLI3	3774.78	1.64567	0.333324	4.93714	7.92746e-07	1.07382e-05	mRNA
GALNTL5	4.40974	2.4658	0.942019	2.61757	0.00885596	0.0308314	mRNA
LIMK1	6266.87	1.5567	0.202607	7.68335	1.54983e-14	1.10913e-12	mRNA
SPATA6L	136.005	-1.79532	0.301323	-5.95811	2.55175e-09	6.40426e-08	mRNA
SLC1A1	581.009	-2.54192	0.41914	-6.0646	1.32283e-09	3.54776e-08	mRNA
LHX2	299.912	4.05049	0.572504	7.07505	1.49397e-12	7.24875e-11	mRNA
PRUNE2	5387.57	-2.28765	0.745915	-3.06691	0.00216287	0.00975726	mRNA
C5	637.428	-1.97481	0.367185	-5.37824	7.52176e-08	1.32966e-06	mRNA
OGN	1046.95	-3.13144	0.607371	-5.15573	2.52649e-07	3.90388e-06	mRNA
ASPN	2012.02	1.88452	0.487887	3.86261	0.000112181	0.00079053	mRNA
AMBP	26.3788	-3.75706	0.581026	-6.46625	1.00462e-10	3.39262e-09	mRNA
DNM1	2922.46	1.42499	0.373452	3.81572	0.000135788	0.000929236	mRNA
RLN2	16.6729	1.19021	0.551783	2.15702	0.0310041	0.0840708	mRNA
CA9	2783.53	-2.93695	0.676101	-4.34395	1.39944e-05	0.000131909	mRNA
LHX3	7.37426	2.86683	0.886209	3.23494	0.0012167	0.00601971	mRNA
PIP5K1B	549.152	-4.08544	0.480471	-8.50299	1.84774e-17	2.19378e-15	mRNA
NPDC1	2350.16	-1.62246	0.330151	-4.9143	8.90996e-07	1.19056e-05	mRNA
SH3GL2	162.647	-5.04213	0.73103	-6.89729	5.30024e-12	2.31912e-10	mRNA
PTGDS	973.437	-1.73281	0.451506	-3.83784	0.00012412	0.000860906	mRNA
ABCA2	5349.74	-1.44339	0.3344	-4.31635	1.58628e-05	0.000146881	mRNA
GATA3	498.293	2.07191	0.47914	4.32422	1.53069e-05	0.000142594	mRNA
PHYH	1186.82	-1.53378	0.297547	-5.15475	2.53969e-07	3.91936e-06	mRNA
DNMBP	3888.82	-1.19367	0.207643	-5.74864	8.99636e-09	2.00093e-07	mRNA
RAB11FIP2	2050.75	-2.17084	0.205422	-10.5678	4.20459e-26	1.62824e-23	mRNA
CXCL12	2160.82	-1.66187	0.532385	-3.12156	0.00179897	0.00837739	mRNA
PKD2L1	15.0887	1.76218	0.479371	3.67604	0.000236887	0.00149446	mRNA
ACTA2	18081.2	-1.26326	0.498553	-2.53386	0.0112815	0.037535	mRNA
KAZALD1	311.272	-2.07012	0.327833	-6.31455	2.70943e-10	8.24893e-09	mRNA
FGF8	5.86928	2.01884	0.616466	3.27486	0.00105714	0.00533736	mRNA
NPM3	726.395	1.46561	0.246823	5.9379	2.88696e-09	7.13321e-08	mRNA
PITX3	17.2305	1.99249	0.545999	3.64926	0.000262995	0.00163675	mRNA
CPEB3	847.47	-1.39733	0.292888	-4.77087	1.83431e-06	2.24672e-05	mRNA
DKK1	1820	1.51455	0.591597	2.5601	0.0104641	0.0352712	mRNA
SORCS1	121.441	-2.15734	0.669905	-3.22036	0.00128029	0.00627884	mRNA
UBE2S	3991.93	2.26175	0.242764	9.31664	1.20086e-20	2.28252e-18	mRNA
PBLD	896.763	-3.90691	0.256761	-15.2161	2.76438e-52	9.54539e-49	mRNA
LGI1	22.584	-3.05298	0.668901	-4.56417	5.01475e-06	5.38738e-05	mRNA
CYP2C18	827.035	-1.75306	0.5958	-2.94237	0.00325711	0.013717	mRNA
KRT23	1221.05	1.79722	0.631486	2.84602	0.00442695	0.0176109	mRNA
RUNDC3A	193.605	1.05299	0.411155	2.56104	0.010436	0.0352097	mRNA
WNT3	333.41	2.53235	0.339848	7.45143	9.23357e-14	5.69349e-12	mRNA
ASPA	127.067	-3.09424	0.558943	-5.53588	3.09669e-08	6.01004e-07	mRNA
P2RX1	176.4	-2.22662	0.494182	-4.50567	6.61623e-06	6.84007e-05	mRNA
KRT37	15.2023	2.66166	0.636776	4.1799	2.91644e-05	0.000248653	mRNA
TRIM16L	2897.02	1.85403	0.499443	3.71221	0.000205461	0.00132361	mRNA
CBX1	4098.09	1.44036	0.19561	7.36344	1.79235e-13	1.04898e-11	mRNA
PFN1	47931.2	1.00636	0.193357	5.20469	1.94321e-07	3.10046e-06	mRNA
PSMD11	14542.5	1.15316	0.171878	6.70918	1.95728e-11	7.70928e-10	mRNA
CCL7	27.4649	4.51647	0.809792	5.57732	2.44251e-08	4.87514e-07	mRNA
CCL8	110.964	1.87998	0.509077	3.69291	0.000221703	0.00141265	mRNA
KRT32	37.1606	2.71647	0.67573	4.02005	5.8186e-05	0.000449309	mRNA
DLX4	245.089	2.88458	0.378246	7.6262	2.41775e-14	1.65864e-12	mRNA
COL1A1	415886	3.0774	0.504414	6.10094	1.05444e-09	2.87634e-08	mRNA
SGCA	293.615	-1.82941	0.630774	-2.90027	0.00372842	0.0153173	mRNA
PTGES3L-AARSD1	10.2078	1.06978	0.436783	2.44922	0.0143166	0.0454183	mRNA
ALOX12	1464.59	1.98154	0.532792	3.71917	0.000199882	0.00129328	mRNA
ABCC3	5486.58	-1.19297	0.470763	-2.53412	0.011273	0.0375133	mRNA
PPY	2.84319	-2.48415	0.655923	-3.78727	0.000152315	0.00102523	mRNA
CACNG1	4.42267	-1.40483	0.528685	-2.65723	0.00787868	0.0280368	mRNA
EFNB3	403.475	1.43735	0.435667	3.29919	0.00096965	0.00496397	mRNA
FAM20A	1026.32	-1.04197	0.436446	-2.38739	0.0169683	0.0520774	mRNA
MMD	1198.29	1.0018	0.280683	3.56915	0.000358138	0.00213154	mRNA
MYH1	5.91907	2.32422	0.841697	2.76135	0.00575626	0.0217287	mRNA
VTN	50.1212	-1.73407	0.328512	-5.27856	1.30205e-07	2.1776e-06	mRNA
TMEM97	2867.19	-1.09964	0.31297	-3.51356	0.000442138	0.0025523	mRNA
FOXN1	2464.34	1.18257	0.596469	1.98261	0.0474109	0.116299	mRNA
RAB34	4010.11	1.02049	0.271097	3.76429	0.000167024	0.00111035	mRNA
PHOX2B	8.18845	-3.44026	0.892815	-3.85328	0.000116548	0.000816034	mRNA
SULT1E1	284.992	-2.02068	0.777886	-2.59765	0.00938634	0.0323248	mRNA
ODAM	358.437	-6.21924	0.862968	-7.2068	5.72814e-13	3.07052e-11	mRNA
CRACD	359.852	-1.83699	0.460319	-3.9907	6.58781e-05	0.000499309	mRNA
PF4V1	6.15469	2.08704	0.695024	3.00283	0.00267485	0.0116509	mRNA
AREG	2775.5	1.50739	0.539253	2.79533	0.0051846	0.0200046	mRNA
UCP1	4.2504	2.90097	0.806358	3.59762	0.000321138	0.00194031	mRNA
TBC1D9	2898.29	-1.14037	0.226777	-5.02859	4.94095e-07	7.07685e-06	mRNA
WFS1	3414.68	-1.21128	0.27417	-4.41799	9.96212e-06	9.80898e-05	mRNA
ANXA10	2751.72	-4.59826	0.839633	-5.47651	4.33792e-08	8.16285e-07	mRNA
GALNT7	4180.11	-1.32905	0.265956	-4.99726	5.81511e-07	8.17073e-06	mRNA
SEPSECS	998.503	-1.17205	0.199343	-5.87959	4.11293e-09	9.79445e-08	mRNA
TRIM2	8622.13	-1.23609	0.35132	-3.51842	0.000434131	0.00251343	mRNA
SLC2A9	1105.31	2.05814	0.354697	5.80254	6.53159e-09	1.49609e-07	mRNA
NEIL3	447.629	2.30205	0.325162	7.07971	1.44453e-12	7.01704e-11	mRNA
NKX3-2	67.0216	2.04264	0.503671	4.05551	5.00252e-05	0.000395581	mRNA
GLRB	109.914	-1.34666	0.450649	-2.98826	0.00280569	0.0121164	mRNA
RAPGEF2	2374.65	-1.04893	0.186733	-5.61726	1.94006e-08	3.97175e-07	mRNA
FAM149A	371.253	-2.60402	0.440437	-5.91235	3.37253e-09	8.21058e-08	mRNA
NCAPG	2324.17	2.05049	0.282486	7.25874	3.907e-13	2.15854e-11	mRNA
PPARGC1A	989.656	-1.3956	0.635414	-2.19636	0.0280665	0.0776084	mRNA
DDX25	12.4864	-1.34751	0.551872	-2.44171	0.0146179	0.0461736	mRNA
CTSC	24015.4	2.0321	0.343768	5.91126	3.39506e-09	8.25574e-08	mRNA
CCDC34	900.052	1.1834	0.267773	4.41941	9.89708e-06	9.75025e-05	mRNA
ZBTB16	992.414	-3.87437	0.7133	-5.4316	5.58495e-08	1.01946e-06	mRNA
B3GAT1	968.382	-7.25449	0.560094	-12.9523	2.28118e-38	2.86433e-35	mRNA
P2RX3	6.07953	-2.12808	0.639576	-3.32734	0.000876805	0.00456137	mRNA
VWA5A	1302.63	-1.34881	0.313439	-4.30326	1.683e-05	0.000154319	mRNA
SIAE	1577.97	-1.79596	0.267417	-6.71595	1.86848e-11	7.37354e-10	mRNA
DTX4	1714.88	-1.30315	0.326153	-3.99553	6.45497e-05	0.000490497	mRNA
CCND1	41036	1.66798	0.40425	4.12611	3.6895e-05	0.000305451	mRNA
CCKBR	546.006	-8.95536	0.749364	-11.9506	6.44564e-33	4.85603e-30	mRNA
FOLR1	292.318	-3.87866	0.835252	-4.6437	3.42223e-06	3.87653e-05	mRNA
FOLR3	40.0933	2.98956	0.706941	4.22887	2.34871e-05	0.00020657	mRNA
GALNT18	2140.15	1.47697	0.33035	4.47092	7.78838e-06	7.90785e-05	mRNA
NECTIN1	41684.3	1.37098	0.355753	3.85373	0.000116332	0.000814935	mRNA
KIAA1549L	2362.63	3.94238	0.52097	7.56737	3.80854e-14	2.51692e-12	mRNA
SLC1A2	459.198	-5.47745	0.470309	-11.6465	2.39104e-31	1.54805e-28	mRNA
MDK	9007.07	1.25983	0.389347	3.23575	0.00121325	0.00600553	mRNA
C11orf21	45.3315	-1.73552	0.390406	-4.44543	8.77172e-06	8.76664e-05	mRNA
CHKA	1291.4	-2.01611	0.310865	-6.48548	8.84469e-11	3.01389e-09	mRNA
POU2AF1	1504.22	-1.28905	0.532595	-2.42032	0.0155067	0.0484493	mRNA
PTPN5	31.308	-2.3741	0.517015	-4.59195	4.39126e-06	4.8073e-05	mRNA
VWF	10665.5	-1.07482	0.35567	-3.02196	0.00251145	0.0110613	mRNA
CLEC2B	2216.69	2.00467	0.405809	4.93993	7.81522e-07	1.06035e-05	mRNA
DAO	3.50003	2.26002	0.933674	2.42056	0.0154965	0.0484244	mRNA
IL23A	169.784	1.73177	0.373767	4.63329	3.59901e-06	4.04142e-05	mRNA
SYT10	12.3016	-1.95915	0.763052	-2.56752	0.010243	0.0347153	mRNA
BCL7A	2419.99	1.0696	0.226959	4.71275	2.44394e-06	2.88757e-05	mRNA
CYP27B1	425.637	1.93869	0.42838	4.52565	6.02109e-06	6.32261e-05	mRNA
LIN7A	300.55	-1.17819	0.474712	-2.4819	0.0130686	0.0422493	mRNA
ACSS3	174.973	-1.19205	0.402269	-2.9633	0.00304355	0.0129572	mRNA
TNS2	4755.66	-1.9375	0.341572	-5.67232	1.40879e-08	2.98591e-07	mRNA
GLI1	572.431	1.77476	0.601101	2.95252	0.00315191	0.0133318	mRNA
PPM1H	1137.26	-1.24511	0.533645	-2.33322	0.0196366	0.0585115	mRNA
TRPV4	1774.94	1.78776	0.382331	4.67593	2.92623e-06	3.3888e-05	mRNA
FOXM1	8464.86	2.39476	0.323809	7.39557	1.40801e-13	8.39839e-12	mRNA
RAD51AP1	1493.26	2.25339	0.34295	6.57061	5.01084e-11	1.79766e-09	mRNA
CUX2	191.19	-3.95817	0.76516	-5.17299	2.30374e-07	3.60899e-06	mRNA
ALDH2	7515.73	-1.11866	0.333798	-3.35132	0.000804285	0.00423617	mRNA
CDK2AP1	6374.98	1.12359	0.166947	6.73021	1.69416e-11	6.72408e-10	mRNA
OAS3	17596.5	1.63009	0.312276	5.22003	1.78899e-07	2.87778e-06	mRNA
OAS2	13180.7	2.18751	0.370401	5.90579	3.50962e-09	8.49443e-08	mRNA
ART4	15.6615	-1.69297	0.49949	-3.3894	0.000700466	0.00376648	mRNA
MGP	5158.59	-1.27499	0.534552	-2.38516	0.0170719	0.0523333	mRNA
RERGL	37.6082	-2.85022	0.505884	-5.63415	1.75925e-08	3.643e-07	mRNA
ENDOU	484.433	1.80746	0.728436	2.48129	0.0130907	0.0423045	mRNA
FZD10	3326.29	2.63154	0.511544	5.14432	2.68493e-07	4.11285e-06	mRNA
RFC5	1836.11	1.24875	0.203231	6.1445	8.02167e-10	2.23829e-08	mRNA
ADGRD1	756.053	-3.85638	0.537286	-7.17751	7.09923e-13	3.72359e-11	mRNA
TBC1D30	649.678	-1.20181	0.434092	-2.76856	0.00563043	0.0213373	mRNA
IFNG	30.8989	1.36281	0.661859	2.05907	0.0394879	0.101226	mRNA
NUP107	3279.92	1.20679	0.161658	7.46509	8.32401e-14	5.20232e-12	mRNA
TIMELESS	4065.42	1.74036	0.22291	7.80747	5.83479e-15	4.51907e-13	mRNA
GAPDH	235124	1.20572	0.264166	4.56424	5.01311e-06	5.38701e-05	mRNA
NOP2	4553.37	1.02267	0.204373	5.00393	5.6174e-07	7.9414e-06	mRNA
ACRBP	127.413	-1.50256	0.326963	-4.59552	4.31673e-06	4.73571e-05	mRNA
CDCA3	1540.24	1.94829	0.26121	7.45873	8.73621e-14	5.40864e-12	mRNA
CHPT1	2159.07	-1.70578	0.328137	-5.19838	2.01031e-07	3.19277e-06	mRNA
ENO2	2919.3	1.28358	0.406127	3.16053	0.00157481	0.00746782	mRNA
SLCO1B3	356.328	4.64917	0.768424	6.05027	1.44606e-09	3.84589e-08	mRNA
APOBEC1	13.9198	-4.22289	0.863709	-4.88925	1.01219e-06	1.326e-05	mRNA
NANOG	8.04328	1.13743	0.534637	2.12747	0.0333808	0.0890699	mRNA
GYS2	37.7244	1.53527	0.738007	2.08029	0.0374992	0.0973182	mRNA
PRKAB1	2768.18	-1.39485	0.185053	-7.53757	4.78813e-14	3.11951e-12	mRNA
KLRB1	91.2847	-1.42152	0.377613	-3.7645	0.000166883	0.00110994	mRNA
COL12A1	27379.7	2.20953	0.405495	5.44897	5.06637e-08	9.37187e-07	mRNA
FRK	3648.39	-1.12063	0.320801	-3.49323	0.000477218	0.00272294	mRNA
DSE	3897.61	1.36786	0.284295	4.81141	1.49869e-06	1.88238e-05	mRNA
GCNT2	1187.05	-1.88265	0.436641	-4.31167	1.62026e-05	0.000149526	mRNA
CEP85L	543.202	-1.74454	0.258088	-6.75949	1.38483e-11	5.63117e-10	mRNA
ADTRP	730.138	-1.63787	0.520948	-3.14401	0.0016665	0.00784603	mRNA
FAM184A	260.307	-1.20395	0.544103	-2.21272	0.0269168	0.0751717	mRNA
SASH1	4717.43	-1.16091	0.415972	-2.79084	0.00525721	0.0202095	mRNA
ULBP1	237.825	3.9266	0.506217	7.75675	8.71323e-15	6.54061e-13	mRNA
FBXO5	983.265	1.18618	0.199345	5.9504	2.6749e-09	6.66891e-08	mRNA
FANCE	1542.93	1.63627	0.226783	7.21515	5.38728e-13	2.90179e-11	mRNA
SLC26A8	27.9638	-1.91389	0.436679	-4.38284	1.17143e-05	0.000113014	mRNA
RHAG	3.65262	-2.32578	0.987719	-2.3547	0.0185378	0.0559257	mRNA
MCM3	8902.47	1.02512	0.216671	4.73123	2.23163e-06	2.66331e-05	mRNA
MDGA1	2139.43	1.11952	0.539211	2.07621	0.0378742	0.0980111	mRNA
CD83	880.515	1.60364	0.340584	4.70851	2.49535e-06	2.93909e-05	mRNA
GLP1R	14.9137	-3.46796	0.540934	-6.41106	1.44509e-10	4.69637e-09	mRNA
BMP5	56.8782	-1.73796	0.686931	-2.53003	0.0114053	0.0378315	mRNA
TSPO2	7.01651	-1.30435	0.341317	-3.82151	0.000132636	0.000911264	mRNA
FHL5	131.72	-2.43496	0.479122	-5.08213	3.73232e-07	5.53319e-06	mRNA
PRDM13	40.0791	2.66418	0.672069	3.96415	7.36579e-05	0.000550521	mRNA
HDGFL1	7.86304	4.00225	1.08355	3.69364	0.000221067	0.0014099	mRNA
BVES	939.822	-1.28444	0.474657	-2.70604	0.00680918	0.0249069	mRNA
COL9A1	44.1602	-1.16869	0.579391	-2.01709	0.0436857	0.109237	mRNA
WASF1	1648.21	1.43475	0.369237	3.88571	0.000102033	0.000729189	mRNA
CRYBG1	12795.6	1.26669	0.350792	3.61093	0.000305106	0.00185792	mRNA
VNN2	92.191	-1.19304	0.440762	-2.70676	0.00679439	0.0248594	mRNA
SOBP	720.764	-1.52434	0.419081	-3.63733	0.000275476	0.00170418	mRNA
PEX7	569.6	-1.29797	0.204994	-6.33175	2.42395e-10	7.45094e-09	mRNA
PERP	142744	1.26271	0.373885	3.37726	0.000732109	0.00391277	mRNA
ARFGEF3	2837.28	-3.29796	0.476672	-6.91872	4.55738e-12	2.01752e-10	mRNA
SLC16A10	465.999	-2.70503	0.391194	-6.91479	4.68559e-12	2.06985e-10	mRNA
PHACTR2	3523.13	-1.03848	0.263836	-3.93607	8.28275e-05	0.000609382	mRNA
EPM2A	430.431	-1.17944	0.272222	-4.33264	1.47334e-05	0.000137902	mRNA
SLC22A2	5.47594	1.58004	0.642778	2.45815	0.0139655	0.0445409	mRNA
PACRG	48.0526	-1.83273	0.503093	-3.64293	0.000269553	0.00167228	mRNA
MDFI	3455.42	1.6163	0.371993	4.34497	1.39296e-05	0.000131388	mRNA
SMOC2	2717.81	-2.40177	0.54095	-4.43991	8.99967e-06	8.95558e-05	mRNA
PRPH2	66.5595	-1.30367	0.359102	-3.63036	0.000283021	0.00174539	mRNA
PTK7	12278.8	2.0485	0.26181	7.82437	5.10215e-15	4.01162e-13	mRNA
GMDS	2276.02	-2.3306	0.279085	-8.35086	6.77662e-17	7.23702e-15	mRNA
TTK	1953.52	1.74406	0.24766	7.04216	1.89279e-12	9.05653e-11	mRNA
SLC29A1	3505.05	-1.07202	0.247866	-4.325	1.5253e-05	0.000142187	mRNA
TENT5A	2987.35	-1.3243	0.323861	-4.08912	4.33019e-05	0.000350031	mRNA
CLIC5	225.151	-1.90478	0.437401	-4.35475	1.33216e-05	0.000126364	mRNA
ENPP5	534.494	-2.31484	0.568279	-4.07342	4.63271e-05	0.000370367	mRNA
MEP1A	20.8152	-1.71744	0.538398	-3.18991	0.00142317	0.00686184	mRNA
TBX18	845.385	1.97216	0.592023	3.33122	0.000864665	0.00451295	mRNA
PCDHB2	414.764	1.45186	0.469584	3.09181	0.00198942	0.00909662	mRNA
NUDT12	885.807	-1.22281	0.24556	-4.97968	6.36886e-07	8.84977e-06	mRNA
CEP72	783.03	1.35928	0.241878	5.61967	1.91319e-08	3.92838e-07	mRNA
C7	3147.84	-3.39747	0.885883	-3.83512	0.000125502	0.000869328	mRNA
GHR	868.463	-1.14773	0.493945	-2.3236	0.0201472	0.0597281	mRNA
NME5	29.7034	-3.07282	0.492996	-6.23295	4.57744e-10	1.33289e-08	mRNA
KIF20A	3135.53	2.65052	0.280475	9.45013	3.38414e-21	6.87378e-19	mRNA
NNT	5574.06	-1.2393	0.274556	-4.51383	6.3666e-06	6.63287e-05	mRNA
LOX	5470.54	1.73702	0.402958	4.31066	1.62766e-05	0.000150041	mRNA
SPARC	60616.3	1.78569	0.409973	4.35562	1.32688e-05	0.000125994	mRNA
HAND1	5.58496	2.5573	1.04085	2.45694	0.0140125	0.0446564	mRNA
PDE8B	398.772	-1.07298	0.25975	-4.13082	3.61472e-05	0.000299979	mRNA
GRM6	17.4397	-1.32301	0.42615	-3.10457	0.00190558	0.00878013	mRNA
BTNL8	86.0708	-5.88172	0.4704	-12.5037	7.12962e-36	7.57495e-33	mRNA
CCNG1	4423.33	-1.18738	0.20382	-5.82565	5.68912e-09	1.31475e-07	mRNA
POLR3G	700.344	1.34203	0.371359	3.61384	0.000301694	0.00184135	mRNA
LMNB1	3688.72	1.60389	0.248333	6.45861	1.05671e-10	3.54253e-09	mRNA
NPR3	1810.7	1.43008	0.515619	2.77351	0.00554543	0.0210821	mRNA
IRX4	2810.39	2.02045	0.591379	3.41652	0.000634279	0.00346499	mRNA
PDE4D	2061.89	-1.18724	0.289819	-4.09647	4.1949e-05	0.000340423	mRNA
BRIX1	3089.27	1.51687	0.212266	7.14609	8.92849e-13	4.57306e-11	mRNA
PRLR	801.722	-2.90503	0.580524	-5.00416	5.6107e-07	7.93586e-06	mRNA
IL5	4.97398	-1.36979	0.508672	-2.69288	0.00708386	0.0257344	mRNA
NUP155	6606.4	1.30117	0.224975	5.7836	7.31205e-09	1.662e-07	mRNA
LIFR	3525.18	-3.67104	0.432936	-8.4794	2.26362e-17	2.61998e-15	mRNA
C9	36.3427	2.83338	0.642136	4.41243	1.02216e-05	0.000100247	mRNA
WWC1	2944.42	-1.56469	0.272479	-5.74241	9.33362e-09	2.06156e-07	mRNA
STC2	1879.48	3.28634	0.433812	7.57548	3.57805e-14	2.38494e-12	mRNA
HRH2	310.028	-3.68009	0.48159	-7.64155	2.14627e-14	1.48221e-12	mRNA
UNC5A	110.854	-2.98373	0.511128	-5.83753	5.29802e-09	1.23192e-07	mRNA
CNTN3	94.968	-3.82034	0.627289	-6.09024	1.12739e-09	3.06125e-08	mRNA
SMC4	10119.1	1.38818	0.251221	5.52573	3.28112e-08	6.32355e-07	mRNA
HRG	28.4201	2.589	0.641408	4.03644	5.42692e-05	0.000423753	mRNA
HGD	321.09	-4.14458	0.789547	-5.24931	1.52673e-07	2.51238e-06	mRNA
CLDN16	160.636	3.0344	0.474135	6.39986	1.55523e-10	5.01989e-09	mRNA
CD86	658.111	1.97788	0.329862	5.99607	2.02151e-09	5.17057e-08	mRNA
RBP1	4795.2	2.83369	0.404118	7.01204	2.34871e-12	1.0972e-10	mRNA
GRK7	46.6167	2.41469	0.468582	5.1532	2.56084e-07	3.94759e-06	mRNA
KAT2B	2178.53	-1.40909	0.346818	-4.06292	4.84632e-05	0.00038514	mRNA
LRRC31	158.678	-6.13102	0.706348	-8.67989	3.9615e-18	5.29513e-16	mRNA
WNT5A	10201.9	1.96623	0.470325	4.18059	2.90757e-05	0.000248102	mRNA
COL7A1	25041.9	3.26075	0.381324	8.55115	1.21873e-17	1.48528e-15	mRNA
HES1	7622.49	1.02549	0.250046	4.10122	4.10969e-05	0.000334478	mRNA
ECT2	7997.04	2.11663	0.276607	7.65213	1.97683e-14	1.37206e-12	mRNA
HYAL1	1037.2	-1.52697	0.491353	-3.10769	0.00188558	0.00870344	mRNA
CYB561D2	516.366	-1.02633	0.204396	-5.02128	5.13295e-07	7.3341e-06	mRNA
HHLA2	119.316	-4.88205	0.568504	-8.58753	8.88561e-18	1.1294e-15	mRNA
MORC1	3.68092	3.17204	1.21502	2.61069	0.00903597	0.0313239	mRNA
NCBP2	5878.59	1.00821	0.181806	5.54551	2.93107e-08	5.71807e-07	mRNA
C3orf52	907.138	-1.00747	0.315167	-3.19663	0.00139041	0.00673444	mRNA
PLXNA1	22981.1	1.4363	0.26744	5.37056	7.84929e-08	1.38049e-06	mRNA
UPK1B	2343.53	3.41822	0.843283	4.05346	5.04647e-05	0.0003986	mRNA
CSPG5	68.2563	1.08956	0.361498	3.01402	0.0025781	0.0112864	mRNA
EFCC1	152.893	-1.48595	0.387247	-3.83722	0.000124434	0.000862597	mRNA
HEMK1	880.104	-1.0678	0.190197	-5.61417	1.97513e-08	4.03358e-07	mRNA
COMMD2	3456.81	1.00732	0.175503	5.73962	9.48885e-09	2.0925e-07	mRNA
PLCH1	304.767	-2.38341	0.470991	-5.06042	4.18336e-07	6.11867e-06	mRNA
DNAH1	764.526	-1.5167	0.251848	-6.02228	1.71977e-09	4.49593e-08	mRNA
ZBTB47	1232.28	-1.40026	0.293291	-4.77431	1.80327e-06	2.21525e-05	mRNA
TNNC1	30.5744	-4.29414	0.435586	-9.8583	6.31088e-23	1.62421e-20	mRNA
FOXP1	5356.89	-1.26539	0.248093	-5.10045	3.3884e-07	5.05407e-06	mRNA
ADAM23	3843.46	3.1142	0.597546	5.21165	1.87167e-07	2.99901e-06	mRNA
RTKN	3985.88	1.05887	0.209951	5.0434	4.57338e-07	6.60748e-06	mRNA
IL1A	2552.87	3.69217	0.68309	5.4051	6.47711e-08	1.16184e-06	mRNA
CCL20	1927.81	3.13754	0.64058	4.89797	9.683e-07	1.27639e-05	mRNA
POMC	422.631	3.68609	0.694644	5.30644	1.11786e-07	1.89834e-06	mRNA
CENPA	882.496	2.5399	0.290058	8.75652	2.01379e-18	2.79074e-16	mRNA
CYTIP	512.379	-1.2992	0.323321	-4.01831	5.86163e-05	0.000452211	mRNA
SLC30A3	74.3171	2.60115	0.500124	5.201	1.9822e-07	3.15174e-06	mRNA
ITGB6	10375.7	1.38608	0.480527	2.8845	0.00392034	0.0159414	mRNA
PDE1A	251.038	-1.87711	0.395536	-4.74575	2.07739e-06	2.5052e-05	mRNA
SPTBN1	30805.6	-1.15296	0.233982	-4.92755	8.3269e-07	1.12206e-05	mRNA
TACR1	90.2687	-1.50145	0.526698	-2.85068	0.00436257	0.0174049	mRNA
ACADL	88.0796	-3.70415	0.669524	-5.53252	3.15668e-08	6.10927e-07	mRNA
EVA1A	445.101	3.82114	0.511289	7.47354	7.80654e-14	4.88628e-12	mRNA
REG1A	7421.21	-9.36694	1.05108	-8.9117	5.02558e-19	7.6e-17	mRNA
FN1	214447	1.56634	0.543687	2.88096	0.00396461	0.0160883	mRNA
STAT1	28339.1	1.41037	0.300391	4.6951	2.6647e-06	3.11906e-05	mRNA
GLS	8554.31	1.02596	0.265905	3.85839	0.000114138	0.00080119	mRNA
DNAH6	75.3245	-1.80152	0.491812	-3.66303	0.000249251	0.0015639	mRNA
IGFBP2	16101.5	-1.33841	0.447363	-2.99177	0.00277366	0.0120018	mRNA
IGFBP5	31671.8	-1.41218	0.424364	-3.32775	0.000875496	0.00455627	mRNA
KCNJ13	87.6987	-4.15197	0.321684	-12.907	4.11124e-38	5.01039e-35	mRNA
OTX1	852.75	1.41083	0.384824	3.66617	0.00024621	0.00154786	mRNA
GNLY	679.288	2.77116	0.511969	5.41276	6.20606e-08	1.12148e-06	mRNA
IL1RL1	293.262	-1.78222	0.595977	-2.99041	0.00278599	0.0120441	mRNA
SLC9A2	1377.83	-3.11908	0.62016	-5.02947	4.91825e-07	7.04921e-06	mRNA
MLPH	1999.62	-3.97255	0.521412	-7.61884	2.55962e-14	1.75017e-12	mRNA
ABCB6	673.736	1.1612	0.350737	3.31074	0.000930507	0.00479737	mRNA
SLC5A7	61.0229	-2.39504	0.972514	-2.46273	0.0137882	0.0440739	mRNA
TPO	92.8479	-2.02794	0.524201	-3.86864	0.000109445	0.000774019	mRNA
HPCAL1	2953.95	-1.24121	0.235787	-5.26413	1.40858e-07	2.33744e-06	mRNA
ODC1	28596.9	2.01999	0.482098	4.19	2.78955e-05	0.000239461	mRNA
QPCT	345.51	1.2016	0.394408	3.04661	0.0023144	0.0103318	mRNA
DLX2	247.993	2.60215	0.621601	4.18621	2.83657e-05	0.000242843	mRNA
LCT	9.78816	1.28501	0.571909	2.24688	0.024648	0.0701115	mRNA
SDC1	73585.2	1.14757	0.368873	3.111	0.00186452	0.00863029	mRNA
PLCL1	471.418	-1.50647	0.447099	-3.36942	0.000753257	0.00400564	mRNA
SLC1A4	9178.62	1.35405	0.364767	3.71208	0.000205563	0.00132386	mRNA
KYNU	3044.99	3.0948	0.540121	5.72982	1.00538e-08	2.19951e-07	mRNA
KISS1R	46.8197	3.30707	0.630176	5.24785	1.53881e-07	2.53016e-06	mRNA
CD207	279.289	2.18674	0.563886	3.87799	0.000105323	0.000749728	mRNA
GRIN3B	246.36	2.84126	0.578292	4.91319	8.96049e-07	1.195e-05	mRNA
VAX2	143.84	2.24685	0.465836	4.82325	1.41236e-06	1.78695e-05	mRNA
ATP6V1B1	222.349	1.72948	0.419194	4.12571	3.69585e-05	0.000305855	mRNA
MSH6	5968.05	1.07542	0.179832	5.98013	2.2296e-09	5.65397e-08	mRNA
PARD3B	924.29	-2.21903	0.369876	-5.99939	1.98057e-09	5.08154e-08	mRNA
PRRX1	3739.29	1.97385	0.460296	4.28821	1.80121e-05	0.000163924	mRNA
MARK1	2315.26	1.19421	0.32266	3.70115	0.000214622	0.00137472	mRNA
TNR	17.0603	-1.5364	0.518161	-2.9651	0.00302585	0.0128965	mRNA
GPX7	719.781	1.5221	0.378876	4.01741	5.88425e-05	0.000453704	mRNA
CACYBP	4656.74	1.07769	0.161816	6.65996	2.739e-11	1.04027e-09	mRNA
TPSG1	19.1856	-2.7191	0.560903	-4.84773	1.24884e-06	1.60357e-05	mRNA
ANGPTL1	464.716	-2.54443	0.674577	-3.77189	0.000162013	0.00108207	mRNA
NPHS2	3.32914	-2.76701	0.826428	-3.34816	0.000813508	0.00427881	mRNA
CHD5	121.563	-1.93873	0.629319	-3.08069	0.00206522	0.00938317	mRNA
QSOX1	17889.8	-1.18054	0.257514	-4.58439	4.55314e-06	4.96353e-05	mRNA
ELAPOR1	6352.24	-3.4432	0.673867	-5.10961	3.22819e-07	4.83622e-06	mRNA
OPRD1	27.626	-1.83841	0.430002	-4.27535	1.90837e-05	0.000172653	mRNA
DLGAP3	140.256	1.72649	0.410342	4.20743	2.58291e-05	0.000223997	mRNA
RHOU	1234.9	-3.35311	0.329259	-10.1838	2.34187e-24	7.76301e-22	mRNA
MAD2L2	2190.09	1.17788	0.21219	5.55106	2.8394e-08	5.56806e-07	mRNA
DNAJC6	267.178	-1.99802	0.443134	-4.50883	6.5185e-06	6.75746e-05	mRNA
LEPR	2318.66	-3.22487	0.391144	-8.24472	1.65543e-16	1.66088e-14	mRNA
NCF2	1299.87	2.0772	0.378186	5.49254	3.96187e-08	7.50293e-07	mRNA
WLS	5659.76	-1.07491	0.305255	-3.52135	0.00042935	0.00249063	mRNA
RGS2	3889.92	-1.09573	0.439806	-2.4914	0.0127241	0.0413019	mRNA
RPE65	182.731	3.64834	0.870539	4.19091	2.77844e-05	0.000238606	mRNA
AMPD1	18.7034	-2.84176	0.561895	-5.05745	4.24901e-07	6.20155e-06	mRNA
CTH	267.228	-1.97837	0.394626	-5.01329	5.3508e-07	7.59561e-06	mRNA
CFHR3	62.3534	2.20993	0.532969	4.14645	3.37674e-05	0.000283293	mRNA
TTF2	3072.9	1.19682	0.250747	4.77303	1.81478e-06	2.22675e-05	mRNA
NR5A2	143.026	-1.51479	0.346771	-4.36828	1.25231e-05	0.000119878	mRNA
HAO2	2.70703	-1.31415	0.536043	-2.45157	0.0142233	0.0452101	mRNA
NT5C1A	7.1159	-2.62416	0.614826	-4.26814	1.97107e-05	0.00017732	mRNA
HPCAL4	77.3281	-1.43725	0.60198	-2.38755	0.0169613	0.0520604	mRNA
ZP4	16.3712	2.62333	0.974134	2.69298	0.00708163	0.0257286	mRNA
KCNQ4	308.804	-1.44498	0.471084	-3.06736	0.00215961	0.00974683	mRNA
RIMS3	899.86	-1.48353	0.421835	-3.51684	0.000436713	0.0025245	mRNA
MFAP2	2228.17	3.51489	0.370746	9.48058	2.52869e-21	5.21287e-19	mRNA
ACTL8	74.594	3.28784	0.824523	3.98757	6.67539e-05	0.000505208	mRNA
GBP1	7223.28	2.12655	0.404395	5.2586	1.45154e-07	2.40008e-06	mRNA
CDK18	3179	-1.00428	0.343344	-2.925	0.00344457	0.0143619	mRNA
CD160	49.1986	-1.32744	0.342531	-3.87539	0.000106453	0.00075595	mRNA
GALE	2303.19	-1.43013	0.281695	-5.07687	3.83706e-07	5.6702e-06	mRNA
P3H1	3279.05	1.35113	0.241074	5.60464	2.08691e-08	4.23473e-07	mRNA
SLC2A1	63404.1	3.01625	0.415356	7.26183	3.819e-13	2.11274e-11	mRNA
CDC20	4547.73	2.44347	0.28988	8.42922	3.47983e-17	3.87609e-15	mRNA
ARTN	1287.57	3.34604	0.48905	6.84192	7.81388e-12	3.34479e-10	mRNA
TSPAN1	3073.92	-2.58583	0.566262	-4.56649	4.95957e-06	5.33917e-05	mRNA
CCDC181	55.3781	-1.31443	0.387074	-3.39582	0.000684234	0.00369069	mRNA
SLC19A2	1526.6	-1.26873	0.256789	-4.94073	7.78323e-07	1.0567e-05	mRNA
FAAH	889.988	-1.13744	0.309887	-3.67051	0.000242063	0.00152364	mRNA
ABCD3	3613.41	-1.08726	0.18853	-5.76705	8.06732e-09	1.81672e-07	mRNA
IRF6	24254.4	1.26764	0.293335	4.32149	1.54977e-05	0.000144112	mRNA
STMN1	11715.4	2.14677	0.266891	8.04363	8.72173e-16	7.75522e-14	mRNA
MTFR1L	2018.95	-1.09032	0.162414	-6.7132	1.90398e-11	7.50648e-10	mRNA
MAN1C1	702.774	-1.3526	0.391503	-3.45489	0.000550524	0.00307433	mRNA
NEK2	1461.97	2.33859	0.281864	8.29688	1.06883e-16	1.09896e-14	mRNA
PROX1	241.612	-1.59715	0.457678	-3.48967	0.000483618	0.00275377	mRNA
CENPF	10243.6	2.26898	0.2963	7.65769	1.89301e-14	1.32498e-12	mRNA
STX12	4415.76	-1.95353	0.194058	-10.0667	7.75131e-24	2.31067e-21	mRNA
MTARC2	637.21	-2.35279	0.349512	-6.73162	1.67779e-11	6.67186e-10	mRNA
SLC5A9	54.0287	-2.949	0.496099	-5.94437	2.77519e-09	6.88991e-08	mRNA
CD3EAP	416.751	1.41493	0.201718	7.01443	2.30895e-12	1.08131e-10	mRNA
CHRNB4	296.191	1.68059	0.465384	3.6112	0.000304788	0.00185642	mRNA
A4GNT	52.8444	-4.32494	0.62633	-6.9052	5.01329e-12	2.20521e-10	mRNA
TREH	46.5101	-3.34796	0.46679	-7.1723	7.37492e-13	3.84387e-11	mRNA
MMP8	24.2727	2.23849	0.702029	3.18861	0.0014296	0.00688402	mRNA
APOA1	71.2212	-4.41894	0.596703	-7.40559	1.30565e-13	7.82934e-12	mRNA
SLC8A2	96.3334	-1.03968	0.52461	-1.98181	0.0475008	0.116437	mRNA
KIF14	1891.27	2.50701	0.287432	8.72209	2.73114e-18	3.7104e-16	mRNA
TNNT2	344.372	1.08723	0.511316	2.12634	0.0334751	0.0892754	mRNA
CRYGD	0.847209	-2.49289	1.13117	-2.20382	0.0275367	NA	mRNA
TTR	53.4247	-5.83647	0.876179	-6.66128	2.71455e-11	1.03287e-09	mRNA
ATP10B	1880.2	-2.05451	0.570898	-3.59873	0.000319776	0.00193344	mRNA
FILIP1	935.679	-1.13255	0.449418	-2.52005	0.0117339	0.0386462	mRNA
CNR1	154.997	-1.95387	0.647477	-3.01767	0.00254727	0.0111786	mRNA
ADGB	6.21207	2.2093	0.822259	2.68687	0.00721252	0.0260829	mRNA
TNFAIP3	8876.34	1.70112	0.375893	4.52554	6.02417e-06	6.32335e-05	mRNA
CCN2	11517.2	-1.49168	0.464956	-3.20822	0.0013356	0.00650854	mRNA
TCF21	198.648	-1.94037	0.421248	-4.60625	4.10005e-06	4.52798e-05	mRNA
SLC16A7	2409.38	-3.03558	0.436931	-6.94751	3.71796e-12	1.67272e-10	mRNA
DCLRE1B	980.984	1.16209	0.200637	5.792	6.95519e-09	1.58785e-07	mRNA
CASQ2	530.374	-2.52706	0.685176	-3.68819	0.000225857	0.00143427	mRNA
SPP1	24233.1	6.00682	0.588197	10.2123	1.74743e-24	5.984e-22	mRNA
STBD1	141.467	-1.17778	0.289416	-4.0695	4.71147e-05	0.00037572	mRNA
RARRES1	839.912	1.08775	0.501886	2.16733	0.0302098	0.0823482	mRNA
PPL	39994.9	1.13311	0.449987	2.51809	0.0117994	0.0388033	mRNA
DNAH7	76.6205	-1.82989	0.411905	-4.44251	8.89162e-06	8.8587e-05	mRNA
KLF9	5043.36	-2.06878	0.395929	-5.22513	1.7403e-07	2.81244e-06	mRNA
ECRG4	442.772	-4.39429	0.775159	-5.66889	1.43724e-08	3.0431e-07	mRNA
TRIM67	20.0552	-1.18016	0.4168	-2.83149	0.00463315	0.0182282	mRNA
BSPRY	933.277	-1.57853	0.440459	-3.58382	0.000338601	0.00203102	mRNA
HDHD3	1980.39	-1.21541	0.261755	-4.64331	3.42879e-06	3.88019e-05	mRNA
NR4A3	1072.95	-2.07237	0.534886	-3.87442	0.000106879	0.000758221	mRNA
GALNT12	1364.4	-2.24127	0.32542	-6.8873	5.68601e-12	2.48267e-10	mRNA
ONECUT2	368.374	-1.16412	0.498393	-2.33575	0.0195044	0.0582348	mRNA
VSX2	2.72264	1.65765	0.793925	2.08792	0.0368051	0.0958559	mRNA
PGF	1750.51	2.60175	0.437194	5.95103	2.66463e-09	6.6513e-08	mRNA
IFI27L2	1602.46	1.6083	0.268052	5.99996	1.9736e-09	5.0668e-08	mRNA
FLVCR2	429.658	1.03799	0.352789	2.94225	0.00325841	0.0137211	mRNA
ALDH6A1	2639.88	-2.29408	0.261985	-8.75652	2.01363e-18	2.79074e-16	mRNA
GPR68	1519.13	1.66746	0.376407	4.42995	9.42545e-06	9.32998e-05	mRNA
ESRRB	161.619	-5.37065	0.520341	-10.3214	5.63867e-25	2.03168e-22	mRNA
FKBP1B	283.076	-1.1131	0.343901	-3.23669	0.00120925	0.00598787	mRNA
BCL11A	2770.14	1.63533	0.339295	4.81979	1.4371e-06	1.81547e-05	mRNA
SLC17A5	1060.89	-1.31024	0.200317	-6.54084	6.11756e-11	2.1555e-09	mRNA
ELOVL3	34.8807	2.46986	0.58053	4.2545	2.09519e-05	0.000186983	mRNA
IFIT3	4116.97	2.13263	0.441703	4.82819	1.37779e-06	1.74855e-05	mRNA
IFIT2	1118.85	1.80561	0.432817	4.17177	3.02243e-05	0.000256371	mRNA
CNNM1	536.958	1.32745	0.503651	2.63565	0.00839772	0.0295238	mRNA
HELLS	3031.16	1.24707	0.245626	5.0771	3.83234e-07	5.66727e-06	mRNA
PRLHR	3.89144	-3.41008	0.634866	-5.37135	7.81508e-08	1.37564e-06	mRNA
HOXB5	164.163	-1.68527	0.425657	-3.95921	7.51971e-05	0.000560307	mRNA
TEK	473.476	-1.57199	0.3659	-4.29623	1.73728e-05	0.000158664	mRNA
INSL6	4.66253	-1.2457	0.482911	-2.57957	0.00989242	0.0337008	mRNA
MLANA	86.1603	-1.01872	0.269357	-3.78203	0.000155554	0.00104213	mRNA
CD274	765.319	1.86049	0.430475	4.32195	1.54658e-05	0.000143912	mRNA
GRIA2	27.3102	-2.90173	0.677545	-4.28271	1.84628e-05	0.000167548	mRNA
MTHFD1L	2777.03	1.35308	0.270867	4.99536	5.8725e-07	8.24299e-06	mRNA
CCDC170	113.245	-1.39948	0.368042	-3.8025	0.000143243	0.000972858	mRNA
MYCT1	290.862	-1.04418	0.364712	-2.86303	0.00419611	0.0168433	mRNA
CYSTM1	7558.98	-4.65593	0.290885	-16.0061	1.15844e-57	4.8001e-54	mRNA
PCDHB8	219.714	1.62334	0.532541	3.0483	0.00230144	0.0102861	mRNA
CENPL	892.238	1.23853	0.177163	6.99089	2.73145e-12	1.26036e-10	mRNA
TNFSF18	142.704	2.6563	0.592629	4.48223	7.38671e-06	7.54624e-05	mRNA
SEC16B	40.8976	-1.57345	0.405237	-3.88279	0.000103265	0.000736599	mRNA
TP53AIP1	942.348	2.30805	0.570683	4.04437	5.24635e-05	0.000412344	mRNA
NUDCD1	1889.03	1.07293	0.18059	5.94125	2.82863e-09	7.00998e-08	mRNA
MASTL	1826.97	1.33646	0.207926	6.42759	1.29642e-10	4.24315e-09	mRNA
IQSEC3	96.8247	-1.55285	0.390035	-3.98132	6.85339e-05	0.000517168	mRNA
CCDC77	695.224	1.12273	0.212599	5.28096	1.28507e-07	2.15393e-06	mRNA
ENOX1	161.163	-1.0675	0.40863	-2.6124	0.00899096	0.0311992	mRNA
TNFSF11	71.107	1.8685	0.48523	3.85075	0.000117758	0.000823392	mRNA
SOHLH2	71.595	2.83421	0.85679	3.30794	0.000939851	0.00483832	mRNA
SMAD9	912.421	-1.19241	0.459177	-2.59684	0.00940871	0.0323857	mRNA
HSPH1	15615.5	1.0584	0.232201	4.55814	5.16097e-06	5.52156e-05	mRNA
TGFBI	34808.5	2.99681	0.469892	6.37766	1.7982e-10	5.69649e-09	mRNA
PLS1	2608.32	-1.99865	0.413028	-4.83903	1.30477e-06	1.66608e-05	mRNA
SOCS2	1105.83	-1.43476	0.383931	-3.73702	0.000186214	0.00121703	mRNA
DUSP4	2366.82	-2.82216	0.440554	-6.40593	1.49459e-10	4.84962e-09	mRNA
ADRA1A	25.4343	-3.17596	0.641891	-4.94781	7.5052e-07	1.02264e-05	mRNA
EPHX2	1258.91	-1.15794	0.385425	-3.00432	0.00266174	0.0116023	mRNA
CRISPLD1	868.132	1.47045	0.344203	4.27204	1.93696e-05	0.000174706	mRNA
TBX4	81.6835	2.21744	0.590639	3.75431	0.000173822	0.00114872	mRNA
TEX14	44.3746	-1.0844	0.361942	-2.99606	0.00273492	0.0118614	mRNA
NCAPH	1854.83	2.31042	0.286013	8.07802	6.58285e-16	6.02135e-14	mRNA
LRAT	1028.68	3.24085	0.726236	4.46253	8.0999e-06	8.19623e-05	mRNA
MND1	335.21	2.10877	0.310263	6.79674	1.0701e-11	4.43604e-10	mRNA
ECHDC2	2689.54	-1.38813	0.283388	-4.89832	9.66574e-07	1.27518e-05	mRNA
TAS2R10	9.06999	-1.28852	0.510036	-2.52633	0.011526	0.0381147	mRNA
IAPP	6.03721	1.81521	0.697081	2.60401	0.00921406	0.0318347	mRNA
KCNJ8	360.871	-1.02256	0.382467	-2.6736	0.00750425	0.0269148	mRNA
BCL2L14	232.105	-3.43407	0.496307	-6.91924	4.5408e-12	2.0132e-10	mRNA
ZSCAN18	835.998	-1.23415	0.443627	-2.78195	0.00540335	0.0206442	mRNA
PDZRN3	2026.48	-1.37191	0.443282	-3.09489	0.00196885	0.0090162	mRNA
RGSL1	23.9363	1.65219	0.602915	2.74034	0.00613757	0.0228805	mRNA
CSTA	28056.8	1.55338	0.605784	2.56424	0.0103401	0.0349729	mRNA
DPPA4	12.9743	1.63902	0.605504	2.70687	0.006792	0.0248572	mRNA
CD80	89.5821	1.8711	0.394172	4.74692	2.06543e-06	2.49363e-05	mRNA
KIF18A	1236.08	2.48757	0.270636	9.1916	3.8705e-20	6.85377e-18	mRNA
CRY2	2302.64	-1.66613	0.200222	-8.32138	8.69479e-17	9.1441e-15	mRNA
DEPDC7	425.486	1.24582	0.271435	4.58973	4.43809e-06	4.85158e-05	mRNA
CAT	4256.33	-1.16905	0.233721	-5.00192	5.67625e-07	8.00548e-06	mRNA
GJB6	15900	1.75385	0.677557	2.5885	0.00963962	0.0329969	mRNA
GJA3	986.677	3.56073	0.560701	6.35049	2.14627e-10	6.64238e-09	mRNA
HCRTR1	11.4713	-1.40193	0.369078	-3.79846	0.000145597	0.000986103	mRNA
FABP3	314.137	-2.45505	0.374905	-6.54846	5.81317e-11	2.05876e-09	mRNA
CCRL2	135.953	-1.37699	0.317725	-4.3339	1.46493e-05	0.000137301	mRNA
CCR2	53.7875	-1.1868	0.43269	-2.74284	0.006091	0.0227375	mRNA
TNFSF10	12134.4	2.31098	0.356261	6.48675	8.77082e-11	2.99117e-09	mRNA
ZNF639	3709.13	1.07943	0.18714	5.76803	8.02049e-09	1.80913e-07	mRNA
SLITRK3	117.35	-1.31527	0.665075	-1.97763	0.0479704	0.117338	mRNA
CSMD2	276.248	1.15994	0.455401	2.54708	0.0108628	0.0363874	mRNA
SV2C	62.2577	-3.14665	0.421546	-7.46455	8.35877e-14	5.21261e-12	mRNA
UBL3	4911.72	-2.18616	0.268155	-8.15259	3.56216e-16	3.37761e-14	mRNA
XPNPEP2	192.563	-3.71353	0.666355	-5.5729	2.50534e-08	4.97895e-07	mRNA
PAEP	56.6841	5.76381	0.924853	6.23214	4.60113e-10	1.33885e-08	mRNA
OBP2A	8.27602	1.80797	0.635771	2.84375	0.00445866	0.0177149	mRNA
FMOD	5591.71	-2.8466	0.400439	-7.10872	1.17127e-12	5.84731e-11	mRNA
MYOG	3.00498	2.3853	0.815569	2.92471	0.00344775	0.0143709	mRNA
KIAA1191	7764.2	-1.07474	0.18307	-5.87064	4.34111e-09	1.02787e-07	mRNA
LDB3	435.391	-2.2171	0.606138	-3.65774	0.000254448	0.00159265	mRNA
ODF2L	1970.84	1.38213	0.255008	5.41994	5.9618e-08	1.08158e-06	mRNA
EEPD1	957.966	-1.73933	0.296217	-5.8718	4.31081e-09	1.02245e-07	mRNA
CBX3	11067.7	1.11088	0.179096	6.20273	5.54925e-10	1.59017e-08	mRNA
WIPF3	711.995	-2.90754	0.423332	-6.86822	6.50066e-12	2.81171e-10	mRNA
NXPH1	7.33303	2.74506	0.923508	2.97243	0.00295451	0.0126483	mRNA
NPY	34.9156	-3.70636	0.958417	-3.86717	0.000110107	0.0007779	mRNA
FAM126A	4499.03	1.32211	0.255083	5.18306	2.18274e-07	3.43893e-06	mRNA
HOXA7	315.323	1.43541	0.387603	3.70331	0.000212805	0.00136372	mRNA
INHBA	8906.07	3.169	0.509977	6.214	5.16538e-10	1.48841e-08	mRNA
RAMP3	362.336	-1.07356	0.311541	-3.44599	0.000568981	0.00316036	mRNA
TWIST1	627.508	2.45815	0.417618	5.88611	3.95398e-09	9.46488e-08	mRNA
RECK	663.023	-1.62584	0.361683	-4.49521	6.95008e-06	7.15132e-05	mRNA
SPINK4	26.9807	-4.88043	0.616368	-7.91806	2.41252e-15	1.99531e-13	mRNA
ACO1	3275.5	-1.28872	0.246443	-5.22927	1.70184e-07	2.7589e-06	mRNA
PHF24	314.136	2.76994	0.61435	4.50873	6.52164e-06	6.75746e-05	mRNA
DNAI1	8.52661	-1.16102	0.483679	-2.4004	0.0163771	0.0506236	mRNA
CNTFR	214.243	-1.67213	0.648607	-2.57804	0.00993633	0.0338337	mRNA
CALD1	41894.6	-1.15796	0.430236	-2.69146	0.00711401	0.0258199	mRNA
NEUROG3	5.37508	-4.94736	0.63314	-7.814	5.54005e-15	4.32312e-13	mRNA
PLAU	12620.7	3.82641	0.347034	11.026	2.86249e-28	1.36333e-25	mRNA
EGR2	1530.28	2.11363	0.498813	4.23732	2.26206e-05	0.000200108	mRNA
ZWINT	2378.59	1.18188	0.257517	4.58954	4.44225e-06	4.85286e-05	mRNA
ACADS	1311.83	-1.76932	0.209422	-8.44862	2.94759e-17	3.33706e-15	mRNA
NECAB1	294.415	-1.4989	0.511259	-2.93177	0.00337033	0.0141149	mRNA
DDX39A	5461.31	1.33511	0.187653	7.11479	1.12087e-12	5.61599e-11	mRNA
ADGRE5	3037.28	-1.11123	0.309267	-3.59311	0.000326758	0.00196967	mRNA
ATP7B	614.206	-2.39014	0.317567	-7.5264	5.2159e-14	3.36122e-12	mRNA
CENPK	744.779	1.66016	0.254171	6.53169	6.50324e-11	2.27784e-09	mRNA
ITIH5	1827.62	-3.13097	0.467594	-6.69592	2.14325e-11	8.3781e-10	mRNA
MMP19	851.632	-1.05258	0.355644	-2.95965	0.00307984	0.0130821	mRNA
PDE1B	242.795	-2.67861	0.393548	-6.80631	1.0013e-11	4.17405e-10	mRNA
HOXC13	530.089	3.10324	0.454186	6.83252	8.34344e-12	3.54948e-10	mRNA
CDK2	2400.23	1.31565	0.179127	7.34481	2.06058e-13	1.18947e-11	mRNA
HOXC11	189.823	3.15587	0.463111	6.81449	9.45979e-12	3.97945e-10	mRNA
HOXC12	88.1639	3.10335	0.928034	3.344	0.000825796	0.00433574	mRNA
TUBA1B	22085.2	1.15859	0.212362	5.45573	4.87726e-08	9.06474e-07	mRNA
SARDH	230.023	-1.45089	0.489178	-2.96598	0.0030172	0.0128652	mRNA
DBH	26.6301	-1.44835	0.452769	-3.19887	0.00137969	0.0066919	mRNA
STIL	1856.73	1.4566	0.256752	5.67318	1.40171e-08	2.97513e-07	mRNA
HJURP	1541.18	2.06589	0.310775	6.64753	2.98049e-11	1.12272e-09	mRNA
IL13RA2	102.586	2.68338	0.626941	4.28011	1.868e-05	0.00016926	mRNA
COL10A1	3452.27	6.40814	0.602532	10.6354	2.04039e-26	8.05195e-24	mRNA
PLP1	307.571	-1.70234	0.794175	-2.14353	0.0320704	0.0863087	mRNA
H2BW1	15.7444	3.88005	0.741138	5.23527	1.64747e-07	2.68547e-06	mRNA
RAB9B	163.012	-2.19877	0.509	-4.31978	1.56183e-05	0.000144908	mRNA
MAGEA9	5.18845	4.2145	1.45622	2.89414	0.00380201	0.0155565	mRNA
METTL8	2958.33	1.06991	0.234515	4.56223	5.06136e-06	5.43182e-05	mRNA
TNFAIP6	651.695	1.99239	0.39371	5.06054	4.18067e-07	6.11689e-06	mRNA
G0S2	808.934	-2.47857	0.5049	-4.90904	9.15253e-07	1.21709e-05	mRNA
PFKFB2	2538.19	-1.3092	0.246392	-5.3135	1.07541e-07	1.83377e-06	mRNA
C4BPB	84.3998	-5.05393	0.604453	-8.36117	6.21017e-17	6.68376e-15	mRNA
RAB38	3114.21	1.66709	0.451058	3.69596	0.000219055	0.00139944	mRNA
CKS2	2756.61	2.17245	0.272081	7.98458	1.41005e-15	1.21977e-13	mRNA
DAW1	8.77517	1.442	0.641552	2.24767	0.0245971	0.0700003	mRNA
ACSL3	8203.44	-1.04005	0.163376	-6.36597	1.94063e-10	6.0826e-09	mRNA
INHA	54.5055	1.24392	0.362495	3.43154	0.000600169	0.00330743	mRNA
MOGAT1	6.93216	-3.40145	0.730695	-4.65509	3.23844e-06	3.69765e-05	mRNA
CTCFL	21.8209	1.98764	0.82424	2.41148	0.015888	0.049369	mRNA
PI3	49940.1	2.99396	0.751394	3.98454	6.76106e-05	0.000510945	mRNA
KCNS1	73.7417	2.09225	0.594477	3.51947	0.000432406	0.0025045	mRNA
MATN4	25.7749	-1.42948	0.372178	-3.84084	0.000122615	0.000851746	mRNA
PARD6B	848.588	-1.32407	0.279114	-4.74382	2.09723e-06	2.52472e-05	mRNA
GDAP1L1	20.8955	-2.43062	0.465311	-5.22366	1.75424e-07	2.83056e-06	mRNA
GTSF1L	2.83107	2.82176	0.774664	3.64256	0.000269942	0.0016737	mRNA
EDN3	49.9567	-1.80158	0.893798	-2.01565	0.0438371	0.10949	mRNA
CSE1L	14276.6	1.15284	0.166762	6.91311	4.7415e-12	2.09009e-10	mRNA
TMEM189-UBE2V1	2.20932	1.38422	0.688088	2.01169	0.0442526	0.110262	mRNA
PTGIS	1871.97	-2.36091	0.669173	-3.5281	0.000418546	0.00243511	mRNA
CDH26	649.903	2.25708	0.559504	4.03408	5.48174e-05	0.000427359	mRNA
PMEPA1	10581.3	1.94155	0.36701	5.29019	1.22192e-07	2.05986e-06	mRNA
RBPJL	30.6921	-3.80752	0.608514	-6.25707	3.92279e-10	1.16103e-08	mRNA
SEMG1	4.73165	-2.24889	0.987452	-2.27747	0.0227584	0.0658761	mRNA
KCNK15	177.869	-2.27558	0.477859	-4.76203	1.9166e-06	2.3399e-05	mRNA
PCK1	136.07	-2.99576	0.769442	-3.89342	9.88393e-05	0.000711025	mRNA
MAGEA10	263.189	6.74396	1.09576	6.15462	7.52583e-10	2.11992e-08	mRNA
PAIP2B	959.187	-2.29739	0.372016	-6.1755	6.59524e-10	1.87564e-08	mRNA
IL17C	17.9978	1.87562	0.663816	2.82552	0.00472041	0.0185108	mRNA
ATP8A1	1585	-3.49445	0.456321	-7.65788	1.89029e-14	1.32498e-12	mRNA
HIF3A	758.086	-3.23519	0.621417	-5.20614	1.92806e-07	3.08103e-06	mRNA
GRM4	129.328	2.58836	0.562821	4.5989	4.24719e-06	4.66684e-05	mRNA
PACSIN1	111.739	-2.64226	0.509693	-5.18402	2.17154e-07	3.42651e-06	mRNA
H1-3	50.44	3.36152	0.5347	6.28675	3.24182e-10	9.70577e-09	mRNA
UNC5CL	249.191	-3.47482	0.40604	-8.55783	1.15008e-17	1.42253e-15	mRNA
H1-1	6.5237	1.68739	0.767375	2.19891	0.0278841	0.0772795	mRNA
MOCS1	766.096	-1.10592	0.281069	-3.93468	8.33078e-05	0.000612481	mRNA
H2BC11	308.657	2.7032	0.414241	6.52567	6.76997e-11	2.36726e-09	mRNA
OR2B6	28.0393	2.94336	0.631927	4.65775	3.19683e-06	3.65619e-05	mRNA
SPDEF	512.6	-3.52275	0.78459	-4.48992	7.12486e-06	7.31481e-05	mRNA
APOBEC2	103.129	-4.82546	0.411084	-11.7384	8.10277e-32	5.59577e-29	mRNA
GNMT	90.318	-3.73663	0.400956	-9.31931	1.17095e-20	2.23592e-18	mRNA
TREM1	474.005	4.11007	0.557026	7.37861	1.59954e-13	9.46793e-12	mRNA
KCNK17	15.2748	-1.1766	0.416428	-2.82547	0.00472112	0.018511	mRNA
RPP40	654.749	1.0282	0.212609	4.83611	1.32405e-06	1.68654e-05	mRNA
RUNX2	1468.53	1.77606	0.320396	5.54333	2.96769e-08	5.78679e-07	mRNA
RAB17	477.633	-3.83738	0.498562	-7.69689	1.3942e-14	1.00645e-12	mRNA
CXCL6	704.181	3.64592	0.566943	6.43084	1.26904e-10	4.16342e-09	mRNA
EREG	3681.7	1.7341	0.752915	2.30318	0.0212687	0.0624054	mRNA
MYRF	3930.42	-5.53691	0.406451	-13.6226	2.93976e-42	5.53691e-39	mRNA
SCGB2A1	40.5716	-3.50764	0.945049	-3.71159	0.000205962	0.00132561	mRNA
MT1G	4024.01	-5.22773	0.559637	-9.34129	9.51662e-21	1.8341e-18	mRNA
DOK4	2045.72	-1.27705	0.235042	-5.43327	5.53293e-08	1.01086e-06	mRNA
CLYBL	365.287	-1.01858	0.304231	-3.34806	0.000813795	0.00427979	mRNA
HROB	899.272	2.51593	0.248847	10.1104	4.97046e-24	1.56027e-21	mRNA
AMELX	1.89067	-2.68412	0.635716	-4.2222	2.41931e-05	0.000211893	mRNA
BMP4	840.008	-1.62284	0.428982	-3.78301	0.000154941	0.00103852	mRNA
PTGER2	410.94	-4.18742	0.455427	-9.19449	3.76773e-20	6.7293e-18	mRNA
C1orf61	56.9525	1.51953	0.585461	2.59545	0.00944675	0.0324982	mRNA
PPP1R12C	4355.64	-1.03705	0.200198	-5.18014	2.21718e-07	3.48922e-06	mRNA
SRMS	102.558	-1.53279	0.558965	-2.74219	0.00610306	0.0227764	mRNA
FNDC11	75.8695	1.32135	0.434272	3.04267	0.00234487	0.0104341	mRNA
IL1B	1458.13	1.63074	0.524848	3.10707	0.00188949	0.00871666	mRNA
TNFSF9	552.86	1.96137	0.467436	4.19601	2.71655e-05	0.000233991	mRNA
GRIA3	80.8474	-1.71145	0.521241	-3.28341	0.00102561	0.00520479	mRNA
CD70	201.567	2.431	0.603788	4.02625	5.66738e-05	0.000439434	mRNA
DEFB126	22.0652	5.06369	0.832118	6.0853	1.16273e-09	3.151e-08	mRNA
FOXA2	353.133	-4.18233	0.709539	-5.89444	3.75962e-09	9.05191e-08	mRNA
CD93	3522.32	-1.04054	0.345279	-3.01361	0.00258157	0.0112968	mRNA
PAX1	41.6919	3.37363	0.841026	4.01132	6.03796e-05	0.000463399	mRNA
NKX2-4	6.68998	4.04461	1.18396	3.41618	0.000635064	0.00346791	mRNA
CSTL1	12.1217	2.5286	0.576989	4.38241	1.17374e-05	0.000113139	mRNA
SNRPB	16075.2	1.32747	0.203665	6.5179	7.1297e-11	2.48257e-09	mRNA
BFSP1	270.908	1.00297	0.320242	3.13191	0.00173675	0.00811935	mRNA
LAMP5	249.782	3.06779	0.49103	6.24766	4.16656e-10	1.22444e-08	mRNA
MGME1	2252.61	1.06997	0.186061	5.75063	8.89139e-09	1.98184e-07	mRNA
TCF15	98.8633	3.19683	0.596978	5.35502	8.55465e-08	1.49188e-06	mRNA
MCM8	2238.46	1.18548	0.226763	5.22785	1.71495e-07	2.77799e-06	mRNA
BANF2	3.27217	-1.91733	0.852462	-2.24916	0.0245021	0.0697857	mRNA
FAM110A	2296.61	1.31438	0.248509	5.28905	1.22956e-07	2.07105e-06	mRNA
GDF5	11.3869	1.54844	0.518936	2.98387	0.0028463	0.0122623	mRNA
NECAB3	1537.09	-1.09048	0.231482	-4.71088	2.46651e-06	2.90843e-05	mRNA
AMOT	887.15	-1.3466	0.526062	-2.55978	0.0104739	0.0353015	mRNA
PSMB2	12888.3	1.02815	0.165619	6.20792	5.36907e-10	1.54281e-08	mRNA
MCF2L	2562.99	-1.32251	0.379324	-3.4865	0.000489381	0.00277819	mRNA
F10	118.42	-3.10181	0.314102	-9.87517	5.33435e-23	1.39015e-20	mRNA
PROZ	17.3546	-1.36096	0.433146	-3.14205	0.00167772	0.00789295	mRNA
FFAR2	95.6325	1.37592	0.492558	2.79343	0.00521531	0.0200971	mRNA
THRA	2914.46	-1.52232	0.203651	-7.47512	7.71352e-14	4.85004e-12	mRNA
BCL2L12	1080.22	1.26788	0.176418	7.18682	6.63172e-13	3.505e-11	mRNA
PRMT1	7036.77	1.04493	0.16858	6.19841	5.70348e-10	1.62986e-08	mRNA
TSKS	83.6112	1.73142	0.712231	2.43098	0.0150579	0.0473218	mRNA
ASL	1051.35	-1.25631	0.210033	-5.98151	2.21073e-09	5.61642e-08	mRNA
STATH	13.2003	2.73112	0.945016	2.89003	0.00385208	0.0157086	mRNA
HTN1	1.79862	2.9615	1.19946	2.46903	0.0135479	0.0434597	mRNA
WNK4	468.113	-3.27412	0.570546	-5.73857	9.54773e-09	2.10324e-07	mRNA
PRKCG	21.1851	-2.49604	0.560045	-4.45685	8.31716e-06	8.37904e-05	mRNA
IFI6	19150.8	2.54724	0.465916	5.46717	4.57285e-08	8.5699e-07	mRNA
SSX1	4.49493	4.00967	1.03596	3.87048	0.000108621	0.000768845	mRNA
SIX1	737.781	3.32484	0.427349	7.78017	7.2428e-15	5.53713e-13	mRNA
DLGAP5	2427.89	2.44075	0.292316	8.3497	6.84349e-17	7.27094e-15	mRNA
CTAG2	488.889	8.05672	1.55813	5.17075	2.3316e-07	3.64025e-06	mRNA
AVPR2	36.8744	-1.0654	0.452159	-2.35624	0.0184608	0.0557619	mRNA
ZC4H2	296.624	-1.75075	0.407313	-4.2983	1.72116e-05	0.000157365	mRNA
RGS13	43.0999	-1.31661	0.46321	-2.84235	0.00447819	0.0177653	mRNA
OMD	308.397	-1.30178	0.577934	-2.25247	0.0242925	0.0693191	mRNA
EDN2	516.37	1.57013	0.642828	2.44253	0.0145846	0.0460897	mRNA
BCL11B	3246.41	1.9019	0.370576	5.13228	2.86252e-07	4.3543e-06	mRNA
TSPAN8	3353.16	-6.9381	0.651313	-10.6525	1.69764e-26	6.96469e-24	mRNA
BEST3	20.3181	2.49652	0.809609	3.08361	0.00204504	0.00930987	mRNA
PTPRB	1482.15	-2.07366	0.320396	-6.47219	9.65909e-11	3.27256e-09	mRNA
YEATS4	1527.65	1.11223	0.263138	4.22678	2.37057e-05	0.000208373	mRNA
CRYGN	20.1321	1.16529	0.549018	2.12249	0.0337962	0.0899352	mRNA
FGFRL1	2493.99	-1.5666	0.231991	-6.75282	1.44999e-11	5.87311e-10	mRNA
AUNIP	325.603	1.90398	0.255273	7.45859	8.74551e-14	5.40864e-12	mRNA
PLA2G5	86.3821	-1.24015	0.519126	-2.38892	0.0168981	0.0519043	mRNA
ADGRE2	586.42	1.08056	0.370442	2.91695	0.00353468	0.0146595	mRNA
KLF2	2424.54	-1.82228	0.323353	-5.63558	1.74469e-08	3.61465e-07	mRNA
OR7C1	4.98348	2.14622	0.930348	2.3069	0.0210602	0.0619252	mRNA
F2RL3	339.075	-2.12487	0.325902	-6.51996	7.03256e-11	2.45081e-09	mRNA
PKMYT1	2945.27	2.62794	0.299198	8.78327	1.58791e-18	2.26106e-16	mRNA
CHTF18	1794.53	1.54191	0.223945	6.8852	5.77074e-12	2.51437e-10	mRNA
VIL1	138.728	-3.59708	0.592708	-6.0689	1.28793e-09	3.46537e-08	mRNA
PNKD	2853.58	-1.09518	0.197957	-5.53244	3.15814e-08	6.10927e-07	mRNA
ZNF835	40.4828	-1.5816	0.388542	-4.0706	4.68931e-05	0.000374314	mRNA
SEM1	10156.5	1.62912	0.29071	5.60393	2.09541e-08	4.24649e-07	mRNA
GNGT1	408.872	3.41797	0.421721	8.1048	5.28308e-16	4.88637e-14	mRNA
PTPN12	9931.66	1.26117	0.231031	5.4589	4.79084e-08	8.92997e-07	mRNA
LRFN1	449.002	1.66933	0.347861	4.79885	1.59581e-06	1.98323e-05	mRNA
PAICS	11465.4	1.21125	0.217818	5.56086	2.68449e-08	5.2994e-07	mRNA
KDR	1277.7	-1.02771	0.305144	-3.36797	0.000757249	0.00402377	mRNA
PPAT	1824.03	1.04726	0.225017	4.65413	3.25359e-06	3.71087e-05	mRNA
ADM2	806.307	-1.13096	0.391327	-2.89006	0.00385164	0.0157083	mRNA
ASPHD2	411.978	-1.10869	0.306206	-3.62074	0.000293757	0.00180025	mRNA
VPREB3	43.8641	1.34272	0.496492	2.70442	0.00684244	0.0250153	mRNA
GAL3ST1	90.5038	-4.34562	0.491709	-8.83779	9.76288e-19	1.41942e-16	mRNA
GNAZ	543.902	-2.14067	0.470972	-4.54521	5.48795e-06	5.82775e-05	mRNA
MGAT3	438.987	-1.97367	0.502516	-3.92757	8.58068e-05	0.0006284	mRNA
TPST2	2920.46	1.08595	0.16444	6.60397	4.003e-11	1.46398e-09	mRNA
IGLL1	14.6807	-1.36099	0.589482	-2.30879	0.020955	0.0616665	mRNA
RAC2	3754.3	1.74569	0.344175	5.07209	3.93466e-07	5.80201e-06	mRNA
C22orf23	224.448	-1.41095	0.330702	-4.26655	1.98522e-05	0.000178283	mRNA
APOBEC3A	1326.79	3.98432	0.652936	6.10217	1.04638e-09	2.85625e-08	mRNA
APOBEC3F	555.891	1.40663	0.284734	4.94017	7.80559e-07	1.05939e-05	mRNA
RIBC2	169.453	1.70986	0.426112	4.01269	6.00302e-05	0.000461059	mRNA
KRT17	260171	3.78938	0.540658	7.00882	2.40335e-12	1.12146e-10	mRNA
CDHR3	350.623	-2.49611	0.457982	-5.45024	5.03033e-08	9.31353e-07	mRNA
STRIP2	583.624	1.96882	0.389715	5.05193	4.37362e-07	6.35432e-06	mRNA
FLNC	10839.2	-2.2648	0.639308	-3.54258	0.000396234	0.00232423	mRNA
SMO	2896.54	1.24662	0.374203	3.33139	0.00086413	0.00451125	mRNA
MYO1B	16099.4	1.66301	0.319747	5.20102	1.98195e-07	3.15174e-06	mRNA
HOXD1	38.2152	1.19493	0.507352	2.35522	0.0185116	0.0558786	mRNA
PDE11A	97.5374	-1.65445	0.598042	-2.76644	0.00566726	0.0214495	mRNA
CHN1	1019.88	1.16237	0.310428	3.74442	0.00018081	0.00118789	mRNA
GAD1	140.704	1.11605	0.529572	2.10746	0.0350777	0.0924252	mRNA
HOXD9	424.391	3.01275	0.323405	9.31573	1.21115e-20	2.29157e-18	mRNA
HOXD10	1128.57	4.34636	0.507521	8.56389	1.09119e-17	1.35372e-15	mRNA
HOXD11	482.148	4.55331	0.53807	8.46229	2.62172e-17	3.00099e-15	mRNA
HOXD13	617.813	5.36344	0.639464	8.38739	4.97041e-17	5.41984e-15	mRNA
SNRPN	1036.58	-1.09182	0.377852	-2.88955	0.00385789	0.0157276	mRNA
MYO5C	2088.85	-2.10532	0.405926	-5.18647	2.14312e-07	3.38941e-06	mRNA
CGNL1	1853.19	-2.67935	0.533782	-5.01956	5.17893e-07	7.39214e-06	mRNA
ALDH1A2	91.1618	-1.10345	0.426557	-2.58688	0.00968489	0.0331354	mRNA
IVD	3433.99	-1.27977	0.263165	-4.86299	1.15624e-06	1.49439e-05	mRNA
DUT	3498.15	1.01567	0.153507	6.61643	3.67985e-11	1.36141e-09	mRNA
CHAC1	595.86	-1.06914	0.496185	-2.15472	0.0311836	0.084458	mRNA
VPS13C	5332.12	-1.1255	0.228143	-4.93331	8.08481e-07	1.09442e-05	mRNA
ISLR	4780.27	1.39142	0.458189	3.03677	0.00239128	0.0106098	mRNA
ACKR4	120.348	-1.94575	0.394688	-4.92984	8.22968e-07	1.11076e-05	mRNA
MYOD1	1.67105	2.30262	1.02917	2.23736	0.025263	0.0714672	mRNA
TPH1	92.3669	-3.42547	0.398875	-8.58781	8.86401e-18	1.1294e-15	mRNA
CSRP3	2.31661	-1.11531	0.555847	-2.00651	0.0448022	0.111306	mRNA
SOX15	5478.13	1.94317	0.430613	4.51256	6.40486e-06	6.66144e-05	mRNA
PIMREG	801.72	2.63534	0.33728	7.81349	5.56247e-15	4.33245e-13	mRNA
AIPL1	5.82536	3.31541	0.83469	3.97202	7.12645e-05	0.000534852	mRNA
CD68	232.829	1.27961	0.309203	4.13843	3.49691e-05	0.000292016	mRNA
ATP1B2	202.232	-1.87945	0.428161	-4.38959	1.13566e-05	0.000109999	mRNA
CDKN2D	839.395	1.32126	0.241326	5.475	4.37516e-08	8.218e-07	mRNA
MTUS1	8438.88	-1.10004	0.245995	-4.47177	7.75733e-06	7.88018e-05	mRNA
KLK14	361.158	2.77321	0.633671	4.37641	1.20649e-05	0.000115964	mRNA
RIPK3	400.396	-1.11845	0.333247	-3.35621	0.000790172	0.00417143	mRNA
ADCY4	514.221	-1.19644	0.297728	-4.01858	5.85489e-05	0.000451775	mRNA
AJUBA	4939.17	1.40582	0.285476	4.92448	8.45844e-07	1.13794e-05	mRNA
DTD2	1841.69	1.21437	0.241967	5.01876	5.20048e-07	7.4127e-06	mRNA
FOXA1	3912.52	-1.39725	0.607581	-2.29969	0.0214657	0.0629081	mRNA
RNASE1	4978.03	-1.80745	0.40367	-4.47753	7.55111e-06	7.69711e-05	mRNA
EPB41L4A	774.962	-1.65667	0.423199	-3.91463	9.05429e-05	0.000658662	mRNA
CDO1	85.9654	-1.3017	0.560175	-2.32374	0.0201393	0.0597091	mRNA
RHBDF2	6250.29	1.4931	0.221652	6.73622	1.62557e-11	6.50165e-10	mRNA
AANAT	38.0788	1.18906	0.355994	3.3401	0.000837483	0.0043921	mRNA
CDKN1C	1500.28	-1.20402	0.362604	-3.3205	0.000898572	0.00465357	mRNA
SGO1	601.997	1.38974	0.257588	5.39522	6.84394e-08	1.2213e-06	mRNA
PGAP6	5317.59	-1.14804	0.167225	-6.86523	6.6383e-12	2.86825e-10	mRNA
SHC2	562.954	-1.58725	0.330257	-4.8061	1.53902e-06	1.92487e-05	mRNA
PLPPR3	19.9532	2.03686	0.59534	3.42134	0.000623138	0.00341043	mRNA
TNNI3	58.7352	3.13956	0.624155	5.03009	4.90241e-07	7.03045e-06	mRNA
PRRG3	323.788	-2.66187	0.451257	-5.89879	3.66184e-09	8.83705e-08	mRNA
GALNT8	37.5119	-1.25023	0.526394	-2.37509	0.0175446	0.0535331	mRNA
KCNA5	114.836	-5.04731	0.614341	-8.21581	2.10738e-16	2.07908e-14	mRNA
STARD8	482.303	-1.61739	0.313014	-5.16715	2.37685e-07	3.69836e-06	mRNA
CNN1	7125.08	-1.96655	0.659741	-2.9808	0.00287499	0.0123577	mRNA
ZSCAN10	4.21874	1.49924	0.596251	2.51445	0.0119219	0.0391409	mRNA
APOE	7660.87	2.45904	0.40242	6.11064	9.92316e-10	2.71942e-08	mRNA
APOC1	1257.21	2.47315	0.450821	5.48587	4.11434e-08	7.77036e-07	mRNA
GADD45G	356.863	-1.03459	0.412786	-2.50635	0.0121984	0.039897	mRNA
LRCH2	259.521	-1.00648	0.44013	-2.28677	0.0222092	0.0645706	mRNA
DPP6	98.4504	-2.49968	0.699219	-3.57496	0.000350282	0.00209079	mRNA
PLVAP	5878.79	-1.00108	0.250731	-3.99265	6.53387e-05	0.000495584	mRNA
BST2	7935.33	1.50369	0.461765	3.25639	0.00112839	0.00564753	mRNA
NSUN5	2390.89	1.10404	0.204144	5.40817	6.36727e-08	1.14511e-06	mRNA
USHBP1	93.6233	-1.06177	0.259348	-4.094	4.23995e-05	0.000343608	mRNA
COLGALT1	10989.6	1.27049	0.20706	6.13587	8.4692e-10	2.35208e-08	mRNA
MAS1	9.51588	-1.85468	0.569299	-3.25782	0.0011227	0.00562199	mRNA
STK33	151.887	-1.70935	0.476809	-3.58498	0.000337098	0.00202288	mRNA
EPO	116.382	3.08203	0.668909	4.60755	4.07444e-06	4.50329e-05	mRNA
ARPC1B	12988.5	1.54391	0.299923	5.14767	2.63742e-07	4.05306e-06	mRNA
KLHDC7B	3701.21	4.89136	0.698236	7.00531	2.46446e-12	1.1461e-10	mRNA
PXDN	9246.46	1.64859	0.420868	3.91711	8.96166e-05	0.000653069	mRNA
PGPEP1	1279.62	-2.13139	0.280398	-7.60128	2.93215e-14	1.9983e-12	mRNA
IQCN	391.843	-1.1975	0.450427	-2.65859	0.00784673	0.0279399	mRNA
HRC	25.0565	-1.49795	0.404917	-3.69941	0.000216103	0.00138357	mRNA
TRPM4	4334.46	-1.07471	0.266942	-4.026	5.67331e-05	0.000439729	mRNA
OLFM1	2937.61	1.41997	0.61964	2.29161	0.0219284	0.0638933	mRNA
TNNT3	144.715	1.97088	0.617363	3.19242	0.00141088	0.00681351	mRNA
TNNI2	72.2707	1.83179	0.502319	3.64667	0.000265663	0.00165087	mRNA
COL5A1	38458	2.06325	0.487174	4.23514	2.2841e-05	0.000201836	mRNA
CALY	13.5847	-3.68818	0.57648	-6.39776	1.57675e-10	5.07506e-09	mRNA
CYP2E1	287.686	-1.2928	0.569502	-2.27005	0.0232046	0.0669479	mRNA
PNPLA7	578.089	-3.44145	0.337392	-10.2002	1.97964e-24	6.66896e-22	mRNA
MNX1	116.495	-1.30722	0.59646	-2.19163	0.0284059	0.0783797	mRNA
GATA5	144.197	-5.94638	0.710932	-8.3642	6.0523e-17	6.53081e-15	mRNA
PRDM12	12.0472	1.03937	0.519331	2.00137	0.0453524	0.112394	mRNA
FIBCD1	269.049	3.15994	0.626271	5.04565	4.51984e-07	6.54153e-06	mRNA
SMPDL3B	430.218	-2.92964	0.543843	-5.38691	7.16782e-08	1.27306e-06	mRNA
HIP1R	5294.94	-1.21941	0.229838	-5.30551	1.12356e-07	1.90646e-06	mRNA
ANGPTL6	34.6737	-1.80444	0.305506	-5.9064	3.49669e-09	8.46808e-08	mRNA
DNMT1	9181.91	1.35272	0.187876	7.20009	6.01706e-13	3.20879e-11	mRNA
SLC6A8	15675	1.04887	0.332128	3.15802	0.00158843	0.00752637	mRNA
DKC1	6589.51	1.08824	0.177345	6.13625	8.44922e-10	2.3481e-08	mRNA
DUSP9	473.102	3.90855	0.466732	8.3743	5.55552e-17	6.0104e-15	mRNA
ZNF331	995.479	-1.17675	0.360759	-3.26187	0.0011068	0.00555454	mRNA
FBP2	126.734	-5.35887	0.536287	-9.99255	1.64297e-23	4.59986e-21	mRNA
RGN	138.263	-4.2866	0.455263	-9.41566	4.70122e-21	9.41062e-19	mRNA
ULBP2	874.496	3.85376	0.426367	9.0386	1.58694e-19	2.53886e-17	mRNA
AKAP12	3777.63	-2.34788	0.503231	-4.66561	3.07698e-06	3.54259e-05	mRNA
SYNE1	3231.53	-2.44764	0.398653	-6.13979	8.26316e-10	2.29794e-08	mRNA
ACSS2	3776.93	-1.14219	0.182433	-6.26089	3.82779e-10	1.13698e-08	mRNA
ARHGEF9	1232.26	-1.20409	0.296171	-4.06552	4.79264e-05	0.000381313	mRNA
C1QL1	315.609	1.24436	0.4623	2.69166	0.00710971	0.0258148	mRNA
PYY	8.194	1.48259	0.457836	3.23826	0.00120263	0.00596077	mRNA
GINS2	1265.24	2.3075	0.297233	7.76329	8.27565e-15	6.23472e-13	mRNA
F12	1026.83	1.58997	0.37671	4.22067	2.43572e-05	0.000213195	mRNA
PRR7	1128.74	1.69612	0.298295	5.68605	1.30014e-08	2.7698e-07	mRNA
IDO1	1491.23	2.29212	0.655025	3.49929	0.000466497	0.00267244	mRNA
PPT1	11523.5	1.19676	0.230443	5.1933	2.06604e-07	3.27249e-06	mRNA
RAB11FIP4	1935.24	-1.70234	0.260176	-6.54305	6.02775e-11	2.12748e-09	mRNA
HAUS8	674.671	1.19858	0.189817	6.31438	2.71247e-10	8.25213e-09	mRNA
SH3BP5	394.906	-1.23722	0.288437	-4.28938	1.79171e-05	0.000163096	mRNA
GALNT15	535.912	-2.06407	0.493867	-4.1794	2.92273e-05	0.000249138	mRNA
KCNC3	492.294	1.45001	0.353854	4.09775	4.17177e-05	0.000338811	mRNA
AOC3	2821.12	-1.83028	0.530544	-3.44982	0.000560952	0.00312085	mRNA
G6PC	6.82986	-2.10287	0.737337	-2.85198	0.00434472	0.0173458	mRNA
ANO1	36373.1	2.81184	0.561905	5.00413	5.61156e-07	7.93586e-06	mRNA
PPFIA1	16526.5	1.86453	0.372808	5.00133	5.69376e-07	8.02471e-06	mRNA
KREMEN2	1371.85	4.01259	0.560115	7.16387	7.84296e-13	4.05213e-11	mRNA
THOC6	1763.12	1.01973	0.181783	5.6096	2.02798e-08	4.1293e-07	mRNA
BARX1	520.388	-2.3662	0.707927	-3.34243	0.000830473	0.00435754	mRNA
CKMT2	251.481	-4.60945	0.394869	-11.6733	1.74421e-31	1.1848e-28	mRNA
KRT34	48.6919	2.07687	0.551154	3.76823	0.000164408	0.00109577	mRNA
TNS4	35114.1	2.99305	0.448917	6.66727	2.60606e-11	9.9617e-10	mRNA
TOP2A	16029.3	2.21035	0.293089	7.54157	4.64333e-14	3.02994e-12	mRNA
PPP1R1B	746.829	-3.12379	0.787932	-3.96454	7.35381e-05	0.000549824	mRNA
FMO5	1290.86	-5.72954	0.32374	-17.698	4.3455e-70	3.60121e-66	mRNA
RAI2	665.114	-2.49243	0.387052	-6.43953	1.19846e-10	3.96958e-09	mRNA
NR0B2	281.773	-8.88895	0.570523	-15.5804	9.89979e-55	3.72916e-51	mRNA
RHPN2	1223.14	-2.48747	0.377354	-6.59188	4.34283e-11	1.57712e-09	mRNA
FAAP24	363.536	1.53493	0.2247	6.83101	8.43195e-12	3.57611e-10	mRNA
LRRC9	30.5026	1.02756	0.477286	2.15293	0.0313238	0.0847436	mRNA
ABHD12B	124.364	1.28543	0.565598	2.27268	0.0230453	0.0665392	mRNA
PODNL1	1095.36	2.38996	0.38839	6.1535	7.57917e-10	2.1306e-08	mRNA
DCAF15	2764.65	1.08736	0.16998	6.39698	1.58485e-10	5.08281e-09	mRNA
MATN3	221.62	1.03617	0.395305	2.62119	0.00876228	0.0305695	mRNA
SPATA6	472.211	-1.46147	0.324946	-4.49758	6.87322e-06	7.07926e-05	mRNA
PPARG	563.984	-2.71127	0.457549	-5.92564	3.11076e-09	7.64064e-08	mRNA
NUP210	7261.25	1.00384	0.405028	2.47843	0.013196	0.0425626	mRNA
TIMM10B	1740.78	-1.02812	0.141682	-7.25655	3.971e-13	2.19097e-11	mRNA
IQCA1	577.297	3.04329	0.503727	6.04155	1.52637e-09	4.04132e-08	mRNA
RAMP1	640.746	-1.81461	0.485716	-3.73596	0.000187	0.00122159	mRNA
RAN	20498.3	1.0345	0.171116	6.04558	1.48872e-09	3.95356e-08	mRNA
RAP1GAP2	3852.91	-1.98868	0.327797	-6.06679	1.30496e-09	3.50891e-08	mRNA
TBC1D14	2670.67	-1.44002	0.224004	-6.42856	1.28817e-10	4.21949e-09	mRNA
SEC61G	7063.93	1.37083	0.336986	4.06791	4.74374e-05	0.000377858	mRNA
FIGNL1	1704.09	1.18155	0.251809	4.69225	2.70213e-06	3.15712e-05	mRNA
DDC	173.655	-2.40294	0.704833	-3.40923	0.000651458	0.00354575	mRNA
FTHL17	3.3456	3.30665	1.60874	2.05543	0.0398379	0.101941	mRNA
ENAM	63.4488	-5.02234	0.618304	-8.12276	4.55694e-16	4.24318e-14	mRNA
JCHAIN	7010.27	-4.06271	0.574493	-7.07183	1.52907e-12	7.41037e-11	mRNA
ITGB4	78915.2	1.32699	0.326621	4.06278	4.84911e-05	0.000385288	mRNA
EIF5A	30351.1	1.06943	0.203183	5.26336	1.41443e-07	2.34527e-06	mRNA
CLEC10A	141.643	-1.10918	0.472425	-2.34785	0.0188822	0.0567575	mRNA
SLC52A1	581.711	2.29279	0.413058	5.55077	2.84407e-08	5.57459e-07	mRNA
XAF1	1877.62	1.23307	0.393284	3.13532	0.00171664	0.00804041	mRNA
SNAP25	128.209	-1.4058	0.499426	-2.81483	0.00488031	0.0190307	mRNA
BTBD3	3205.97	-1.79025	0.21921	-8.16682	3.16633e-16	3.01968e-14	mRNA
PCNA	9893.94	1.69199	0.233173	7.25635	3.97676e-13	2.19124e-11	mRNA
NXT1	1548.9	1.04843	0.184979	5.66783	1.44613e-08	3.06036e-07	mRNA
ACY3	138.481	-1.86487	0.463325	-4.02496	5.69843e-05	0.000441566	mRNA
ALDH3B2	8863.92	2.88109	0.566726	5.08374	3.70074e-07	5.48833e-06	mRNA
TESMIN	762.651	2.27897	0.469227	4.85686	1.19261e-06	1.53659e-05	mRNA
VSTM2L	205.464	-1.88198	0.508178	-3.70339	0.000212736	0.00136349	mRNA
DMGDH	59.3936	-1.54234	0.394249	-3.91209	9.14993e-05	0.000664336	mRNA
BHMT2	163.588	-1.85673	0.560783	-3.31096	0.000929753	0.00479408	mRNA
ZBED3	1097.33	-2.1794	0.288589	-7.55193	4.28854e-14	2.81616e-12	mRNA
ANGPTL3	130.568	-4.64469	0.445339	-10.4296	1.81709e-25	6.78313e-23	mRNA
SYT4	22.5642	-4.94874	0.906977	-5.4563	4.86158e-08	9.04149e-07	mRNA
SLC14A2	17.8523	-1.78885	0.47128	-3.79573	0.000147211	0.000995081	mRNA
NMUR2	16.5685	-1.95227	0.629237	-3.1026	0.00191827	0.00882682	mRNA
PDE6A	61.1344	-1.06614	0.467425	-2.28089	0.0225551	0.0653928	mRNA
WASF3	734.49	-1.62868	0.388908	-4.18783	2.81632e-05	0.000241459	mRNA
RNF17	14.4005	3.67712	0.746857	4.92345	8.50295e-07	1.14244e-05	mRNA
CHRM3	1720.92	-1.59048	0.393356	-4.04334	5.26941e-05	0.000413783	mRNA
MYH10	8763.32	1.20378	0.321443	3.74491	0.000180456	0.00118576	mRNA
CHI3L1	4997.73	1.88895	0.579041	3.2622	0.0011055	0.00555106	mRNA
MYBPH	6.70934	3.55611	0.894201	3.97686	6.98319e-05	0.000525718	mRNA
PIK3C2B	3229.36	-1.22022	0.25833	-4.72351	2.31807e-06	2.75615e-05	mRNA
CHIT1	188.083	2.80185	0.578318	4.84483	1.26721e-06	1.62463e-05	mRNA
TMCC2	659.546	2.24792	0.340868	6.59471	4.26086e-11	1.5528e-09	mRNA
DCLK1	638.952	-1.36415	0.526458	-2.59118	0.0095647	0.0327909	mRNA
CCNA1	1704.81	6.09312	0.795631	7.65823	1.88514e-14	1.32435e-12	mRNA
RXFP2	3.32082	2.63175	1.29407	2.03369	0.0419826	0.106085	mRNA
EPSTI1	1852.79	1.24966	0.394194	3.17017	0.00152348	0.00727351	mRNA
STOML3	8.25449	2.35492	0.725509	3.24588	0.00117088	0.00582573	mRNA
KL	217.4	-3.94122	0.402543	-9.79079	1.23323e-22	3.03769e-20	mRNA
RFC3	1867.89	1.58546	0.232839	6.80927	9.80929e-12	4.10563e-10	mRNA
STARD13	1451.57	-1.49791	0.381031	-3.93121	8.45191e-05	0.000620066	mRNA
IRS4	47.2232	1.94494	0.988876	1.96682	0.0492039	0.119656	mRNA
RNF128	1982.3	-2.10368	0.539399	-3.90005	9.61737e-05	0.000694018	mRNA
TBC1D8B	1129.24	-1.073	0.229657	-4.6722	2.97988e-06	3.44516e-05	mRNA
BEX1	57.4355	-1.96487	0.804764	-2.44155	0.0146243	0.0461905	mRNA
LGALS12	9.36175	-1.69235	0.559865	-3.02278	0.00250465	0.0110384	mRNA
PLAAT2	106.389	-1.54392	0.583772	-2.64473	0.00817561	0.0288899	mRNA
MYH11	139954	-1.88796	0.803301	-2.35025	0.0187608	0.056475	mRNA
LARGE1	1635.35	-1.54956	0.316037	-4.90309	9.43414e-07	1.24991e-05	mRNA
MYO18B	177.054	-2.56461	0.683898	-3.74999	0.00017684	0.00116625	mRNA
SLC2A11	382.094	-1.01627	0.280207	-3.62685	0.000286899	0.0017672	mRNA
C1QTNF6	2479.73	2.96246	0.416994	7.10434	1.20899e-12	5.99559e-11	mRNA
GIMAP6	625.93	-1.37708	0.316015	-4.35764	1.31475e-05	0.00012501	mRNA
NTS	9721.84	4.86791	1.04947	4.63847	3.50995e-06	3.9532e-05	mRNA
LRRIQ1	92.6326	1.24066	0.617815	2.00814	0.0446287	0.111005	mRNA
DYDC2	17.2336	1.22135	0.603687	2.02316	0.0430571	0.108095	mRNA
CA1	7.80293	-2.44335	0.540638	-4.51939	6.20177e-06	6.48276e-05	mRNA
LYVE1	577.763	-2.74094	0.590272	-4.64352	3.4252e-06	3.87778e-05	mRNA
TEX15	123.047	1.865	0.797993	2.33711	0.0194332	0.0580727	mRNA
DUSP26	27.0232	-2.45392	0.491813	-4.98955	6.05207e-07	8.45589e-06	mRNA
GSC	50.1431	3.53384	0.587343	6.01667	1.78046e-09	4.62251e-08	mRNA
DGLUCY	2617.69	-1.20502	0.19458	-6.19293	5.90562e-10	1.68646e-08	mRNA
UNC79	81.6887	-1.28827	0.318227	-4.04827	5.15969e-05	0.000406535	mRNA
CATSPERB	132.525	-1.50701	0.404049	-3.72978	0.000191647	0.00124703	mRNA
ADAM20	19.0806	1.04774	0.463128	2.26232	0.0236777	0.0679533	mRNA
LOXL2	5412.99	2.11706	0.388221	5.45323	4.9464e-08	9.17453e-07	mRNA
PEBP4	68.1353	-5.40071	0.590311	-9.14891	5.75097e-20	9.92906e-18	mRNA
ADAMDEC1	373.489	2.16435	0.485638	4.45672	8.32232e-06	8.3791e-05	mRNA
CTIF	3107.64	-1.55645	0.223013	-6.97917	2.96936e-12	1.35804e-10	mRNA
MRO	39.781	-1.14665	0.410977	-2.79006	0.0052699	0.0202466	mRNA
CCNB1	4285.5	2.21199	0.254815	8.6808	3.93002e-18	5.27005e-16	mRNA
TRPM1	14.8703	1.67354	0.629532	2.65839	0.00785157	0.0279548	mRNA
GSTM1	1048.39	5.22846	0.929265	5.62644	1.83963e-08	3.79616e-07	mRNA
REG4	753.529	-6.31768	0.945463	-6.6821	2.35537e-11	9.09571e-10	mRNA
TSPAN2	559.289	-1.14073	0.472969	-2.41185	0.0158719	0.0493338	mRNA
TSHB	2.11199	-2.25516	0.899422	-2.50734	0.0121644	0.0398233	mRNA
GSTM5	164.68	-3.17372	0.377721	-8.40229	4.37856e-17	4.79974e-15	mRNA
CHIA	6184.36	-13.2514	1.45547	-9.10454	8.66305e-20	1.45329e-17	mRNA
PSRC1	604.153	1.27604	0.286617	4.45209	8.50366e-06	8.53579e-05	mRNA
HMGCS2	1297.06	-7.35765	0.806873	-9.11873	7.60117e-20	1.28556e-17	mRNA
PTGFRN	20909.6	1.47708	0.275743	5.35673	8.47431e-08	1.47911e-06	mRNA
ADAM30	2.20664	2.71725	1.38253	1.96541	0.0493666	0.119918	mRNA
CD101	311.134	1.16014	0.287459	4.03584	5.44077e-05	0.000424645	mRNA
NGF	89.1909	1.99436	0.560286	3.55954	0.00037151	0.00219913	mRNA
RSAD2	2543.93	2.43357	0.501419	4.85337	1.2138e-06	1.56195e-05	mRNA
CMPK2	1611.17	1.37332	0.428364	3.20596	0.00134611	0.00655358	mRNA
LDHA	83364.5	1.28583	0.289813	4.43675	9.13268e-06	9.06834e-05	mRNA
SAA2	312.111	2.46254	0.656334	3.75196	0.000175458	0.00115787	mRNA
ANO3	45.7789	1.49069	0.619663	2.40564	0.0161441	0.0500409	mRNA
IL6ST	12240.9	-1.09285	0.262354	-4.16555	3.10606e-05	0.000262766	mRNA
FST	4920.23	1.32055	0.486552	2.7141	0.00664552	0.0244095	mRNA
CFHR4	21.7842	3.5126	0.789181	4.45095	8.54915e-06	8.57266e-05	mRNA
NAV1	15041.6	1.81577	0.368196	4.93154	8.15831e-07	1.10221e-05	mRNA
ERN2	1093.02	-5.13329	0.699279	-7.34083	2.12267e-13	1.2216e-11	mRNA
GRP	75.3667	1.41525	0.63026	2.2455	0.024736	0.0702894	mRNA
IL2RA	390.277	1.11622	0.409003	2.72913	0.00635007	0.0235266	mRNA
ECHDC3	1059.43	-1.09119	0.53598	-2.03588	0.0417619	0.105644	mRNA
CABLES1	991.375	-1.60311	0.34577	-4.63635	3.54611e-06	3.98634e-05	mRNA
DOCK2	928.221	-1.24467	0.351996	-3.53603	0.000406196	0.00237627	mRNA
SOX5	241.099	-1.07487	0.495608	-2.16879	0.0300987	0.0821106	mRNA
SLCO1B1	25.8959	3.48526	0.771972	4.51475	6.3392e-06	6.60808e-05	mRNA
SPX	16.0241	-1.57151	0.555621	-2.82838	0.00467844	0.0183663	mRNA
MYBPC3	50.503	-4.55592	0.397067	-11.4739	1.7839e-30	1.01257e-27	mRNA
USP26	2.40436	2.12801	1.04479	2.03679	0.0416715	0.105467	mRNA
PIWIL4	183.034	-2.15815	0.302604	-7.13191	9.89824e-13	5.02011e-11	mRNA
SPOCD1	385.613	2.32729	0.405022	5.74608	9.13388e-09	2.02499e-07	mRNA
CDCA8	2005.36	1.5722	0.256882	6.12031	9.3394e-10	2.56793e-08	mRNA
DSG3	72951.4	1.31355	0.597117	2.19982	0.0278194	0.0771364	mRNA
DSC3	66634.4	2.03796	0.512971	3.97286	7.10149e-05	0.000533462	mRNA
DSC1	450.553	3.5411	0.66095	5.35759	8.434e-08	1.47332e-06	mRNA
CBLIF	26432.2	-12.3017	1.14697	-10.7253	7.74132e-27	3.3069e-24	mRNA
FADS2	5548.54	1.96662	0.458619	4.28814	1.80177e-05	0.00016394	mRNA
TCN1	1045.42	-2.07183	0.778243	-2.66219	0.00776329	0.0276928	mRNA
PDGFRA	2927.49	-1.20295	0.413907	-2.90632	0.00365703	0.0150794	mRNA
CLDN10	360.64	2.65342	0.796577	3.33103	0.000865264	0.0045155	mRNA
POGLUT2	487.744	1.37108	0.289732	4.73225	2.22048e-06	2.65305e-05	mRNA
ADAMTS8	245.427	-1.51669	0.62407	-2.43033	0.0150852	0.0473896	mRNA
KLB	53.5274	-1.38419	0.417532	-3.31517	0.000915888	0.00473319	mRNA
NREP	3645.87	1.38141	0.296127	4.66494	3.08714e-06	3.55232e-05	mRNA
RFK	1806.88	-1.08693	0.218842	-4.96672	6.80944e-07	9.37083e-06	mRNA
ANXA1	107695	1.63375	0.524238	3.11642	0.00183061	0.00849421	mRNA
CEMIP2	4156.42	-1.69813	0.262674	-6.46479	1.01441e-10	3.42289e-09	mRNA
GOLM1	7288.28	-2.44369	0.35821	-6.82195	8.98143e-12	3.7859e-10	mRNA
FAM189A2	372.148	-3.3487	0.509936	-6.56691	5.13713e-11	1.84137e-09	mRNA
HAVCR2	594.826	1.40179	0.343862	4.07661	4.5698e-05	0.000366043	mRNA
CCNJL	490.425	-1.52788	0.477675	-3.19857	0.00138109	0.0066971	mRNA
SDS	368.057	2.26126	0.360511	6.27237	3.55588e-10	1.06154e-08	mRNA
HNF1A	164.393	-6.07973	0.603594	-10.0725	7.30631e-24	2.20981e-21	mRNA
HRK	140.557	1.32639	0.538011	2.46536	0.0136874	0.0438253	mRNA
UGT2A3	22.1173	-4.52893	0.958611	-4.72447	2.30714e-06	2.74472e-05	mRNA
HILPDA	1650.76	1.59454	0.404383	3.94315	8.04175e-05	0.000593866	mRNA
FAM71F1	13.39	2.70482	0.695117	3.89118	9.97597e-05	0.000715535	mRNA
ADGRB3	66.9476	-2.36806	0.609899	-3.8827	0.000103301	0.000736728	mRNA
HTR1B	20.9345	-2.42348	0.484752	-4.99942	5.75038e-07	8.09076e-06	mRNA
PRR5L	963.571	2.48885	0.386943	6.43207	1.25879e-10	4.13961e-09	mRNA
ELF5	141.415	2.00998	0.785841	2.55775	0.0105353	0.0354733	mRNA
PRRG4	10045	1.33018	0.319198	4.16726	3.08282e-05	0.00026112	mRNA
AMHR2	17.3282	-2.855	0.66255	-4.30911	1.63916e-05	0.000150934	mRNA
ITGA7	1431.24	-1.87937	0.490942	-3.82809	0.00012914	0.00089006	mRNA
RDH5	58.3376	-1.49613	0.27176	-5.50531	3.6852e-08	7.0198e-07	mRNA
CDK4	3743.29	1.19353	0.203876	5.85419	4.79338e-09	1.12532e-07	mRNA
PPP1R1A	72.1775	-4.92909	0.603474	-8.16786	3.13901e-16	3.00388e-14	mRNA
TROAP	2087.35	2.33096	0.267937	8.69967	3.3285e-18	4.47792e-16	mRNA
B4GALNT1	1842.1	3.89595	0.491797	7.92186	2.33978e-15	1.94291e-13	mRNA
FAIM2	150.668	-3.09753	0.514411	-6.02151	1.72796e-09	4.51447e-08	mRNA
ESPL1	3616.39	1.725	0.316208	5.45529	4.88938e-08	9.08059e-07	mRNA
MIP	10.8672	1.29959	0.458189	2.83637	0.00456298	0.0180103	mRNA
KCNH3	84.9246	1.2822	0.437615	2.92997	0.00338997	0.01418	mRNA
PKIB	381.838	-2.96139	0.464858	-6.37054	1.88367e-10	5.92197e-09	mRNA
TAAR5	2.0617	2.60434	1.31055	1.9872	0.0469002	0.115336	mRNA
STX11	606.483	1.0761	0.366118	2.93921	0.00329045	0.0138339	mRNA
CPM	2381.08	-2.04759	0.403138	-5.07912	3.79186e-07	5.61342e-06	mRNA
CHST5	53.1497	-5.48146	0.509406	-10.7605	5.28838e-27	2.35623e-24	mRNA
KIAA0513	1816.19	-1.38196	0.282859	-4.88569	1.0307e-06	1.34853e-05	mRNA
CCDC102A	705.925	1.01538	0.258113	3.93385	8.3597e-05	0.000614389	mRNA
AGT	207.619	-1.89791	0.473676	-4.00676	6.15565e-05	0.000471122	mRNA
ZNF670-ZNF695	30.1988	1.0201	0.401975	2.53771	0.011158	0.0372226	mRNA
CAPN9	337.742	-6.59424	0.587038	-11.2331	2.80572e-29	1.52971e-26	mRNA
GLUL	61846.8	-1.64524	0.354577	-4.64001	3.48389e-06	3.93206e-05	mRNA
STX6	5171.84	1.11659	0.154898	7.20857	5.6544e-13	3.03492e-11	mRNA
NPL	2429.6	1.48663	0.353734	4.20267	2.63784e-05	0.000228139	mRNA
NIBAN1	9123.95	-1.15983	0.373313	-3.10685	0.00189095	0.00872239	mRNA
PAX3	66.175	3.97305	0.916034	4.33723	1.44292e-05	0.00013533	mRNA
SLC19A3	110.877	-3.15066	0.516981	-6.09433	1.09893e-09	2.98985e-08	mRNA
SERPINE2	7766.9	2.20316	0.482047	4.57043	4.86731e-06	5.25213e-05	mRNA
WNT10A	1613.33	1.85354	0.53171	3.486	0.000490299	0.00278263	mRNA
CYP27A1	797.344	-1.01834	0.421648	-2.41514	0.0157293	0.0489641	mRNA
GCC2	3796.8	-1.35137	0.206095	-6.55704	5.48867e-11	1.95722e-09	mRNA
ARHGEF4	9973.63	1.60366	0.385535	4.15957	3.18842e-05	0.0002688	mRNA
STAB2	62.9055	-1.26052	0.390775	-3.22568	0.00125672	0.00617716	mRNA
SLC41A2	1097.88	-3.66235	0.368183	-9.94711	2.59613e-23	7.03094e-21	mRNA
VILL	1145.35	-3.92425	0.342796	-11.4478	2.41259e-30	1.35092e-27	mRNA
CKAP2	4403.04	1.90973	0.246787	7.73836	1.00707e-14	7.50522e-13	mRNA
THSD1	923.507	2.01458	0.372913	5.40227	6.58015e-08	1.17981e-06	mRNA
BORA	634.357	1.13349	0.248303	4.56493	4.99655e-06	5.3748e-05	mRNA
SPRY2	1209.54	-1.06306	0.277569	-3.8299	0.000128195	0.000884723	mRNA
EDNRB	508.532	-1.56607	0.361164	-4.33619	1.44977e-05	0.000135941	mRNA
LCP1	5906.13	1.01578	0.365978	2.77553	0.00551115	0.0209793	mRNA
TNS3	6171.66	-1.25046	0.348533	-3.58777	0.000333517	0.00200313	mRNA
IGF2BP3	1704.52	3.31128	0.564845	5.86227	4.56579e-09	1.07677e-07	mRNA
GPNMB	56101.7	1.77253	0.491648	3.60528	0.000311812	0.00188975	mRNA
NACAD	449.735	-1.00805	0.407566	-2.47335	0.0133852	0.0430645	mRNA
TTYH3	17476.2	1.29432	0.296765	4.36144	1.2921e-05	0.000123249	mRNA
MMD2	5.18433	-2.44191	0.966557	-2.5264	0.0115237	0.0381111	mRNA
NKX2-8	207.609	3.91138	0.619207	6.31676	2.67105e-10	8.13807e-09	mRNA
NKX2-1	19.3125	3.53002	0.842705	4.18891	2.80296e-05	0.000240413	mRNA
ZFHX2	251.018	-1.43454	0.378561	-3.78946	0.000150977	0.00101738	mRNA
ALPK3	919.18	-1.95907	0.331287	-5.91352	3.34869e-09	8.16214e-08	mRNA
CIB2	479.563	1.32275	0.350701	3.77175	0.00016211	0.00108254	mRNA
CHAD	276.357	-4.14745	0.533601	-7.77257	7.69112e-15	5.85826e-13	mRNA
LIMD2	1078.89	1.3898	0.307494	4.51977	6.19062e-06	6.47437e-05	mRNA
BRIP1	1282.24	1.53461	0.268434	5.71691	1.0848e-08	2.35709e-07	mRNA
RTP4	731.615	1.12654	0.45614	2.46972	0.0135217	0.0433926	mRNA
ACTL6A	6515.59	1.67887	0.213836	7.85122	4.12004e-15	3.28937e-13	mRNA
MRPL47	3394.24	1.29744	0.203503	6.37552	1.8234e-10	5.75568e-09	mRNA
GALNT5	1162.38	-1.13663	0.498506	-2.28007	0.0226034	0.0655191	mRNA
SCN7A	411.535	-2.79223	0.690348	-4.04468	5.23947e-05	0.000411882	mRNA
BLK	110.497	-1.87402	0.786736	-2.38202	0.0172181	0.052723	mRNA
GATA4	1241.83	-5.10038	0.714553	-7.13787	9.47903e-13	4.83116e-11	mRNA
IL10	37.6082	1.04056	0.324405	3.20759	0.00133854	0.00652133	mRNA
IL36G	2145.24	3.4879	0.736808	4.7338	2.2036e-06	2.6382e-05	mRNA
IL1RN	28742.6	1.61688	0.625212	2.58613	0.00970599	0.0331873	mRNA
IL36A	922.772	2.88884	1.00268	2.88112	0.00396269	0.0160837	mRNA
IL36RN	3235.89	1.66191	0.814349	2.04078	0.0412723	0.104725	mRNA
IL36B	202.359	2.72219	0.817341	3.33054	0.000866782	0.00452115	mRNA
IL1F10	23.912	3.77411	0.793352	4.75717	1.96324e-06	2.3898e-05	mRNA
CFC1	10.8716	-7.49036	0.929215	-8.06095	7.57014e-16	6.80426e-14	mRNA
BIN1	1975.45	-1.16486	0.308214	-3.77939	0.000157216	0.00105292	mRNA
HS6ST1	6621.19	1.10231	0.250797	4.39522	1.10661e-05	0.000107486	mRNA
LRRC8A	20513.4	1.04056	0.343024	3.03349	0.00241743	0.0107086	mRNA
SMC2	4586.26	1.06684	0.233728	4.56444	5.00832e-06	5.38467e-05	mRNA
RALGPS1	1187.14	-1.80421	0.335508	-5.37753	7.55144e-08	1.33389e-06	mRNA
TMOD1	538.423	-2.14264	0.570682	-3.75453	0.000173665	0.00114823	mRNA
ALDOB	1442.43	-9.67134	0.524305	-18.446	5.61175e-76	7.75094e-72	mRNA
PRPF4	3896.22	1.05347	0.229114	4.59801	4.26552e-06	4.6845e-05	mRNA
KIF12	159.6	-2.57709	0.536096	-4.80714	1.53107e-06	1.91665e-05	mRNA
NR5A1	12.1612	3.07696	0.798536	3.85325	0.000116562	0.000816034	mRNA
CTSV	3158.66	1.9444	0.454952	4.27386	1.92122e-05	0.000173513	mRNA
LMX1B	360.863	2.15825	0.575795	3.74831	0.000178033	0.00117262	mRNA
ENPP2	1150.29	-1.38594	0.373384	-3.71183	0.000205763	0.00132473	mRNA
DSCC1	816.389	1.60201	0.220101	7.2785	3.37541e-13	1.88242e-11	mRNA
IL33	1306.63	-2.35383	0.595218	-3.95457	7.66737e-05	0.000570386	mRNA
IL11RA	334.535	-1.01329	0.300454	-3.37254	0.000744795	0.00397124	mRNA
DMRT1	16.6743	2.68878	0.683081	3.93624	8.27668e-05	0.000609044	mRNA
TMEM8B	1047.77	-1.55177	0.319773	-4.85271	1.21785e-06	1.56624e-05	mRNA
DENND4C	4306.57	-1.02706	0.197004	-5.21338	1.85426e-07	2.97386e-06	mRNA
FOXP4	9539.83	-1.28338	0.208019	-6.16955	6.84842e-10	1.94364e-08	mRNA
KLC4	1170.59	-1.1647	0.194086	-6.00098	1.96125e-09	5.04134e-08	mRNA
GMPR	349.234	-2.96196	0.428974	-6.90475	5.02933e-12	2.20992e-10	mRNA
TFAP2A	7469.54	2.01955	0.382613	5.27829	1.30393e-07	2.17949e-06	mRNA
KIAA0319	406.682	1.6023	0.713313	2.24628	0.0246859	0.0701856	mRNA
IRF4	295.494	-1.21559	0.431903	-2.8145	0.00488527	0.0190461	mRNA
GCM1	9.88545	2.12205	0.656241	3.23365	0.00122221	0.00604192	mRNA
TUBB2B	294.466	1.01608	0.496357	2.04707	0.0406515	0.103568	mRNA
TCF19	2327.58	1.27844	0.22973	5.56496	2.62214e-08	5.18868e-07	mRNA
NRM	2358.74	2.0318	0.205121	9.90537	3.94507e-23	1.04787e-20	mRNA
FGFBP2	513.043	4.38886	0.873473	5.0246	5.04473e-07	7.21302e-06	mRNA
TLR2	1855.82	1.7547	0.33881	5.179	2.23077e-07	3.5066e-06	mRNA
ARRB1	1139.67	-2.66917	0.324865	-8.21626	2.09957e-16	2.07632e-14	mRNA
SLCO2B1	1940.58	-1.04937	0.383244	-2.73812	0.00617918	0.0230004	mRNA
SYTL2	1576.95	-3.00368	0.391386	-7.67447	1.66106e-14	1.18058e-12	mRNA
TTPA	12.6517	-1.63241	0.563014	-2.89941	0.00373872	0.0153551	mRNA
GGH	3376.94	1.54586	0.246387	6.27411	3.51647e-10	1.05129e-08	mRNA
SULF1	12848.8	2.17605	0.470966	4.6204	3.83008e-06	4.26507e-05	mRNA
NXPE4	1.99112	-2.31152	0.640215	-3.61053	0.00030557	0.00186008	mRNA
MMP20	10.817	2.38636	0.883484	2.70108	0.00691149	0.025221	mRNA
MMP27	8.25657	-1.62973	0.63757	-2.55615	0.0105837	0.0356108	mRNA
DCUN1D5	1870.03	1.11619	0.215954	5.16866	2.35774e-07	3.67552e-06	mRNA
BTG4	8.27162	2.67589	0.69122	3.87125	0.000108279	0.000766683	mRNA
MMP13	5056.45	7.10208	0.779143	9.11524	7.8496e-20	1.32218e-17	mRNA
TMPRSS13	1978.88	1.57475	0.491201	3.20591	0.00134637	0.00655407	mRNA
CASP1	2201.27	1.04815	0.322768	3.24739	0.00116469	0.00580221	mRNA
CASP5	21.7764	1.59979	0.489542	3.26793	0.00108335	0.00545574	mRNA
UNC13C	20.4057	-2.43411	0.751922	-3.23718	0.00120716	0.00597964	mRNA
NUSAP1	4439.85	2.12435	0.270089	7.86537	3.68015e-15	2.97834e-13	mRNA
KIF23	2985.56	2.27723	0.250654	9.08516	1.03543e-19	1.72789e-17	mRNA
ITGA11	2342.11	1.3955	0.471463	2.95995	0.00307693	0.0130724	mRNA
KNL1	2595.01	1.53698	0.303454	5.06494	4.08523e-07	6.00158e-06	mRNA
PAQR5	1743.54	-1.12118	0.51459	-2.17877	0.0293484	0.0804713	mRNA
ITPKA	346.05	-1.92755	0.391828	-4.91939	8.68163e-07	1.16418e-05	mRNA
SMAD6	672.914	-1.80889	0.278346	-6.4987	8.10195e-11	2.78138e-09	mRNA
SLC28A2	427.384	-6.85669	0.668924	-10.2503	1.17943e-24	4.1068e-22	mRNA
STRA6	1857.41	3.65148	0.595589	6.13088	8.73962e-10	2.41745e-08	mRNA
SEMA6D	827.87	1.10448	0.471734	2.34132	0.0192155	0.0575549	mRNA
GCOM1	122.122	-2.0083	0.602286	-3.33446	0.000854647	0.00446516	mRNA
TTLL7	970.73	-1.79312	0.460796	-3.89136	9.9685e-05	0.000715247	mRNA
FNBP1L	3474.62	-1.03362	0.233878	-4.41949	9.89355e-06	9.74909e-05	mRNA
BRDT	225.318	3.4342	0.972928	3.52975	0.000415946	0.00242271	mRNA
IFI44L	4038.25	1.59929	0.501644	3.1881	0.00143212	0.00689532	mRNA
GIPC2	392.486	-2.03706	0.538588	-3.78223	0.000155432	0.00104147	mRNA
IFI44	3802.33	1.89581	0.394503	4.80556	1.5432e-06	1.92835e-05	mRNA
CLCA2	37411.7	2.45499	0.563819	4.35422	1.33545e-05	0.000126597	mRNA
DNASE2B	12.368	-2.90179	0.728226	-3.98474	6.75531e-05	0.000510604	mRNA
DBT	3251.12	-1.18362	0.197227	-6.00129	1.95751e-09	5.03486e-08	mRNA
CYP1B1	2513.61	-1.85748	0.619699	-2.99738	0.00272308	0.0118237	mRNA
SULT6B1	2.64462	2.73351	1.06748	2.56071	0.0104458	0.0352326	mRNA
SLC3A1	75.1057	-4.14615	0.484756	-8.55307	1.19862e-17	1.47377e-15	mRNA
SIX3	60.2251	2.43757	0.706547	3.44998	0.000560625	0.00311981	mRNA
TRIM54	46.2517	-2.40567	0.737923	-3.26006	0.00111388	0.00558299	mRNA
CYP2C9	153.011	-2.775	0.680053	-4.08056	4.49277e-05	0.000360756	mRNA
CYP2C8	110.177	-5.07949	0.516556	-9.83338	8.08547e-23	2.06808e-20	mRNA
LOXL4	1528.23	2.41159	0.60597	3.97971	6.89985e-05	0.000520105	mRNA
STAMBPL1	373.546	-1.1287	0.237078	-4.76088	1.92755e-06	2.35258e-05	mRNA
LBX1	7.99225	2.67317	0.956399	2.79504	0.00518939	0.0200193	mRNA
KIF11	4683.26	1.8569	0.254577	7.29406	3.00761e-13	1.70018e-11	mRNA
DUSP5	2763.36	1.20553	0.386105	3.12229	0.00179453	0.0083593	mRNA
CEP55	3792.02	2.24995	0.306228	7.34731	2.02235e-13	1.17364e-11	mRNA
KIF20B	2691.36	1.30265	0.243896	5.34098	9.24434e-08	1.5967e-06	mRNA
PLCE1	1346.86	-1.95646	0.294936	-6.6335	3.2782e-11	1.22595e-09	mRNA
GPR87	3033.93	2.25754	0.479974	4.70345	2.55797e-06	3.00176e-05	mRNA
PLA2G12B	3.0614	-3.07761	0.77716	-3.96007	7.49292e-05	0.000558712	mRNA
ZNF365	555.497	1.8688	0.488639	3.82451	0.000131032	0.000901002	mRNA
ADAMTS14	810.788	1.91338	0.397036	4.81915	1.44171e-06	1.81964e-05	mRNA
DNA2	900.212	1.30709	0.233616	5.59505	2.20564e-08	4.44734e-07	mRNA
AOX1	572.255	-3.08625	0.575695	-5.36092	8.28009e-08	1.44765e-06	mRNA
MSTN	14.0227	-1.39299	0.471063	-2.95712	0.00310526	0.013171	mRNA
CHRNA1	55.1635	2.59904	0.557782	4.6596	3.16828e-06	3.63156e-05	mRNA
SLC40A1	5772.69	-2.35429	0.406953	-5.78517	7.244e-09	1.64924e-07	mRNA
GUCA1C	28.6101	-5.73754	1.07201	-5.35213	8.69262e-08	1.51276e-06	mRNA
PARP9	8140.48	1.16268	0.270734	4.29453	1.75061e-05	0.000159776	mRNA
SECISBP2L	3588.8	-1.36618	0.203045	-6.72847	1.7146e-11	6.77923e-10	mRNA
CILP	1143.02	-2.53449	0.714089	-3.54926	0.00038632	0.00227445	mRNA
HCN4	14.6266	-1.78692	0.671647	-2.66051	0.00780223	0.0277997	mRNA
SEMA7A	671.406	1.06479	0.313878	3.39236	0.00069293	0.00373032	mRNA
ARHGAP24	1006.51	-1.69373	0.311584	-5.43586	5.4532e-08	9.98052e-07	mRNA
FAM13A	1651.19	-1.59595	0.241568	-6.60663	3.93154e-11	1.44166e-09	mRNA
PCDH10	54.0795	1.15553	0.572892	2.01701	0.043694	0.109247	mRNA
ZGRF1	831.995	1.14637	0.243607	4.70583	2.52838e-06	2.97124e-05	mRNA
FGF5	51.0774	2.39653	0.613122	3.90874	9.27799e-05	0.000672221	mRNA
FGF2	618.031	-1.30779	0.46454	-2.81523	0.00487418	0.0190122	mRNA
BMPR1B	520.682	-1.20795	0.509215	-2.37219	0.0176831	0.0538792	mRNA
MMRN1	544.138	-2.58555	0.585365	-4.41699	1.00085e-05	9.84708e-05	mRNA
TRPC3	49.5866	-1.95609	0.466802	-4.1904	2.78461e-05	0.000239086	mRNA
CXCL9	4825.24	2.51032	0.62825	3.99574	6.44935e-05	0.00049025	mRNA
SHROOM3	5871.08	-2.81993	0.421262	-6.694	2.17147e-11	8.4724e-10	mRNA
CENPE	2636.06	2.04074	0.267077	7.64103	2.15498e-14	1.48575e-12	mRNA
LEF1	1815.3	1.70695	0.391617	4.35872	1.30828e-05	0.000124534	mRNA
HADH	2955.67	-1.07516	0.198793	-5.40841	6.3587e-08	1.14407e-06	mRNA
EGF	201.992	1.75503	0.557992	3.14525	0.00165944	0.00782168	mRNA
C4orf17	11.2346	4.13134	0.937537	4.40659	1.0501e-05	0.000102622	mRNA
FBN2	3265.73	3.12239	0.645139	4.83987	1.29925e-06	1.65955e-05	mRNA
TTLL8	3.27839	3.29187	0.917719	3.58701	0.000334487	0.00200809	mRNA
B4GALNT3	7267.65	-1.71616	0.386068	-4.44522	8.78013e-06	8.77293e-05	mRNA
ERP27	230.781	-2.12104	0.519653	-4.08164	4.47189e-05	0.000359312	mRNA
GABARAPL1	4085.92	-1.05494	0.250486	-4.21155	2.53623e-05	0.000220641	mRNA
[truncated: 3,370 more rows]
