# Supplementary material for: The anti-tumor activity of tangeretin in esophageal squamous cell carcinoma by inhibiting GLI2-mediated transcription of GPNMB
Source: PLoS One. 2024 Jun 26;19(6):e0291531. doi: 10.1371/journal.pone.0291531 (PMC11207133; doi:10.1371/journal.pone.0291531)
Supplement: S4 Table — (XLSX) [file pone.0291531.s006.xlsx]

## Sheet: S4 Table
S4 Table. The genes that could be regulated by GLI2 from hTF-target database
ID	Gene symbol	SiteCount
ENSG00000017797	RALBP1	2
ENSG00000025770	NCAPH2	2
ENSG00000048162	NOP16	2
ENSG00000064115	TM7SF3	2
ENSG00000065057	NTHL1	2
ENSG00000066084	DIP2B	2
ENSG00000078399	HOXA9	2
ENSG00000103197	TSC2	2
ENSG00000104824	HNRNPL	2
ENSG00000104960	PTOV1	2
ENSG00000108256	NUFIP2	2
ENSG00000110756	HPS5	2
ENSG00000110768	GTF2H1	2
ENSG00000112312	GMNN	2
ENSG00000113312	TTC1	2
ENSG00000124275	MTRR	2
ENSG00000124279	FASTKD3	2
ENSG00000130479	MAP1S	2
ENSG00000131378	RFTN1	2
ENSG00000132005	RFX1	2
ENSG00000133706	LARS	2
ENSG00000134291	TMEM106C	2
ENSG00000135297	MTO1	2
ENSG00000135446	CDK4	2
ENSG00000136485	DCAF7	2
ENSG00000140009	ESR2	2
ENSG00000140332	TLE3	2
ENSG00000141076	UTP4	2
ENSG00000141499	WRAP53	2
ENSG00000142599	RERE	2
ENSG00000144224	UBXN4	2
ENSG00000152620	NADK2	2
ENSG00000162757	C1orf74	2
ENSG00000163947	ARHGEF3	2
ENSG00000166165	CKB	2
ENSG00000167393	PPP2R3B	2
ENSG00000167693	NXN	2
ENSG00000168003	SLC3A2	2
ENSG00000168439	STIP1	2
ENSG00000168802	CHTF8	2
ENSG00000169231	THBS3	2
ENSG00000171603	CLSTN1	2
ENSG00000171858	RPS21	2
ENSG00000173171	MTX1	2
ENSG00000177192	PUS1	2
ENSG00000185347	C14orf80	2
ENSG00000186260	MKL2	2
ENSG00000197150	ABCB8	2
ENSG00000206337	HCP5	2
ENSG00000238098	ABCA17P	2
ENSG00000253552	HOXA-AS2	2
ENSG00000254791	FAR1-IT1	2
ENSG00000254929	RP11-144G6.12	2
ENSG00000255717	SNHG1	2
ENSG00000260493	RP11-219B4.7	2
ENSG00000263072	ZNF213-AS1	2
ENSG00000267231	AC005786.5	2
ENSG00000273619	RP5-908M14.9	2
ENSG00000275043	SNORD25	2
ENSG00000276788	SNORD26	2
ENSG00000279840	RP1-228P16.9	2
ENSG00000000419	DPM1	1
ENSG00000001630	CYP51A1	1
ENSG00000002834	LASP1	1
ENSG00000002919	SNX11	1
ENSG00000003400	CASP10	1
ENSG00000003402	CFLAR	1
ENSG00000004142	POLDIP2	1
ENSG00000004455	AK2	1
ENSG00000004487	KDM1A	1
ENSG00000004534	RBM6	1
ENSG00000004700	RECQL	1
ENSG00000004776	HSPB6	1
ENSG00000004799	PDK4	1
ENSG00000004866	ST7	1
ENSG00000005020	SKAP2	1
ENSG00000005189	AC004381.6	1
ENSG00000005238	FAM214B	1
ENSG00000005448	WDR54	1
ENSG00000005801	ZNF195	1
ENSG00000006432	MAP3K9	1
ENSG00000006555	TTC22	1
ENSG00000006576	PHTF2	1
ENSG00000006695	COX10	1
ENSG00000006715	VPS41	1
ENSG00000006744	ELAC2	1
ENSG00000006837	CDKL3	1
ENSG00000007001	UPP2	1
ENSG00000007080	CCDC124	1
ENSG00000007168	PAFAH1B1	1
ENSG00000007376	RPUSD1	1
ENSG00000007516	BAIAP3	1
ENSG00000007545	CRAMP1	1
ENSG00000007866	TEAD3	1
ENSG00000007944	MYLIP	1
ENSG00000008083	JARID2	1
ENSG00000008130	NADK	1
ENSG00000008282	SYPL1	1
ENSG00000008323	PLEKHG6	1
ENSG00000008324	SS18L2	1
ENSG00000008382	MPND	1
ENSG00000008405	CRY1	1
ENSG00000008710	PKD1	1
ENSG00000008838	MED24	1
ENSG00000008869	HEATR5B	1
ENSG00000008988	RPS20	1
ENSG00000009335	UBE3C	1
ENSG00000009844	VTA1	1
ENSG00000010072	SPRTN	1
ENSG00000010165	METTL13	1
ENSG00000010256	UQCRC1	1
ENSG00000010270	STARD3NL	1
ENSG00000010319	SEMA3G	1
ENSG00000010626	LRRC23	1
ENSG00000010810	FYN	1
ENSG00000011021	CLCN6	1
ENSG00000011143	MKS1	1
ENSG00000011258	MBTD1	1
ENSG00000011260	UTP18	1
ENSG00000011275	RNF216	1
ENSG00000011295	TTC19	1
ENSG00000011376	LARS2	1
ENSG00000011426	ANLN	1
ENSG00000011454	RABGAP1	1
ENSG00000011523	CEP68	1
ENSG00000012048	BRCA1	1
ENSG00000012061	ERCC1	1
ENSG00000012171	SEMA3B	1
ENSG00000012660	ELOVL5	1
ENSG00000012817	KDM5D	1
ENSG00000012822	CALCOCO1	1
ENSG00000013374	NUB1	1
ENSG00000014123	UFL1	1
ENSG00000014641	MDH1	1
ENSG00000015676	NUDCD3	1
ENSG00000018510	AGPS	1
ENSG00000020129	NCDN	1
ENSG00000021574	SPAST	1
ENSG00000021645	NRXN3	1
ENSG00000022277	RTFDC1	1
ENSG00000022840	RNF10	1
ENSG00000023445	BIRC3	1
ENSG00000023516	AKAP11	1
ENSG00000024422	EHD2	1
ENSG00000025156	HSF2	1
ENSG00000025796	SEC63	1
ENSG00000026036	RTEL1-TNFRSF6B	1
ENSG00000026652	AGPAT4	1
ENSG00000028116	VRK2	1
ENSG00000028203	VEZT	1
ENSG00000028528	SNX1	1
ENSG00000030582	GRN	1
ENSG00000031823	RANBP3	1
ENSG00000032219	ARID4A	1
ENSG00000033011	ALG1	1
ENSG00000033030	ZCCHC8	1
ENSG00000033050	ABCF2	1
ENSG00000034677	RNF19A	1
ENSG00000036257	CUL3	1
ENSG00000036549	ZZZ3	1
ENSG00000037042	TUBG2	1
ENSG00000037241	RPL26L1	1
ENSG00000037897	METTL1	1
ENSG00000038219	BOD1L1	1
ENSG00000038382	TRIO	1
ENSG00000039068	CDH1	1
ENSG00000039650	PNKP	1
ENSG00000040275	SPDL1	1
ENSG00000040633	PHF23	1
ENSG00000042753	AP2S1	1
ENSG00000043514	TRIT1	1
ENSG00000044115	CTNNA1	1
ENSG00000044459	CNTLN	1
ENSG00000044524	EPHA3	1
ENSG00000047188	YTHDC2	1
ENSG00000047315	POLR2B	1
ENSG00000047410	TPR	1
ENSG00000047457	CP	1
ENSG00000047849	MAP4	1
ENSG00000048028	USP28	1
ENSG00000048544	MRPS10	1
ENSG00000048649	RSF1	1
ENSG00000048828	FAM120A	1
ENSG00000048991	R3HDM1	1
ENSG00000049323	LTBP1	1
ENSG00000049449	RCN1	1
ENSG00000049541	RFC2	1
ENSG00000049618	ARID1B	1
ENSG00000049759	NEDD4L	1
ENSG00000049769	PPP1R3F	1
ENSG00000049883	PTCD2	1
ENSG00000050405	LIMA1	1
ENSG00000050426	LETMD1	1
ENSG00000050748	MAPK9	1
ENSG00000051596	THOC3	1
ENSG00000051620	HEBP2	1
ENSG00000051825	MPHOSPH9	1
ENSG00000052723	SIKE1	1
ENSG00000052841	TTC17	1
ENSG00000053254	FOXN3	1
ENSG00000053372	MRTO4	1
ENSG00000053501	USE1	1
ENSG00000053747	LAMA3	1
ENSG00000053900	ANAPC4	1
ENSG00000054116	TRAPPC3	1
ENSG00000054118	THRAP3	1
ENSG00000054267	ARID4B	1
ENSG00000054282	SDCCAG8	1
ENSG00000054611	TBC1D22A	1
ENSG00000054965	FAM168A	1
ENSG00000054967	RELT	1
ENSG00000055483	USP36	1
ENSG00000055732	MCOLN3	1
ENSG00000056586	RC3H2	1
ENSG00000057663	ATG5	1
ENSG00000058600	POLR3E	1
ENSG00000058729	RIOK2	1
ENSG00000058804	NDC1	1
ENSG00000059378	PARP12	1
ENSG00000059691	GATB	1
ENSG00000060069	CTDP1	1
ENSG00000060138	YBX3	1
ENSG00000060971	ACAA1	1
ENSG00000060982	BCAT1	1
ENSG00000061492	WNT8A	1
ENSG00000061656	SPAG4	1
ENSG00000061936	SFSWAP	1
ENSG00000062194	GPBP1	1
ENSG00000062282	DGAT2	1
ENSG00000062582	MRPS24	1
ENSG00000062598	ELMO2	1
ENSG00000062822	POLD1	1
ENSG00000063245	EPN1	1
ENSG00000063854	HAGH	1
ENSG00000064042	LIMCH1	1
ENSG00000064309	CDON	1
ENSG00000064419	TNPO3	1
ENSG00000064687	ABCA7	1
ENSG00000064933	PMS1	1
ENSG00000064999	ANKS1A	1
ENSG00000065000	AP3D1	1
ENSG00000065183	WDR3	1
ENSG00000065457	ADAT1	1
ENSG00000065526	SPEN	1
ENSG00000065615	CYB5R4	1
ENSG00000065621	GSTO2	1
ENSG00000065809	FAM107B	1
ENSG00000065989	PDE4A	1
ENSG00000066027	PPP2R5A	1
ENSG00000066136	NFYC	1
ENSG00000066185	ZMYND12	1
ENSG00000066279	ASPM	1
ENSG00000066322	ELOVL1	1
ENSG00000066455	GOLGA5	1
ENSG00000066654	THUMPD1	1
ENSG00000066855	MTFR1	1
ENSG00000067113	PLPP1	1
ENSG00000067141	NEO1	1
ENSG00000067225	PKM	1
ENSG00000067334	DNTTIP2	1
ENSG00000067533	RRP15	1
ENSG00000067560	RHOA	1
ENSG00000067596	DHX8	1
ENSG00000067829	IDH3G	1
ENSG00000067836	ROGDI	1
ENSG00000067955	CBFB	1
ENSG00000067992	PDK3	1
ENSG00000068001	HYAL2	1
ENSG00000068028	RASSF1	1
ENSG00000068137	PLEKHH3	1
ENSG00000068305	MEF2A	1
ENSG00000068489	PRR11	1
ENSG00000068745	IP6K2	1
ENSG00000068903	SIRT2	1
ENSG00000069020	MAST4	1
ENSG00000069248	NUP133	1
ENSG00000069275	NUCKS1	1
ENSG00000069424	KCNAB2	1
ENSG00000069943	PIGB	1
ENSG00000069974	RAB27A	1
ENSG00000070018	LRP6	1
ENSG00000070019	GUCY2C	1
ENSG00000070047	PHRF1	1
ENSG00000070081	NUCB2	1
ENSG00000070214	SLC44A1	1
ENSG00000070269	TMEM260	1
ENSG00000070404	FSTL3	1
ENSG00000070423	RNF126	1
ENSG00000070501	POLB	1
ENSG00000070540	WIPI1	1
ENSG00000070718	AP3M2	1
ENSG00000070756	PABPC1	1
ENSG00000070761	CFAP20	1
ENSG00000070778	PTPN21	1
ENSG00000070785	EIF2B3	1
ENSG00000071082	RPL31	1
ENSG00000071242	RPS6KA2	1
ENSG00000071537	SEL1L	1
ENSG00000071553	ATP6AP1	1
ENSG00000071564	TCF3	1
ENSG00000072062	PRKACA	1
ENSG00000072110	ACTN1	1
ENSG00000072121	ZFYVE26	1
ENSG00000072135	PTPN18	1
ENSG00000072210	ALDH3A2	1
ENSG00000072364	AFF4	1
ENSG00000072756	TRNT1	1
ENSG00000072778	ACADVL	1
ENSG00000072954	TMEM38A	1
ENSG00000073008	PVR	1
ENSG00000073060	SCARB1	1
ENSG00000073111	MCM2	1
ENSG00000073536	NLE1	1
ENSG00000073578	SDHA	1
ENSG00000073670	ADAM11	1
ENSG00000073712	FERMT2	1
ENSG00000073910	FRY	1
ENSG00000073921	PICALM	1
ENSG00000074054	CLASP1	1
ENSG00000074266	EED	1
ENSG00000074319	TSG101	1
ENSG00000074603	DPP8	1
ENSG00000074621	SLC24A1	1
ENSG00000074696	HACD3	1
ENSG00000074966	TXK	1
ENSG00000075089	ACTR6	1
ENSG00000075131	TIPIN	1
ENSG00000075142	SRI	1
ENSG00000075218	GTSE1	1
ENSG00000075223	SEMA3C	1
ENSG00000075292	ZNF638	1
ENSG00000075413	MARK3	1
ENSG00000075420	FNDC3B	1
ENSG00000075426	FOSL2	1
ENSG00000075539	FRYL	1
ENSG00000075568	TMEM131	1
ENSG00000075702	WDR62	1
ENSG00000075790	BCAP29	1
ENSG00000076201	PTPN23	1
ENSG00000076248	UNG	1
ENSG00000076382	SPAG5	1
ENSG00000076513	ANKRD13A	1
ENSG00000076604	TRAF4	1
ENSG00000076662	ICAM3	1
ENSG00000076924	XAB2	1
ENSG00000076928	ARHGEF1	1
ENSG00000076944	STXBP2	1
ENSG00000077150	NFKB2	1
ENSG00000077235	GTF3C1	1
ENSG00000077348	EXOSC5	1
ENSG00000077380	DYNC1I2	1
ENSG00000077454	LRCH4	1
ENSG00000077463	SIRT6	1
ENSG00000077935	SMC1B	1
ENSG00000078081	LAMP3	1
ENSG00000078142	PIK3C3	1
ENSG00000078403	MLLT10	1
ENSG00000078618	NRDC	1
ENSG00000079112	CDH17	1
ENSG00000079215	SLC1A3	1
ENSG00000079313	REXO1	1
ENSG00000079332	SAR1A	1
ENSG00000079432	CIC	1
ENSG00000079435	LIPE	1
ENSG00000079805	DNM2	1
ENSG00000080007	DDX43	1
ENSG00000080031	PTPRH	1
ENSG00000080371	RAB21	1
ENSG00000080603	SRCAP	1
ENSG00000080802	CNOT4	1
ENSG00000080819	CPOX	1
ENSG00000080823	MOK	1
ENSG00000080947	CROCCP3	1
ENSG00000081019	RSBN1	1
ENSG00000081041	CXCL2	1
ENSG00000081377	CDC14B	1
ENSG00000081721	DUSP12	1
ENSG00000081791	KIAA0141	1
ENSG00000082146	STRADB	1
ENSG00000082153	BZW1	1
ENSG00000082269	FAM135A	1
ENSG00000082438	COBLL1	1
ENSG00000082898	XPO1	1
ENSG00000082996	RNF13	1
ENSG00000083099	LYRM2	1
ENSG00000083123	BCKDHB	1
ENSG00000083168	KAT6A	1
ENSG00000083312	TNPO1	1
ENSG00000083457	ITGAE	1
ENSG00000083520	DIS3	1
ENSG00000083535	PIBF1	1
ENSG00000083635	NUFIP1	1
ENSG00000083750	RRAGB	1
ENSG00000083807	SLC27A5	1
ENSG00000083828	ZNF586	1
ENSG00000083896	YTHDC1	1
ENSG00000084090	STARD7	1
ENSG00000084092	NOA1	1
ENSG00000084652	TXLNA	1
ENSG00000084693	AGBL5	1
ENSG00000084710	EFR3B	1
ENSG00000084733	RAB10	1
ENSG00000084754	HADHA	1
ENSG00000085415	SEH1L	1
ENSG00000085644	ZNF213	1
ENSG00000085721	RRN3	1
ENSG00000085733	CTTN	1
ENSG00000085760	MTIF2	1
ENSG00000086102	NFX1	1
ENSG00000086159	AQP6	1
ENSG00000086200	IPO11	1
ENSG00000086504	MRPL28	1
ENSG00000086598	TMED2	1
ENSG00000086666	ZFAND6	1
ENSG00000086712	TXLNG	1
ENSG00000086827	ZW10	1
ENSG00000087008	ACOX3	1
ENSG00000087085	ACHE	1
ENSG00000087087	SRRT	1
ENSG00000087301	TXNDC16	1
ENSG00000087302	C14orf166	1
ENSG00000087502	ERGIC2	1
ENSG00000087884	AAMDC	1
ENSG00000087903	RFX2	1
ENSG00000087995	METTL2A	1
ENSG00000088002	SULT2B1	1
ENSG00000088179	PTPN4	1
ENSG00000088298	EDEM2	1
ENSG00000088325	TPX2	1
ENSG00000088899	RP5-1187M17.10	1
ENSG00000089006	SNX5	1
ENSG00000089009	RPL6	1
ENSG00000089050	RBBP9	1
ENSG00000089053	ANAPC5	1
ENSG00000089094	KDM2B	1
ENSG00000089163	SIRT4	1
ENSG00000089177	KIF16B	1
ENSG00000089234	BRAP	1
ENSG00000089248	ERP29	1
ENSG00000089327	FXYD5	1
ENSG00000089351	GRAMD1A	1
ENSG00000089472	HEPH	1
ENSG00000089685	BIRC5	1
ENSG00000089723	OTUB2	1
ENSG00000089818	NECAP1	1
ENSG00000089847	ANKRD24	1
ENSG00000089916	GPATCH2L	1
ENSG00000090013	BLVRB	1
ENSG00000090020	SLC9A1	1
ENSG00000090054	SPTLC1	1
ENSG00000090097	PCBP4	1
ENSG00000090273	NUDC	1
ENSG00000090316	MAEA	1
ENSG00000090470	PDCD7	1
ENSG00000090615	GOLGA3	1
ENSG00000090861	AARS	1
ENSG00000090863	GLG1	1
ENSG00000090924	PLEKHG2	1
ENSG00000091009	RBM27	1
ENSG00000091140	DLD	1
ENSG00000091164	TXNL1	1
ENSG00000091181	IL5RA	1
ENSG00000091542	ALKBH5	1
ENSG00000091640	SPAG7	1
ENSG00000092010	PSME1	1
ENSG00000092108	SCFD1	1
ENSG00000092140	G2E3	1
ENSG00000092148	HECTD1	1
ENSG00000092199	HNRNPC	1
ENSG00000092439	TRPM7	1
ENSG00000092531	SNAP23	1
ENSG00000092871	RFFL	1
ENSG00000093144	ECHDC1	1
ENSG00000093217	XYLB	1
ENSG00000094804	CDC6	1
ENSG00000094914	AAAS	1
ENSG00000095002	MSH2	1
ENSG00000095059	DHPS	1
ENSG00000095066	HOOK2	1
ENSG00000095203	EPB41L4B	1
ENSG00000095319	NUP188	1
ENSG00000095370	SH2D3C	1
ENSG00000095383	TBC1D2	1
ENSG00000095564	BTAF1	1
ENSG00000095574	IKZF5	1
ENSG00000095787	WAC	1
ENSG00000095794	CREM	1
ENSG00000095906	NUBP2	1
ENSG00000096093	EFHC1	1
ENSG00000096401	CDC5L	1
ENSG00000096717	SIRT1	1
ENSG00000099203	TMED1	1
ENSG00000099204	ABLIM1	1
ENSG00000099246	RAB18	1
ENSG00000099250	NRP1	1
ENSG00000099256	PRTFDC1	1
ENSG00000099290	FAM21A	1
ENSG00000099326	MZF1	1
ENSG00000099331	MYO9B	1
ENSG00000099337	KCNK6	1
ENSG00000099364	FBXL19	1
ENSG00000099381	SETD1A	1
ENSG00000099797	TECR	1
ENSG00000099817	POLR2E	1
ENSG00000099849	RASSF7	1
ENSG00000099889	ARVCF	1
ENSG00000099899	TRMT2A	1
ENSG00000099901	RANBP1	1
ENSG00000099910	KLHL22	1
ENSG00000099953	MMP11	1
ENSG00000099958	DERL3	1
ENSG00000099991	CABIN1	1
ENSG00000100056	DGCR14	1
ENSG00000100058	CRYBB2P1	1
ENSG00000100092	SH3BP1	1
ENSG00000100099	HPS4	1
ENSG00000100100	PIK3IP1	1
ENSG00000100101	RP1-37E16.12	1
ENSG00000100104	SRRD	1
ENSG00000100124	ANKRD54	1
ENSG00000100147	CCDC134	1
ENSG00000100151	PICK1	1
ENSG00000100216	TOMM22	1
ENSG00000100218	RSPH14	1
ENSG00000100226	GTPBP1	1
ENSG00000100227	POLDIP3	1
ENSG00000100241	SBF1	1
ENSG00000100258	LMF2	1
ENSG00000100263	RHBDD3	1
ENSG00000100266	PACSIN2	1
ENSG00000100292	HMOX1	1
ENSG00000100319	ZMAT5	1
ENSG00000100320	RBFOX2	1
ENSG00000100324	TAB1	1
ENSG00000100345	MYH9	1
ENSG00000100347	SAMM50	1
ENSG00000100348	TXN2	1
ENSG00000100393	EP300	1
ENSG00000100395	L3MBTL2	1
ENSG00000100416	TRMU	1
ENSG00000100422	CERK	1
ENSG00000100426	ZBED4	1
ENSG00000100461	RBM23	1
ENSG00000100462	PRMT5	1
ENSG00000100483	VCPKMT	1
ENSG00000100490	CDKL1	1
ENSG00000100519	PSMC6	1
ENSG00000100522	GNPNAT1	1
ENSG00000100526	CDKN3	1
ENSG00000100532	CGRRF1	1
ENSG00000100554	ATP6V1D	1
ENSG00000100580	TMED8	1
ENSG00000100583	SAMD15	1
ENSG00000100596	SPTLC2	1
ENSG00000100605	ITPK1	1
ENSG00000100629	CEP128	1
ENSG00000100647	SUSD6	1
ENSG00000100650	SRSF5	1
ENSG00000100711	ZFYVE21	1
ENSG00000100722	ZC3H14	1
ENSG00000100731	PCNX1	1
ENSG00000100749	VRK1	1
ENSG00000100784	RPS6KA5	1
ENSG00000100796	PPP4R3A	1
ENSG00000100802	C14orf93	1
ENSG00000100813	ACIN1	1
ENSG00000100814	CCNB1IP1	1
ENSG00000100852	ARHGAP5	1
ENSG00000100888	CHD8	1
ENSG00000100906	NFKBIA	1
ENSG00000100916	BRMS1L	1
ENSG00000100941	PNN	1
ENSG00000100968	NFATC4	1
ENSG00000100991	TRPC4AP	1
ENSG00000101003	GINS1	1
ENSG00000101049	SGK2	1
ENSG00000101052	IFT52	1
ENSG00000101076	HNF4A	1
ENSG00000101079	NDRG3	1
ENSG00000101084	C20orf24	1
ENSG00000101126	ADNP	1
ENSG00000101132	PFDN4	1
ENSG00000101144	BMP7	1
ENSG00000101181	MTG2	1
ENSG00000101190	TCFL5	1
ENSG00000101193	GID8	1
ENSG00000101220	C20orf27	1
ENSG00000101251	SEL1L2	1
ENSG00000101255	TRIB3	1
ENSG00000101266	CSNK2A1	1
ENSG00000101276	SLC52A3	1
ENSG00000101294	HM13	1
ENSG00000101310	SEC23B	1
ENSG00000101342	TLDC2	1
ENSG00000101350	KIF3B	1
ENSG00000101353	MROH8	1
ENSG00000101421	CHMP4B	1
ENSG00000101442	ACTR5	1
ENSG00000101447	FAM83D	1
ENSG00000101460	MAP1LC3A	1
ENSG00000101473	ACOT8	1
ENSG00000101474	APMAP	1
ENSG00000101546	RBFA	1
ENSG00000101608	MYL12A	1
ENSG00000101624	CEP76	1
ENSG00000101665	SMAD7	1
ENSG00000101773	RBBP8	1
ENSG00000101901	ALG13	1
ENSG00000101997	CCDC22	1
ENSG00000102100	SLC35A2	1
ENSG00000102119	EMD	1
ENSG00000102189	EEA1	1
ENSG00000102317	RBM3	1
ENSG00000102738	MRPS31	1
ENSG00000102753	KPNA3	1
ENSG00000102763	VWA8	1
ENSG00000102780	DGKH	1
ENSG00000102786	INTS6	1
ENSG00000102804	TSC22D1	1
ENSG00000102879	CORO1A	1
ENSG00000102890	ELMO3	1
ENSG00000102897	LYRM1	1
ENSG00000102898	NUTF2	1
ENSG00000102901	CENPT	1
ENSG00000102904	TSNAXIP1	1
ENSG00000102910	LONP2	1
ENSG00000102935	ZNF423	1
ENSG00000102967	DHODH	1
ENSG00000102974	CTCF	1
ENSG00000103035	PSMD7	1
ENSG00000103056	SMPD3	1
ENSG00000103066	PLA2G15	1
ENSG00000103067	ESRP2	1
ENSG00000103091	WDR59	1
ENSG00000103148	NPRL3	1
ENSG00000103174	NAGPA	1
ENSG00000103199	ZNF500	1
ENSG00000103249	CLCN7	1
ENSG00000103275	UBE2I	1
ENSG00000103353	UBFD1	1
ENSG00000103356	EARS2	1
ENSG00000103381	CPPED1	1
ENSG00000103415	HMOX2	1
ENSG00000103494	RPGRIP1L	1
ENSG00000103495	MAZ	1
ENSG00000103496	STX4	1
ENSG00000103510	KAT8	1
ENSG00000103540	CCP110	1
ENSG00000103544	C16orf62	1
ENSG00000103550	KNOP1	1
ENSG00000103657	HERC1	1
ENSG00000103671	TRIP4	1
ENSG00000103707	MTFMT	1
ENSG00000103769	RAB11A	1
ENSG00000103852	TTC23	1
ENSG00000103888	CEMIP	1
ENSG00000103978	TMEM87A	1
ENSG00000103994	ZNF106	1
ENSG00000104047	DTWD1	1
ENSG00000104067	TJP1	1
ENSG00000104093	DMXL2	1
ENSG00000104133	SPG11	1
ENSG00000104142	VPS18	1
ENSG00000104218	CSPP1	1
ENSG00000104299	INTS9	1
ENSG00000104325	DECR1	1
ENSG00000104408	EIF3E	1
ENSG00000104442	ARMC1	1
ENSG00000104497	SNX16	1
ENSG00000104517	UBR5	1
ENSG00000104626	ERI1	1
ENSG00000104691	UBXN8	1
ENSG00000104756	KCTD9	1
ENSG00000104765	BNIP3L	1
ENSG00000104814	MAP4K1	1
ENSG00000104823	ECH1	1
ENSG00000104825	NFKBIB	1
ENSG00000104853	CLPTM1	1
ENSG00000104884	ERCC2	1
ENSG00000104886	PLEKHJ1	1
ENSG00000104889	RNASEH2A	1
ENSG00000104897	SF3A2	1
ENSG00000104901	DKKL1	1
ENSG00000104904	OAZ1	1
ENSG00000104907	TRMT1	1
ENSG00000104915	STX10	1
ENSG00000104953	TLE6	1
ENSG00000104957	CCDC130	1
ENSG00000104980	TIMM44	1
ENSG00000104983	CCDC61	1
ENSG00000105048	TNNT1	1
ENSG00000105063	PPP6R1	1
ENSG00000105085	MED26	1
ENSG00000105135	ILVBL	1
ENSG00000105186	ANKRD27	1
ENSG00000105193	RPS16	1
ENSG00000105220	GPI	1
ENSG00000105221	AKT2	1
ENSG00000105229	PIAS4	1
ENSG00000105254	TBCB	1
ENSG00000105258	POLR2I	1
ENSG00000105281	SLC1A5	1
ENSG00000105298	CACTIN	1
ENSG00000105321	CCDC9	1
ENSG00000105323	HNRNPUL1	1
ENSG00000105325	FZR1	1
ENSG00000105339	DENND3	1
ENSG00000105357	MYH14	1
ENSG00000105364	MRPL4	1
ENSG00000105372	RPS19	1
ENSG00000105373	GLTSCR2	1
ENSG00000105397	TYK2	1
ENSG00000105443	CYTH2	1
ENSG00000105483	CARD8	1
ENSG00000105552	BCAT2	1
ENSG00000105568	PPP2R1A	1
ENSG00000105607	GCDH	1
ENSG00000105640	RPL18A	1
ENSG00000105669	COPE	1
ENSG00000105671	DDX49	1
ENSG00000105705	SUGP1	1
ENSG00000105717	PBX4	1
ENSG00000105723	GSK3A	1
ENSG00000105738	SIPA1L3	1
ENSG00000105755	ETHE1	1
ENSG00000105771	SMG9	1
ENSG00000105792	CFAP69	1
ENSG00000105793	GTPBP10	1
ENSG00000105835	NAMPT	1
ENSG00000105849	TWISTNB	1
ENSG00000105854	PON2	1
ENSG00000105856	HBP1	1
ENSG00000105948	TTC26	1
ENSG00000105963	ADAP1	1
ENSG00000105976	MET	1
ENSG00000105982	RNF32	1
ENSG00000105983	LMBR1	1
ENSG00000106049	HIBADH	1
ENSG00000106128	GHRHR	1
ENSG00000106244	PDAP1	1
ENSG00000106245	BUD31	1
ENSG00000106266	SNX8	1
ENSG00000106268	NUDT1	1
ENSG00000106278	PTPRZ1	1
ENSG00000106330	MOSPD3	1
ENSG00000106333	PCOLCE	1
ENSG00000106336	FBXO24	1
ENSG00000106415	GLCCI1	1
ENSG00000106443	PHF14	1
ENSG00000106477	CEP41	1
ENSG00000106524	ANKMY2	1
ENSG00000106537	TSPAN13	1
ENSG00000106571	GLI3	1
ENSG00000106588	PSMA2	1
ENSG00000106591	MRPL32	1
ENSG00000106609	TMEM248	1
ENSG00000106617	PRKAG2	1
ENSG00000106635	BCL7B	1
ENSG00000106636	YKT6	1
ENSG00000106648	GALNTL5	1
ENSG00000106682	EIF4H	1
ENSG00000106733	NMRK1	1
ENSG00000106771	TMEM245	1
ENSG00000106803	SEC61B	1
ENSG00000106829	TLE4	1
ENSG00000106993	CDC37L1	1
ENSG00000107281	NPDC1	1
ENSG00000107371	EXOSC3	1
ENSG00000107554	DNMBP	1
ENSG00000107560	RAB11FIP2	1
ENSG00000107614	TRDMT1	1
ENSG00000107625	DDX50	1
ENSG00000107669	ATE1	1
ENSG00000107821	KAZALD1	1
ENSG00000107862	GBF1	1
ENSG00000107938	EDRF1	1
ENSG00000107949	BCCIP	1
ENSG00000108021	FAM208B	1
ENSG00000108094	CUL2	1
ENSG00000108106	UBE2S	1
ENSG00000108312	UBTF	1
ENSG00000108349	CASC3	1
ENSG00000108370	RGS9	1
ENSG00000108424	KPNB1	1
ENSG00000108433	GOSR2	1
ENSG00000108465	CDK5RAP3	1
ENSG00000108506	INTS2	1
ENSG00000108511	HOXB6	1
ENSG00000108523	RNF167	1
ENSG00000108528	SLC25A11	1
ENSG00000108559	NUP88	1
ENSG00000108599	AKAP10	1
ENSG00000108604	SMARCD2	1
ENSG00000108641	B9D1	1
ENSG00000108679	LGALS3BP	1
ENSG00000108846	ABCC3	1
ENSG00000108883	EFTUD2	1
ENSG00000108946	PRKAR1A	1
ENSG00000108953	YWHAE	1
ENSG00000109118	PHF12	1
ENSG00000109180	OCIAD1	1
ENSG00000109184	DCUN1D4	1
ENSG00000109321	AREG	1
ENSG00000109332	UBE2D3	1
ENSG00000109339	MAPK10	1
ENSG00000109501	WFS1	1
ENSG00000109536	FRG1	1
ENSG00000109576	AADAT	1
ENSG00000109680	TBC1D19	1
ENSG00000109686	SH3D19	1
ENSG00000109775	UFSP2	1
ENSG00000109805	NCAPG	1
ENSG00000109814	UGDH	1
ENSG00000109861	CTSC	1
ENSG00000109881	CCDC34	1
ENSG00000109911	ELP4	1
ENSG00000109920	FNBP4	1
ENSG00000109929	SC5D	1
ENSG00000110042	DTX4	1
ENSG00000110047	EHD1	1
ENSG00000110048	OSBP	1
ENSG00000110057	UNC93B1	1
ENSG00000110074	FOXRED1	1
ENSG00000110075	PPP6R3	1
ENSG00000110076	NRXN2	1
ENSG00000110104	CCDC86	1
ENSG00000110107	PRPF19	1
ENSG00000110172	CHORDC1	1
ENSG00000110324	IL10RA	1
ENSG00000110330	BIRC2	1
ENSG00000110344	UBE4A	1
ENSG00000110395	CBL	1
ENSG00000110442	COMMD9	1
ENSG00000110700	RPS13	1
ENSG00000110713	NUP98	1
ENSG00000110801	PSMD9	1
ENSG00000110841	PPFIBP1	1
ENSG00000110844	PRPF40B	1
ENSG00000110871	COQ5	1
ENSG00000110881	ASIC1	1
ENSG00000110888	CAPRIN2	1
ENSG00000110921	MVK	1
ENSG00000110944	IL23A	1
ENSG00000110955	ATP5B	1
ENSG00000111011	RSRC2	1
ENSG00000111110	PPM1H	1
ENSG00000111144	LTA4H	1
ENSG00000111196	MAGOHB	1
ENSG00000111206	FOXM1	1
ENSG00000111231	GPN3	1
ENSG00000111237	VPS29	1
ENSG00000111261	MANSC1	1
ENSG00000111269	CREBL2	1
ENSG00000111271	ACAD10	1
ENSG00000111319	SCNN1A	1
ENSG00000111321	LTBR	1
ENSG00000111364	DDX55	1
ENSG00000111371	SLC38A1	1
ENSG00000111412	C12orf49	1
ENSG00000111450	STX2	1
ENSG00000111481	COPZ1	1
ENSG00000111490	TBC1D30	1
ENSG00000111540	RAB5B	1
ENSG00000111581	NUP107	1
ENSG00000111641	NOP2	1
ENSG00000111652	COPS7A	1
ENSG00000111707	SUDS3	1
ENSG00000111711	GOLT1B	1
ENSG00000111731	C2CD5	1
ENSG00000111737	RAB35	1
ENSG00000111775	COX6A1	1
ENSG00000111780	AL021546.6	1
ENSG00000111799	COL12A1	1
ENSG00000111817	DSE	1
ENSG00000111832	RWDD1	1
ENSG00000111834	RSPH4A	1
ENSG00000111907	TPD52L1	1
ENSG00000111912	NCOA7	1
ENSG00000111961	SASH1	1
ENSG00000112029	FBXO5	1
ENSG00000112096	SOD2	1
ENSG00000112110	MRPL18	1
ENSG00000112118	MCM3	1
ENSG00000112200	ZNF451	1
ENSG00000112210	RAB23	1
ENSG00000112242	E2F3	1
ENSG00000112282	MED23	1
ENSG00000112297	AIM1	1
ENSG00000112335	SNX3	1
ENSG00000112406	HECA	1
ENSG00000112511	PHF1	1
ENSG00000112576	CCND3	1
ENSG00000112685	EXOC2	1
ENSG00000112697	TMEM30A	1
ENSG00000112699	GMDS	1
ENSG00000112715	VEGFA	1
ENSG00000112812	PRSS16	1
ENSG00000112851	ERBIN	1
ENSG00000112855	HARS2	1
ENSG00000113013	HSPA9	1
ENSG00000113048	MRPS27	1
ENSG00000113108	APBB3	1
ENSG00000113141	IK	1
ENSG00000113161	HMGCR	1
ENSG00000113303	BTNL8	1
ENSG00000113369	ARRDC3	1
ENSG00000113391	FAM172A	1
ENSG00000113456	RAD1	1
ENSG00000113460	BRIX1	1
ENSG00000113569	NUP155	1
ENSG00000113575	PPP2CA	1
ENSG00000113615	SEC24A	1
ENSG00000113649	TCERG1	1
ENSG00000113742	CPEB4	1
ENSG00000113812	ACTR8	1
ENSG00000113845	TIMMDC1	1
ENSG00000113971	NPHP3	1
ENSG00000114054	PCCB	1
ENSG00000114120	SLC25A36	1
ENSG00000114354	TFG	1
ENSG00000114388	NPRL2	1
ENSG00000114391	RPL24	1
ENSG00000114395	CYB561D2	1
ENSG00000114416	FXR1	1
ENSG00000114473	IQCG	1
ENSG00000114503	NCBP2	1
ENSG00000114520	SNX4	1
ENSG00000114529	C3orf52	1
ENSG00000114650	SCAP	1
ENSG00000114735	HEMK1	1
ENSG00000114737	CISH	1
ENSG00000114738	MAPKAPK3	1
ENSG00000114744	COMMD2	1
ENSG00000114745	GORASP1	1
ENSG00000114779	ABHD14B	1
ENSG00000114786	ABHD14A-ACY1	1
ENSG00000114812	VIPR1	1
ENSG00000114956	DGUOK	1
ENSG00000114982	KANSL3	1
ENSG00000115020	PIKFYVE	1
ENSG00000115145	STAM2	1
ENSG00000115165	CYTIP	1
ENSG00000115170	ACVR1	1
ENSG00000115207	GTF3C2	1
ENSG00000115211	EIF2B4	1
ENSG00000115234	SNX17	1
ENSG00000115268	RPS15	1
ENSG00000115274	INO80B	1
ENSG00000115415	STAT1	1
ENSG00000115423	DNAH6	1
ENSG00000115468	EFHD1	1
ENSG00000115484	CCT4	1
ENSG00000115504	EHBP1	1
ENSG00000115524	SF3B1	1
ENSG00000115539	PDCL3	1
ENSG00000115541	HSPE1	1
ENSG00000115590	IL1R2	1
ENSG00000115649	CNPPD1	1
ENSG00000115652	UXS1	1
ENSG00000115738	ID2	1
ENSG00000115761	NOL10	1
ENSG00000115840	SLC25A12	1
ENSG00000115841	RMDN2	1
ENSG00000115944	COX7A2L	1
ENSG00000115946	PNO1	1
ENSG00000115966	ATF2	1
ENSG00000115977	AAK1	1
ENSG00000115993	TRAK2	1
ENSG00000116044	NFE2L2	1
ENSG00000116138	DNAJC16	1
ENSG00000116171	SCP2	1
ENSG00000116221	MRPL37	1
ENSG00000116237	ICMT	1
ENSG00000116273	PHF13	1
ENSG00000116288	PARK7	1
ENSG00000116353	MECR	1
ENSG00000116455	WDR77	1
ENSG00000116459	ATP5F1	1
ENSG00000116539	ASH1L	1
ENSG00000116560	SFPQ	1
ENSG00000116580	GON4L	1
ENSG00000116586	LAMTOR2	1
ENSG00000116604	MEF2D	1
ENSG00000116663	FBXO6	1
ENSG00000116688	MFN2	1
ENSG00000116698	SMG7	1
ENSG00000116741	RGS2	1
ENSG00000116752	BCAS2	1
ENSG00000116754	SRSF11	1
ENSG00000116809	ZBTB17	1
ENSG00000116874	WARS2	1
ENSG00000116885	OSCP1	1
ENSG00000116903	EXOC8	1
ENSG00000116918	TSNAX	1
ENSG00000116922	C1orf109	1
ENSG00000116954	RRAGC	1
ENSG00000117010	ZNF684	1
ENSG00000117114	ADGRL2	1
ENSG00000117153	KLHL12	1
ENSG00000117155	SSX2IP	1
ENSG00000117222	RBBP5	1
ENSG00000117262	GPR89A	1
ENSG00000117266	CDK18	1
ENSG00000117305	HMGCL	1
ENSG00000117308	GALE	1
ENSG00000117360	PRPF3	1
ENSG00000117394	SLC2A1	1
ENSG00000117411	B4GALT2	1
ENSG00000117448	AKR1A1	1
ENSG00000117450	PRDX1	1
ENSG00000117461	PIK3R3	1
ENSG00000117472	TSPAN1	1
ENSG00000117475	BLZF1	1
ENSG00000117593	DARS2	1
ENSG00000117616	RSRP1	1
ENSG00000117640	MTFR1L	1
ENSG00000117650	NEK2	1
ENSG00000117682	DHDDS	1
ENSG00000117697	NSL1	1
ENSG00000117707	PROX1	1
ENSG00000117713	ARID1A	1
ENSG00000117748	RPA2	1
ENSG00000117758	STX12	1
ENSG00000117868	ESYT2	1
ENSG00000117906	RCN2	1
ENSG00000118046	STK11	1
ENSG00000118058	KMT2A	1
ENSG00000118096	IFT46	1
ENSG00000118162	KPTN	1
ENSG00000118181	RPS25	1
ENSG00000118193	KIF14	1
ENSG00000118200	CAMSAP2	1
ENSG00000118246	FASTKD2	1
ENSG00000118307	CASC1	1
ENSG00000118322	ATP10B	1
ENSG00000118363	SPCS2	1
ENSG00000118454	ANKRD13C	1
ENSG00000118482	PHF3	1
ENSG00000118564	FBXL5	1
ENSG00000118640	VAMP8	1
ENSG00000118690	ARMC2	1
ENSG00000118705	RPN2	1
ENSG00000118849	RARRES1	1
ENSG00000118900	UBN1	1
ENSG00000118971	CCND2	1
ENSG00000119042	SATB2	1
ENSG00000119048	UBE2B	1
ENSG00000119139	TJP2	1
ENSG00000119185	ITGB1BP1	1
ENSG00000119203	CPSF3	1
ENSG00000119321	FKBP15	1
ENSG00000119333	WDR34	1
ENSG00000119335	SET	1
ENSG00000119514	GALNT12	1
ENSG00000119523	ALG2	1
ENSG00000119537	KDSR	1
ENSG00000119559	C19orf25	1
ENSG00000119638	NEK9	1
ENSG00000119640	ACYP1	1
ENSG00000119661	DNAL1	1
ENSG00000119689	DLST	1
ENSG00000119703	ZC2HC1C	1
ENSG00000119711	ALDH6A1	1
ENSG00000119718	EIF2B2	1
ENSG00000119725	ZNF410	1
ENSG00000119760	SUPT7L	1
ENSG00000119787	ATL2	1
ENSG00000119801	YPEL5	1
ENSG00000119927	GPAM	1
ENSG00000119950	MXI1	1
ENSG00000119953	SMNDC1	1
ENSG00000119965	C10orf88	1
ENSG00000119977	TCTN3	1
ENSG00000119986	AVPI1	1
ENSG00000120049	KCNIP2	1
ENSG00000120093	HOXB3	1
ENSG00000120137	PANK3	1
ENSG00000120158	RCL1	1
ENSG00000120159	CAAP1	1
ENSG00000120314	WDR55	1
ENSG00000120334	CENPL	1
ENSG00000120370	GORAB	1
ENSG00000120437	ACAT2	1
ENSG00000120438	TCP1	1
ENSG00000120690	ELF1	1
ENSG00000120697	ALG5	1
ENSG00000120699	EXOSC8	1
ENSG00000120705	ETF1	1
ENSG00000120709	FAM53C	1
ENSG00000120738	EGR1	1
ENSG00000120800	UTP20	1
ENSG00000120805	ARL1	1
ENSG00000120889	TNFRSF10B	1
ENSG00000120899	PTK2B	1
ENSG00000120942	UBIAD1	1
ENSG00000120948	TARDBP	1
ENSG00000121022	COPS5	1
ENSG00000121058	COIL	1
ENSG00000121073	SLC35B1	1
ENSG00000121104	FAM117A	1
ENSG00000121289	CEP89	1
ENSG00000121316	PLBD1	1
ENSG00000121350	PYROXD1	1
ENSG00000121380	BCL2L14	1
ENSG00000121621	KIF18A	1
ENSG00000121644	DESI2	1
ENSG00000121671	CRY2	1
ENSG00000121690	DEPDC7	1
ENSG00000121741	ZMYM2	1
ENSG00000121774	KHDRBS1	1
ENSG00000121775	TMEM39B	1
ENSG00000121892	PDS5A	1
ENSG00000121903	ZSCAN20	1
ENSG00000121988	ZRANB3	1
ENSG00000122026	RPL21	1
ENSG00000122042	UBL3	1
ENSG00000122085	MTERF4	1
ENSG00000122203	KIAA1191	1
ENSG00000122257	RBBP6	1
ENSG00000122335	SERAC1	1
ENSG00000122406	RPL5	1
ENSG00000122482	ZNF644	1
ENSG00000122507	BBS9	1
ENSG00000122547	EEPD1	1
ENSG00000122557	HERPUD2	1
ENSG00000122565	CBX3	1
ENSG00000122566	HNRNPA2B1	1
ENSG00000122591	FAM126A	1
ENSG00000122678	POLM	1
ENSG00000122687	MRM2	1
ENSG00000122692	SMU1	1
ENSG00000122735	DNAI1	1
ENSG00000122783	C7orf49	1
ENSG00000122787	AKR1D1	1
ENSG00000122884	P4HA1	1
ENSG00000122912	SLC25A16	1
ENSG00000122952	ZWINT	1
ENSG00000122958	VPS26A	1
ENSG00000122971	ACADS	1
ENSG00000123080	CDKN2C	1
ENSG00000123131	PRDX4	1
ENSG00000123144	C19orf43	1
ENSG00000123159	GIPC1	1
ENSG00000123178	SPRYD7	1
ENSG00000123179	EBPL	1
ENSG00000123191	ATP7B	1
ENSG00000123213	NLN	1
ENSG00000123268	ATF1	1
ENSG00000123297	TSFM	1
ENSG00000123349	PFDN5	1
ENSG00000123353	ORMDL2	1
ENSG00000123395	ATG101	1
ENSG00000123415	SMUG1	1
ENSG00000123427	METTL21B	1
ENSG00000123444	KBTBD4	1
ENSG00000123473	STIL	1
ENSG00000123485	HJURP	1
ENSG00000123505	AMD1	1
ENSG00000123607	TTC21B	1
ENSG00000123737	EXOSC9	1
ENSG00000123983	ACSL3	1
ENSG00000124107	SLPI	1
ENSG00000124120	TTPAL	1
ENSG00000124155	PIGT	1
ENSG00000124217	MOCS3	1
ENSG00000124228	DDX27	1
ENSG00000124406	ATP8A1	1
ENSG00000124444	ZNF576	1
ENSG00000124532	MRS2	1
ENSG00000124571	XPO5	1
ENSG00000124588	NQO2	1
ENSG00000124608	AARS2	1
ENSG00000124613	ZNF391	1
ENSG00000124767	GLO1	1
ENSG00000124786	SLC35B3	1
ENSG00000124789	NUP153	1
ENSG00000124802	EEF1E1	1
ENSG00000124882	EREG	1
ENSG00000125107	CNOT1	1
ENSG00000125122	LRRC29	1
ENSG00000125124	BBS2	1
ENSG00000125166	GOT2	1
ENSG00000125249	RAP2A	1
ENSG00000125375	ATP5S	1
ENSG00000125445	MRPS7	1
ENSG00000125447	GGA3	1
ENSG00000125450	NUP85	1
ENSG00000125482	TTF1	1
ENSG00000125503	PPP1R12C	1
ENSG00000125538	IL1B	1
ENSG00000125629	INSIG2	1
ENSG00000125652	ALKBH7	1
ENSG00000125656	CLPP	1
ENSG00000125657	TNFSF9	1
ENSG00000125676	THOC2	1
ENSG00000125691	RPL23	1
ENSG00000125703	ATG4C	1
ENSG00000125733	TRIP10	1
ENSG00000125734	GPR108	1
ENSG00000125744	RTN2	1
ENSG00000125746	EML2	1
ENSG00000125755	SYMPK	1
ENSG00000125775	SDCBP2	1
ENSG00000125812	GZF1	1
ENSG00000125818	PSMF1	1
ENSG00000125821	DTD1	1
ENSG00000125844	RRBP1	1
ENSG00000125871	MGME1	1
ENSG00000125898	FAM110A	1
ENSG00000125912	NCLN	1
ENSG00000126012	KDM5C	1
ENSG00000126062	TMEM115	1
ENSG00000126091	ST3GAL3	1
ENSG00000126215	XRCC3	1
ENSG00000126217	MCF2L	1
ENSG00000126226	PCID2	1
ENSG00000126247	CAPNS1	1
ENSG00000126254	RBM42	1
ENSG00000126267	COX6B1	1
ENSG00000126337	KRT36	1
ENSG00000126461	SCAF1	1
ENSG00000126581	BECN1	1
ENSG00000126602	TRAP1	1
ENSG00000126709	IFI6	1
ENSG00000126746	ZNF384	1
ENSG00000126749	EMG1	1
ENSG00000126778	SIX1	1
ENSG00000126804	ZBTB1	1
ENSG00000126870	WDR60	1
ENSG00000126934	MAP2K2	1
ENSG00000126953	TIMM8A	1
ENSG00000127022	CANX	1
ENSG00000127081	ZNF484	1
ENSG00000127124	HIVEP3	1
ENSG00000127125	PPCS	1
ENSG00000127184	COX7C	1
ENSG00000127191	TRAF2	1
ENSG00000127324	TSPAN8	1
ENSG00000127328	RAB3IP	1
ENSG00000127334	DYRK2	1
ENSG00000127419	TMEM175	1
ENSG00000127445	PIN1	1
ENSG00000127463	EMC1	1
ENSG00000127481	UBR4	1
ENSG00000127507	ADGRE2	1
ENSG00000127554	GFER	1
ENSG00000127564	PKMYT1	1
ENSG00000127585	FBXL16	1
ENSG00000127586	CHTF18	1
ENSG00000127603	MACF1	1
ENSG00000127616	SMARCA4	1
ENSG00000127663	KDM4B	1
ENSG00000127720	METTL25	1
ENSG00000127774	EMC6	1
ENSG00000127804	METTL16	1
ENSG00000127946	HIP1	1
ENSG00000127948	POR	1
ENSG00000127952	STYXL1	1
ENSG00000127957	PMS2P3	1
ENSG00000127989	MTERF1	1
ENSG00000128185	DGCR6L	1
ENSG00000128191	DGCR8	1
ENSG00000128272	ATF4	1
ENSG00000128408	RIBC2	1
ENSG00000128513	POT1	1
ENSG00000128534	LSM8	1
ENSG00000128563	PRKRIP1	1
ENSG00000128564	VGF	1
ENSG00000128585	MKLN1	1
ENSG00000128590	DNAJB9	1
ENSG00000128595	CALU	1
ENSG00000128694	OSGEPL1	1
ENSG00000128699	ORMDL1	1
ENSG00000128789	PSMG2	1
ENSG00000128829	EIF2AK4	1
ENSG00000128872	TMOD2	1
ENSG00000128881	TTBK2	1
ENSG00000128891	C15orf57	1
ENSG00000128918	ALDH1A2	1
ENSG00000129116	PALLD	1
ENSG00000129128	SPCS3	1
ENSG00000129195	FAM64A	1
ENSG00000129197	RPAIN	1
ENSG00000129214	SHBG	1
ENSG00000129245	FXR2	1
ENSG00000129255	MPDU1	1
ENSG00000129295	LRRC6	1
ENSG00000129315	CCNT1	1
ENSG00000129353	SLC44A2	1
ENSG00000129355	CDKN2D	1
ENSG00000129422	MTUS1	1
ENSG00000129473	BCL2L2	1
ENSG00000129474	AJUBA	1
ENSG00000129484	PARP2	1
ENSG00000129657	SEC14L1	1
ENSG00000129673	AANAT	1
ENSG00000129691	ASH2L	1
ENSG00000129932	DOHH	1
ENSG00000129933	MAU2	1
ENSG00000129968	ABHD17A	1
ENSG00000130175	PRKCSH	1
ENSG00000130204	TOMM40	1
ENSG00000130244	FAM98C	1
ENSG00000130255	RPL36	1
ENSG00000130270	ATP8B3	1
ENSG00000130299	GTPBP3	1
ENSG00000130311	DDA1	1
ENSG00000130363	RSPH3	1
ENSG00000130414	NDUFA10	1
ENSG00000130475	FCHO1	1
ENSG00000130513	GDF15	1
ENSG00000130713	EXOSC2	1
ENSG00000130724	CHMP2A	1
ENSG00000130726	TRIM28	1
ENSG00000130748	TMEM160	1
ENSG00000130751	NPAS1	1
ENSG00000130772	MED18	1
ENSG00000130779	CLIP1	1
ENSG00000130812	ANGPTL6	1
ENSG00000130816	DNMT1	1
ENSG00000130818	ZNF426	1
ENSG00000130826	DKC1	1
ENSG00000130881	LRP3	1
ENSG00000130921	C12orf65	1
ENSG00000130935	NOL11	1
ENSG00000130939	UBE4B	1
ENSG00000130985	UBA1	1
ENSG00000131019	ULBP3	1
ENSG00000131051	RBM39	1
ENSG00000131069	ACSS2	1
ENSG00000131089	ARHGEF9	1
ENSG00000131143	COX4I1	1
ENSG00000131148	EMC8	1
ENSG00000131153	GINS2	1
ENSG00000131238	PPT1	1
ENSG00000131263	RLIM	1
ENSG00000131351	HAUS8	1
ENSG00000131373	HACL1	1
ENSG00000131389	SLC6A6	1
ENSG00000131398	KCNC3	1
ENSG00000131408	NR1H2	1
ENSG00000131446	MGAT1	1
ENSG00000131462	TUBG1	1
ENSG00000131467	PSME3	1
ENSG00000131469	RPL27	1
ENSG00000131495	NDUFA2	1
ENSG00000131503	ANKHD1	1
ENSG00000131504	DIAPH1	1
ENSG00000131558	EXOC4	1
ENSG00000131584	ACAP3	1
ENSG00000131591	C1orf159	1
ENSG00000131697	NPHP4	1
ENSG00000131747	TOP2A	1
ENSG00000131773	KHDRBS3	1
ENSG00000131844	MCCC2	1
ENSG00000131876	SNRPA1	1
ENSG00000131910	NR0B2	1
ENSG00000131931	THAP1	1
ENSG00000131944	FAAP24	1
ENSG00000132002	DNAJB1	1
ENSG00000132003	ZSWIM4	1
ENSG00000132017	DCAF15	1
ENSG00000132128	LRRC41	1
ENSG00000132254	ARFIP2	1
ENSG00000132256	TRIM5	1
ENSG00000132286	TIMM10B	1
ENSG00000132313	MRPL35	1
ENSG00000132326	PER2	1
ENSG00000132334	PTPRE	1
ENSG00000132436	FIGNL1	1
ENSG00000132466	ANKRD17	1
ENSG00000132471	WBP2	1
ENSG00000132475	H3F3B	1
ENSG00000132535	DLG4	1
ENSG00000132570	PCBD2	1
ENSG00000132591	ERAL1	1
ENSG00000132623	ANKEF1	1
ENSG00000132676	DAP3	1
ENSG00000132680	KIAA0907	1
ENSG00000132698	RAB25	1
ENSG00000132702	HAPLN2	1
ENSG00000132763	MMACHC	1
ENSG00000132768	DPH2	1
ENSG00000132773	TOE1	1
ENSG00000132781	MUTYH	1
ENSG00000132792	CTNNBL1	1
ENSG00000132801	ZSWIM3	1
ENSG00000132823	OSER1	1
ENSG00000132825	PPP1R3D	1
ENSG00000132906	CASP9	1
ENSG00000132912	DCTN4	1
ENSG00000133063	CHIT1	1
ENSG00000133114	GPALPP1	1
ENSG00000133195	SLC39A11	1
ENSG00000133265	HSPBP1	1
ENSG00000133302	SLF1	1
ENSG00000133315	MACROD1	1
ENSG00000133401	PDZD2	1
ENSG00000133422	MORC2	1
ENSG00000133597	ADCK2	1
ENSG00000133704	IPO8	1
ENSG00000133739	LRRCC1	1
ENSG00000133740	E2F5	1
ENSG00000133773	CCDC59	1
ENSG00000133789	SWAP70	1
ENSG00000133794	ARNTL	1
ENSG00000133835	HSD17B4	1
ENSG00000133943	C14orf159	1
ENSG00000133997	MED6	1
ENSG00000134001	EIF2S1	1
ENSG00000134014	ELP3	1
ENSG00000134020	PEBP4	1
ENSG00000134042	MRO	1
ENSG00000134046	MBD2	1
ENSG00000134057	CCNB1	1
ENSG00000134086	VHL	1
ENSG00000134107	BHLHE40	1
ENSG00000134152	KATNBL1	1
ENSG00000134222	PSRC1	1
ENSG00000134287	ARF3	1
ENSG00000134308	YWHAQ	1
ENSG00000134371	CDC73	1
ENSG00000134419	RPS15A	1
ENSG00000134440	NARS	1
ENSG00000134490	TMEM241	1
ENSG00000134627	PIWIL4	1
ENSG00000134686	PHC2	1
ENSG00000134815	DHX34	1
ENSG00000134899	ERCC5	1
ENSG00000134970	TMED7	1
ENSG00000134986	NREP	1
ENSG00000134996	OSTF1	1
ENSG00000135040	NAA35	1
ENSG00000135090	TAOK3	1
ENSG00000135093	USP30	1
ENSG00000135114	OASL	1
ENSG00000135119	RNFT2	1
ENSG00000135164	DMTF1	1
ENSG00000135205	CCDC146	1
ENSG00000135211	TMEM60	1
ENSG00000135241	PNPLA8	1
ENSG00000135245	HILPDA	1
ENSG00000135315	CEP162	1
ENSG00000135341	MAP3K7	1
ENSG00000135392	DNAJC14	1
ENSG00000135424	ITGA7	1
ENSG00000135441	BLOC1S1	1
ENSG00000135469	COQ10A	1
ENSG00000135473	PAN2	1
ENSG00000135521	LTV1	1
ENSG00000135537	LACE1	1
ENSG00000135622	SEMA4F	1
ENSG00000135632	SMYD5	1
ENSG00000135655	USP15	1
ENSG00000135677	GNS	1
ENSG00000135750	KCNK1	1
ENSG00000135763	URB2	1
ENSG00000135775	COG2	1
ENSG00000135900	MRPL44	1
ENSG00000135912	TTLL4	1
ENSG00000135951	TSGA10	1
ENSG00000136045	PWP1	1
ENSG00000136051	KIAA1033	1
ENSG00000136052	SLC41A2	1
ENSG00000136059	VILL	1
ENSG00000136152	COG3	1
ENSG00000136153	LMO7	1
ENSG00000136235	GPNMB	1
ENSG00000136250	AOAH	1
ENSG00000136261	BZW2	1
ENSG00000136273	HUS1	1
ENSG00000136280	CCM2	1
ENSG00000136319	TTC5	1
ENSG00000136381	IREB2	1
ENSG00000136425	CIB2	1
ENSG00000136436	CALCOCO2	1
ENSG00000136492	BRIP1	1
ENSG00000136504	KAT7	1
ENSG00000136521	NDUFB5	1
ENSG00000136522	MRPL47	1
ENSG00000136560	TANK	1
ENSG00000136631	VPS45	1
ENSG00000136636	KCTD3	1
ENSG00000136731	UGGT1	1
ENSG00000136802	LRRC8A	1
ENSG00000136813	KIAA0368	1
ENSG00000136827	TOR1A	1
ENSG00000136828	RALGPS1	1
ENSG00000136848	DAB2IP	1
ENSG00000136856	SLC2A8	1
ENSG00000136861	CDK5RAP2	1
ENSG00000136866	ZFP37	1
ENSG00000136868	SLC31A1	1
ENSG00000136895	GARNL3	1
ENSG00000136925	TSTD2	1
ENSG00000136937	NCBP1	1
ENSG00000136938	ANP32B	1
ENSG00000136942	RPL35	1
ENSG00000136950	ARPC5L	1
ENSG00000136982	DSCC1	1
ENSG00000137074	APTX	1
ENSG00000137101	CD72	1
ENSG00000137106	GRHPR	1
ENSG00000137133	HINT2	1
ENSG00000137154	RPS6	1
ENSG00000137193	PIM1	1
ENSG00000137200	CMTR1	1
ENSG00000137207	YIPF3	1
ENSG00000137210	TMEM14B	1
ENSG00000137261	KIAA0319	1
ENSG00000137269	LRRC1	1
ENSG00000137275	RIPK1	1
ENSG00000137310	TCF19	1
ENSG00000137312	FLOT1	1
ENSG00000137331	IER3	1
ENSG00000137364	TPMT	1
ENSG00000137411	VARS2	1
ENSG00000137449	CPEB2	1
ENSG00000137492	THAP12	1
ENSG00000137497	NUMA1	1
ENSG00000137502	RAB30	1
ENSG00000137513	NARS2	1
ENSG00000137656	BUD13	1
ENSG00000137693	YAP1	1
ENSG00000137699	TRIM29	1
ENSG00000137802	MAPKBP1	1
ENSG00000137806	NDUFAF1	1
ENSG00000137807	KIF23	1
ENSG00000137814	HAUS2	1
ENSG00000137817	PARP6	1
ENSG00000137818	RPLP1	1
ENSG00000137871	ZNF280D	1
ENSG00000137936	BCAR3	1
ENSG00000137947	GTF2B	1
ENSG00000138029	HADHB	1
ENSG00000138035	PNPT1	1
ENSG00000138074	SLC5A6	1
ENSG00000138078	PREPL	1
ENSG00000138085	ATRAID	1
ENSG00000138092	CENPO	1
ENSG00000138101	DTNB	1
ENSG00000138162	TACC2	1
ENSG00000138182	KIF20B	1
ENSG00000138303	ASCC1	1
ENSG00000138346	DNA2	1
ENSG00000138375	SMARCAL1	1
ENSG00000138381	ASNSD1	1
ENSG00000138400	MDH1B	1
ENSG00000138413	IDH1	1
ENSG00000138439	FAM117B	1
ENSG00000138448	ITGAV	1
ENSG00000138592	USP8	1
ENSG00000138593	SECISBP2L	1
ENSG00000138614	VWA9	1
ENSG00000138617	PARP16	1
ENSG00000138621	PPCDC	1
ENSG00000138646	HERC5	1
ENSG00000138660	AP1AR	1
ENSG00000138678	GPAT3	1
ENSG00000138744	NAAA	1
ENSG00000138757	G3BP2	1
ENSG00000138768	USO1	1
ENSG00000138780	GSTCD	1
ENSG00000138785	INTS12	1
ENSG00000138794	CASP6	1
ENSG00000138796	HADH	1
ENSG00000138814	PPP3CA	1
ENSG00000138821	SLC39A8	1
ENSG00000139083	ETV6	1
ENSG00000139117	CPNE8	1
ENSG00000139132	FGD4	1
ENSG00000139190	VAMP1	1
ENSG00000139192	TAPBPL	1
ENSG00000139197	PEX5	1
ENSG00000139218	SCAF11	1
ENSG00000139263	LRIG3	1
ENSG00000139266	2021-03-09	1
ENSG00000139354	GAS2L3	1
ENSG00000139370	SLC15A4	1
ENSG00000139405	RITA1	1
ENSG00000139437	TCHP	1
ENSG00000139508	SLC46A3	1
ENSG00000139537	CCDC65	1
ENSG00000139540	SLC39A5	1
ENSG00000139620	KANSL2	1
ENSG00000139637	C12orf10	1
ENSG00000139644	TMBIM6	1
ENSG00000139687	RB1	1
ENSG00000139719	VPS33A	1
ENSG00000139722	VPS37B	1
ENSG00000139725	RHOF	1
ENSG00000139734	DIAPH3	1
ENSG00000139826	ABHD13	1
ENSG00000139842	CUL4A	1
ENSG00000139880	CDH24	1
ENSG00000139926	FRMD6	1
ENSG00000139971	C14orf37	1
ENSG00000139977	NAA30	1
ENSG00000140043	PTGR2	1
ENSG00000140044	JDP2	1
ENSG00000140262	TCF12	1
ENSG00000140264	SERF2	1
ENSG00000140319	SRP14	1
ENSG00000140350	ANP32A	1
ENSG00000140365	COMMD4	1
ENSG00000140374	ETFA	1
ENSG00000140395	WDR61	1
ENSG00000140396	NCOA2	1
ENSG00000140398	NEIL1	1
ENSG00000140416	TPM1	1
ENSG00000140443	IGF1R	1
ENSG00000140450	ARRDC4	1
ENSG00000140455	USP3	1
ENSG00000140463	BBS4	1
ENSG00000140497	SCAMP2	1
ENSG00000140506	LMAN1L	1
ENSG00000140521	POLG	1
ENSG00000140525	FANCI	1
ENSG00000140526	ABHD2	1
ENSG00000140553	UNC45A	1
ENSG00000140632	GLYR1	1
ENSG00000140694	PARN	1
ENSG00000140718	FTO	1
ENSG00000140743	CDR2	1
ENSG00000140829	DHX38	1
ENSG00000140830	TXNL4B	1
ENSG00000140836	ZFHX3	1
ENSG00000140854	KATNB1	1
ENSG00000140876	NUDT7	1
ENSG00000140988	RPS2	1
ENSG00000141026	MED9	1
ENSG00000141030	COPS3	1
ENSG00000141034	GID4	1
ENSG00000141084	RANBP10	1
ENSG00000141098	GFOD2	1
ENSG00000141232	TOB1	1
ENSG00000141294	LRRC46	1
ENSG00000141349	G6PC3	1
ENSG00000141367	CLTC	1
ENSG00000141376	BCAS3	1
ENSG00000141384	TAF4B	1
ENSG00000141385	AFG3L2	1
ENSG00000141391	PRELID3A	1
ENSG00000141404	GNAL	1
ENSG00000141447	OSBPL1A	1
ENSG00000141452	C18orf8	1
ENSG00000141504	SAT2	1
ENSG00000141543	EIF4A3	1
ENSG00000141551	CSNK1D	1
ENSG00000141556	TBCD	1
ENSG00000141562	NARF	1
ENSG00000141570	CBX8	1
ENSG00000141576	RNF157	1
ENSG00000141577	CEP131	1
ENSG00000141582	CBX4	1
ENSG00000141644	MBD1	1
ENSG00000141699	FAM134C	1
ENSG00000141741	MIEN1	1
ENSG00000141759	TXNL4A	1
ENSG00000141933	TPGS1	1
ENSG00000141965	FEM1A	1
ENSG00000141971	MVB12A	1
ENSG00000141979	CTD-3222D19.2	1
ENSG00000141994	DUS3L	1
ENSG00000142002	DPP9	1
ENSG00000142166	IFNAR1	1
ENSG00000142330	CAPN10	1
ENSG00000142534	RPS11	1
ENSG00000142541	RPL13A	1
ENSG00000142556	ZNF614	1
ENSG00000142632	ARHGEF19	1
ENSG00000142669	SH3BGRL3	1
ENSG00000142687	KIAA0319L	1
ENSG00000142733	MAP3K6	1
ENSG00000142751	GPN2	1
ENSG00000142784	WDTC1	1
ENSG00000142867	BCL10	1
ENSG00000142871	CYR61	1
ENSG00000142920	AZIN2	1
ENSG00000143033	MTF2	1
ENSG00000143093	STRIP1	1
ENSG00000143106	PSMA5	1
ENSG00000143155	TIPRL	1
ENSG00000143156	NME7	1
ENSG00000143167	GPA33	1
ENSG00000143190	POU2F1	1
ENSG00000143198	MGST3	1
ENSG00000143207	RFWD2	1
ENSG00000143224	PPOX	1
ENSG00000143228	NUF2	1
ENSG00000143248	RGS5	1
ENSG00000143294	PRCC	1
ENSG00000143303	RRNAD1	1
ENSG00000143319	ISG20L2	1
ENSG00000143321	HDGF	1
ENSG00000143333	RGS16	1
ENSG00000143337	TOR1AIP1	1
ENSG00000143353	LYPLAL1	1
ENSG00000143373	ZNF687	1
ENSG00000143374	TARS2	1
ENSG00000143393	PI4KB	1
ENSG00000143420	ENSA	1
ENSG00000143436	MRPL9	1
ENSG00000143450	OAZ3	1
ENSG00000143457	GOLPH3L	1
ENSG00000143507	DUSP10	1
ENSG00000143514	TP53BP2	1
ENSG00000143515	ATP8B2	1
ENSG00000143570	SLC39A1	1
ENSG00000143575	HAX1	1
ENSG00000143621	ILF2	1
ENSG00000143622	RIT1	1
ENSG00000143643	TTC13	1
ENSG00000143702	CEP170	1
ENSG00000143740	SNAP47	1
ENSG00000143742	SRP9	1
ENSG00000143761	ARF1	1
ENSG00000143793	C1orf35	1
ENSG00000143811	PYCR2	1
ENSG00000143815	LBR	1
ENSG00000143878	RHOB	1
ENSG00000143919	CAMKMT	1
ENSG00000143951	WDPCP	1
ENSG00000143952	VPS54	1
ENSG00000144036	EXOC6B	1
ENSG00000144040	SFXN5	1
ENSG00000144048	DUSP11	1
ENSG00000144061	NPHP1	1
ENSG00000144118	RALB	1
ENSG00000144120	TMEM177	1
ENSG00000144182	LIPT1	1
ENSG00000144283	PKP4	1
ENSG00000144362	PHOSPHO2	1
ENSG00000144381	HSPD1	1
ENSG00000144451	SPAG16	1
ENSG00000144455	SUMF1	1
ENSG00000144468	RHBDD1	1
ENSG00000144485	HES6	1
ENSG00000144524	COPS7B	1
ENSG00000144554	FANCD2	1
ENSG00000144560	VGLL4	1
ENSG00000144566	RAB5A	1
ENSG00000144567	FAM134A	1
ENSG00000144589	STK11IP	1
ENSG00000144591	GMPPA	1
ENSG00000144645	OSBPL10	1
ENSG00000144724	PTPRG	1
ENSG00000144749	LRIG1	1
ENSG00000144785	RP11-977G19.10	1
ENSG00000144791	LIMD1	1
ENSG00000144867	SRPRB	1
ENSG00000145014	TMEM44	1
ENSG00000145022	TCTA	1
ENSG00000145029	NICN1	1
ENSG00000145063	AC062028.1	1
ENSG00000145088	EAF2	1
ENSG00000145220	LYAR	1
ENSG00000145241	CENPC	1
ENSG00000145246	ATP10D	1
ENSG00000145247	OCIAD2	1
ENSG00000145349	CAMK2D	1
ENSG00000145365	TIFA	1
ENSG00000145494	NDUFS6	1
ENSG00000145687	SSBP2	1
ENSG00000145723	GIN1	1
ENSG00000145725	PPIP5K2	1
ENSG00000145734	BDP1	1
ENSG00000145743	FBXL17	1
ENSG00000145779	TNFAIP8	1
ENSG00000145781	COMMD10	1
ENSG00000145782	ATG12	1
ENSG00000145819	ARHGAP26	1
ENSG00000145919	BOD1	1
ENSG00000146007	ZMAT2	1
ENSG00000146066	HIGD2A	1
ENSG00000146072	TNFRSF21	1
ENSG00000146109	ABT1	1
ENSG00000146147	MLIP	1
ENSG00000146263	MMS22L	1
ENSG00000146350	TBC1D32	1
ENSG00000146410	MTFR2	1
ENSG00000146425	DYNLT1	1
ENSG00000146476	ARMT1	1
ENSG00000146535	GNA12	1
ENSG00000146540	C7orf50	1
ENSG00000146670	CDCA5	1
ENSG00000146701	MDH2	1
ENSG00000146729	GBAS	1
ENSG00000146828	SLC12A9	1
ENSG00000146842	TMEM209	1
ENSG00000146856	AGBL3	1
ENSG00000146859	TMEM140	1
ENSG00000146918	NCAPG2	1
ENSG00000146963	LUC7L2	1
ENSG00000147010	SH3KBP1	1
ENSG00000147082	CCNB3	1
ENSG00000147118	ZNF182	1
ENSG00000147124	ZNF41	1
ENSG00000147316	MCPH1	1
ENSG00000147364	FBXO25	1
ENSG00000147383	NSDHL	1
ENSG00000147400	CETN2	1
ENSG00000147421	HMBOX1	1
ENSG00000147439	BIN3	1
ENSG00000147457	CHMP7	1
ENSG00000147475	ERLIN2	1
ENSG00000147509	RGS20	1
ENSG00000147533	GOLGA7	1
ENSG00000147576	ADHFE1	1
ENSG00000147586	MRPS28	1
ENSG00000147601	TERF1	1
ENSG00000147677	EIF3H	1
ENSG00000147813	NAPRT	1
ENSG00000147862	NFIB	1
ENSG00000147874	HAUS6	1
ENSG00000147905	ZCCHC7	1
ENSG00000148153	INIP	1
ENSG00000148218	ALAD	1
ENSG00000148290	SURF1	1
ENSG00000148291	SURF2	1
ENSG00000148334	PTGES2	1
ENSG00000148335	NTMT1	1
ENSG00000148339	SLC25A25	1
ENSG00000148341	SH3GLB2	1
ENSG00000148343	FAM73B	1
ENSG00000148450	MSRB2	1
ENSG00000148459	PDSS1	1
ENSG00000148572	NRBF2	1
ENSG00000148634	HERC4	1
ENSG00000148719	DNAJB12	1
ENSG00000148730	EIF4EBP2	1
ENSG00000148832	PAOX	1
ENSG00000148834	GSTO1	1
ENSG00000148835	TAF5	1
ENSG00000148943	LIN7C	1
ENSG00000148950	IMMP1L	1
ENSG00000148985	PGAP2	1
ENSG00000149043	SYT8	1
ENSG00000149084	HSD17B12	1
ENSG00000149091	DGKZ	1
ENSG00000149179	C11orf49	1
ENSG00000149196	HIKESHI	1
ENSG00000149212	SESN3	1
ENSG00000149262	INTS4	1
ENSG00000149269	PAK1	1
ENSG00000149273	RPS3	1
ENSG00000149308	NPAT	1
ENSG00000149311	ATM	1
ENSG00000149403	GRIK4	1
ENSG00000149483	TMEM138	1
ENSG00000149541	B3GAT3	1
ENSG00000149548	CCDC15	1
ENSG00000149573	MPZL2	1
ENSG00000149679	CABLES2	1
ENSG00000149716	ORAOV1	1
ENSG00000149925	ALDOA	1
ENSG00000149926	FAM57B	1
ENSG00000149929	HIRIP3	1
ENSG00000149932	TMEM219	1
ENSG00000150093	ITGB1	1
ENSG00000150433	TMEM218	1
ENSG00000150540	HNMT	1
ENSG00000150667	FSIP1	1
ENSG00000150712	MTMR12	1
ENSG00000150764	DIXDC1	1
ENSG00000150787	PTS	1
ENSG00000150873	C2orf50	1
ENSG00000150977	RILPL2	1
ENSG00000150991	UBC	1
ENSG00000151062	CACNA2D4	1
ENSG00000151065	DCP1B	1
ENSG00000151150	ANK3	1
ENSG00000151164	RAD9B	1
ENSG00000151233	GXYLT1	1
ENSG00000151276	MAGI1	1
ENSG00000151353	TMEM18	1
ENSG00000151364	KCTD14	1
ENSG00000151366	NDUFC2	1
ENSG00000151461	UPF2	1
ENSG00000151466	SCLT1	1
ENSG00000151470	C4orf33	1
ENSG00000151490	PTPRO	1
ENSG00000151491	EPS8	1
ENSG00000151498	ACAD8	1
ENSG00000151500	THYN1	1
ENSG00000151576	QTRT2	1
ENSG00000151693	ASAP2	1
ENSG00000151725	CENPU	1
ENSG00000151729	SLC25A4	1
ENSG00000151893	CACUL1	1
ENSG00000151923	TIAL1	1
ENSG00000152061	RABGAP1L	1
ENSG00000152133	GPATCH11	1
ENSG00000152147	GEMIN6	1
ENSG00000152253	SPC25	1
ENSG00000152256	PDK1	1
ENSG00000152284	TCF7L1	1
ENSG00000152291	TGOLN2	1
ENSG00000152348	ATG10	1
ENSG00000152409	JMY	1
ENSG00000152413	HOMER1	1
ENSG00000152475	ZNF837	1
ENSG00000152582	SPEF2	1
ENSG00000152700	SAR1B	1
ENSG00000152766	ANKRD22	1
ENSG00000152782	PANK1	1
ENSG00000152784	PRDM8	1
ENSG00000152904	GGPS1	1
ENSG00000152926	ZNF117	1
ENSG00000152944	MED21	1
ENSG00000152990	ADGRA3	1
ENSG00000153066	TXNDC11	1
ENSG00000153107	ANAPC1	1
ENSG00000153113	CAST	1
ENSG00000153130	SCOC	1
ENSG00000153201	RANBP2	1
ENSG00000153207	AHCTF1	1
ENSG00000153214	TMEM87B	1
ENSG00000153234	NR4A2	1
ENSG00000153395	LPCAT1	1
ENSG00000153406	NMRAL1	1
ENSG00000153485	TMEM251	1
ENSG00000153786	ZDHHC7	1
ENSG00000153885	KCTD15	1
ENSG00000153914	SREK1	1
ENSG00000153989	NUS1	1
ENSG00000154001	PPP2R5E	1
ENSG00000154114	TBCEL	1
ENSG00000154144	TBRG1	1
ENSG00000154269	ENPP3	1
ENSG00000154274	C4orf19	1
ENSG00000154305	MIA3	1
ENSG00000154479	CCDC173	1
ENSG00000154642	C21orf91	1
ENSG00000154710	RABGEF1	1
ENSG00000154803	FLCN	1
ENSG00000154839	SKA1	1
ENSG00000154978	VOPP1	1
ENSG00000155034	FBXL18	1
ENSG00000155097	ATP6V1C1	1
ENSG00000155115	GTF3C6	1
ENSG00000155158	TTC39B	1
ENSG00000155189	AGPAT5	1
ENSG00000155229	MMS19	1
ENSG00000155275	TRMT44	1
ENSG00000155368	DBI	1
ENSG00000155393	HEATR3	1
ENSG00000155506	LARP1	1
ENSG00000155666	KDM8	1
ENSG00000155827	RNF20	1
ENSG00000155858	LSM11	1
ENSG00000155875	SAXO1	1
ENSG00000155876	RRAGA	1
ENSG00000155893	PXYLP1	1
ENSG00000155906	RMND1	1
ENSG00000155918	RAET1L	1
ENSG00000156017	CARNMT1	1
ENSG00000156042	CFAP70	1
ENSG00000156110	ADK	1
ENSG00000156127	BATF	1
ENSG00000156239	N6AMT1	1
ENSG00000156261	CCT8	1
ENSG00000156313	RPGR	1
ENSG00000156384	SFR1	1
ENSG00000156411	C14orf2	1
ENSG00000156453	PCDH1	1
ENSG00000156508	EEF1A1	1
ENSG00000156599	ZDHHC5	1
ENSG00000156603	MED19	1
ENSG00000156697	UTP14A	1
ENSG00000156787	TBC1D31	1
ENSG00000156795	WDYHV1	1
ENSG00000156802	ATAD2	1
ENSG00000156853	ZNF689	1
ENSG00000156858	PRR14	1
ENSG00000156860	FBRS	1
ENSG00000156931	VPS8	1
ENSG00000156970	BUB1B	1
ENSG00000156973	PDE6D	1
ENSG00000156983	BRPF1	1
ENSG00000156990	RPUSD3	1
ENSG00000157020	SEC13	1
ENSG00000157107	FCHO2	1
ENSG00000157110	RBPMS	1
ENSG00000157152	SYN2	1
ENSG00000157181	C1orf27	1
ENSG00000157212	PAXIP1	1
ENSG00000157240	FZD1	1
ENSG00000157326	DHRS4	1
ENSG00000157349	DDX19B	1
ENSG00000157350	ST3GAL2	1
ENSG00000157379	DHRS1	1
ENSG00000157450	RNF111	1
ENSG00000157456	CCNB2	1
ENSG00000157470	FAM81A	1
ENSG00000157483	MYO1E	1
ENSG00000157538	DSCR3	1
ENSG00000157540	DYRK1A	1
[truncated: 2,043 more rows]
